# Supplementary material for: microRNA regulatory circuits in a mouse model of inherited retinal degeneration
Source: Sci Rep. 2016 Aug 16;6:31431. doi: 10.1038/srep31431 (PMC4985623; doi:10.1038/srep31431)
Supplement: Supplementary Table 1 [file srep31431-s2.xls]

## Sheet: list
	Zhang N et al, 2015 [23]				Sundermeier TR et al, 2014 [11]
Gene	FPKM_1	FPKM_2	FPKM_3	AVG_EXPR	RPKM_1	RPKM_2	RPKM_3	AVG_EXPR	MAX_AVG
Rmrp	24924.3	25208	20528.5	23553.6	10.085	6.0866	6.48999	7.55386	23553.6
Rpph1	21727.9	20731.3	15157.4	19205.5	21.3336	7.21028	5.49153	11.3452	19205.5
Rho	8979.99	8786.8	7920.74	8562.51	10729.7	11784.8	11364.4	11293	11293
Snord15b	9238.33	7899.12	9703.48	8946.98	0.28128	0.57718	0.91175	0.59007	8946.98
Rprl3	7438.74	6605.62	6577.65	6874	0	0	0	0	6874
Snord22	5831.48	5852.37	7739.55	6474.47	0.64738	1.54983	3.1477	1.78164	6474.47
Gnat1	4032.51	3935.43	4520.35	4162.76	5783.96	6686.48	6068.63	6179.69	6179.69
Sag	4868.84	4655.91	4461.41	4662.05	1546.93	1500.21	1890.02	1645.72	4662.05
Lars2	3223.11	3024.49	4002.42	3416.67	574.341	353.567	198.68	375.529	3416.67
Pde6g	2037.72	1890.74	1817.88	1915.45	2324.74	2710.13	2936.2	2657.02	2657.02
Prph2	2513.02	2430.61	2045.1	2329.58	1601.78	1627.16	1502.61	1577.18	2329.58
Pdc	2063.45	2133.06	2764.89	2320.47	874.537	946.504	1161.52	994.189	2320.47
Snord17	1949.57	2081.7	2433.24	2154.84	0.92274	0.12623	0.2991	0.449357	2154.84
Gnb1	2203.88	2064.37	2053.05	2107.1	1022.65	1140.18	1042.51	1068.44	2107.1
Unc119	1256.56	1197.89	936.933	1130.46	1804.92	2027.35	1967.26	1933.18	1933.18
Rom1	1902.59	1741.6	1431.17	1691.79	1830.48	1858.16	1899.93	1862.86	1862.86
Aldoa	1898.26	1915.38	1542.41	1785.35	1181.11	1377.64	1462.86	1340.54	1785.35
Rcvrn	1090.76	1103.99	1122.14	1105.63	1461.04	1838.33	1953.92	1751.1	1751.1
Gapdh	1678.79	1669.49	1762.56	1703.61	9.63345	9.0348	8.10175	8.92333	1703.61
Gngt1	1556.69	1490.26	1985.3	1677.42	129.936	155.939	231.802	172.559	1677.42
Snora78	1344.65	1587.47	2016.38	1649.5	0.51955	0.35537	0	0.29164	1649.5
Eef1a1	1335.6	1374.86	1429.26	1379.91	222.527	257.731	285.763	255.341	1379.91
Snora30	1338.88	1522.88	1272.94	1378.23	1.1435	0.52144	0.61777	0.760903	1378.23
Ccdc72	1280.62	1234.35	1459.56	1324.84	39.3123	39.1958	51.5739	43.3607	1324.84
Snora74a	1367.24	1101.56	1433.19	1300.66	0	0	0.33385	0.111283	1300.66
Pkm2	1314.14	1332.52	1247.15	1297.94	830.472	963.348	877.024	890.281	1297.94
Glul	1314.15	1296.1	1244.41	1284.89	361.332	377.411	339.3	359.348	1284.89
Cst3	912.907	888.417	825.347	875.557	965.151	1252.65	1482.12	1233.31	1233.31
Rps29	1363	1318.33	975.57	1218.97	0.41831	0.28612	0	0.23481	1218.97
Ppia	1169.47	1201.19	1279.18	1216.61	0.3879	0.53065	0.53887	0.485807	1216.61
Nrl	1177.58	1153.13	1109.47	1146.73	759.462	823.83	904.961	829.418	1146.73
Malat1	1077.6	1230.93	1068.94	1125.82	217.307	167.813	165.339	183.487	1125.82
4930583H14Rik	1026.35	1178.12	1111.87	1105.45	878.831	943.888	977.325	933.348	1105.45
Snora21	771.25	682.47	1615.85	1023.19	0.31863	0.65383	0	0.324153	1023.19
Ckb	983.742	1064.65	887.557	978.65	915.812	1036.4	1090.5	1014.24	1014.24
Apoe	494.13	499.927	421.11	471.722	1012.87	950.19	1048.75	1003.94	1003.94
Snora44	605.712	1028.68	1338.19	990.861	4.53166	5.00714	8.47458	6.00446	990.861
Rbp3	881.414	797.367	670.282	783.021	985.223	1064.92	883.39	977.843	977.843
Guca1a	700.943	749.042	709.578	719.854	853.867	966.742	1108.13	976.247	976.247
Aipl1	424.558	433.498	364.942	407.666	860.666	931.757	1018.77	937.063	937.063
Rplp1	1009.39	992.925	764.114	922.143	156.342	195.577	244.35	198.756	922.143
Prm1	0.778122	0	0	0.259374	786.741	817.868	1136.62	913.743	913.743
Reep6	345.579	337.265	266.042	316.295	895.447	940.511	896.209	910.723	910.723
Gm9846	902.9	806.766	994.103	901.256	0	0	0	0	901.256
Snora7a	900.721	830.673	874.799	868.731	2.5293	3.67634	0.51242	2.23935	868.731
Ubb	883.736	983.044	708.914	858.565	184.39	223.343	241.2	216.311	858.565
Slc17a7	644.155	563.911	496.531	568.199	925.942	937.081	683.793	848.939	848.939
Pde6b	829.953	802.404	840.687	824.348	555.636	589.957	672.683	606.092	824.348
Rpl41	789.291	866.601	811.577	822.49	49.8684	68.4686	96.2818	71.5396	822.49
Hsp90aa1	696.711	764.212	973.742	811.555	51.0312	51.2716	62.9474	55.0834	811.555
Scarna6	870.988	764.89	771.246	802.375	0.32891	0	0	0.109637	802.375
Hmgn1	799.725	770.703	820.897	797.108	122.661	137.462	196.212	152.112	797.108
Scarna3a	651.87	608.134	1082.52	780.841	0	0.23641	0	0.0788033	780.841
Scarna13	811.061	720.163	765.116	765.447	2.09153	3.0656	2.17918	2.44544	765.447
Slc25a4	745.612	748.216	581.653	691.827	652.226	752.787	873.286	759.433	759.433
Ldha	792.815	783.575	701.762	759.384	611.436	626.857	784.281	674.191	759.384
Snap25	655.222	725.029	872.983	751.078	391.624	454.816	531.933	459.458	751.078
Snora26	699.677	422.855	1129.92	750.817	0	0	0	0	750.817
Mif	815.057	842.783	573.768	743.869	53.2265	65.5628	78.0334	65.6076	743.869
Eno1	807.476	793.467	609.62	736.854	0.50522	0.31415	0.40941	0.409593	736.854
Snora15	925.659	728.939	555.6	736.733	0.35159	0.48098	0	0.277523	736.733
Guca1b	299.007	286.347	213.283	266.212	718.797	692.774	796.787	736.119	736.119
Uba52	747.92	721.446	697.827	722.398	4.29315	5.70362	4.95094	4.98257	722.398
Rpl9	708.476	679.351	757.047	714.958	2.08144	2.23175	2.55289	2.28869	714.958
Cpe	682.96	696.583	739.469	706.337	448.244	500.212	554.301	500.919	706.337
H3f3a	664.606	647.415	783.671	698.564	21.4538	21.9597	22.4844	21.966	698.564
Atp5b	702.25	703.182	685.73	697.054	603.222	630.093	705.097	646.137	697.054
Rps15	652.055	701.106	724.323	692.495	68.9124	74.3384	98.2661	80.5056	692.495
Atp1a3	242.472	229.929	182.929	218.443	649.646	803.156	613.78	688.861	688.861
Cox8a	764.624	705.723	566.655	679.001	271.201	344.745	396.125	337.357	679.001
Rpl38	657.887	607.87	672.417	646.058	1.54739	1.43643	1.4331	1.47231	646.058
Hspa8	587.955	587.911	748.71	641.525	41.696	48.634	52.6237	47.6512	641.525
Bsg	403.621	387.899	388.773	393.431	572.246	643.667	691.955	635.956	635.956
Snora70	495.704	613.915	791.983	633.867	2.21313	2.81132	1.53725	2.18723	633.867
Tpt1p	665.75	642.365	586.771	631.629	0	0	0	0	631.629
Rps21	689.87	622.446	582.274	631.53	50.2771	62.4292	80.4716	64.3926	631.53
Cryaa	201.131	37.5568	7.74467	82.1442	639.623	1170.91	79.9291	630.154	630.154
Atp5k	700.013	572.181	605.228	625.807	25.5604	36.1131	44.1433	35.2723	625.807
Pgam1	659.838	579.65	625.104	621.531	10.3743	10.035	11.3297	10.5797	621.531
Grina	359.381	339.144	272.655	323.727	558.293	657.679	630.68	615.551	615.551
Rs1	557.286	561.236	715.82	611.447	134.786	128.718	115.961	126.488	611.447
Ndufa4	567.11	580.339	677.129	608.193	110.666	130.639	176.54	139.282	608.193
Oaz1	693.94	598.822	526.268	606.343	0.83467	0.80447	1.53725	1.0588	606.343
Pde6a	586.253	563.989	601.634	583.959	321.12	317.645	273.886	304.217	583.959
Tpi1	570.316	604.55	541.63	572.165	365.23	417.339	456.436	413.002	572.165
Rp1	502.885	518.541	676.675	566.034	80.0132	72.3139	87.159	79.8287	566.034
Gpx4	598.8	561.471	534.408	564.893	61.6358	80.6711	72.4312	71.5794	564.893
Rps17	526.328	535.67	629.175	563.724	1.29066	1.23594	2.37074	1.63245	563.724
Eef2	575.891	561.394	484.354	540.546	538.085	553.232	436.229	509.182	540.546
Ptma	446.873	527.492	623.175	532.513	7.01418	6.17851	7.81908	7.00392	532.513
Calm1	514.228	530.744	549.876	531.616	268.328	297.865	321.29	295.828	531.616
Rpl23a	502.498	510.139	578.046	530.228	1.01962	1.89301	1.29843	1.40369	530.228
Tulp1	392.84	444.53	369.701	402.357	539.608	546.505	498.232	528.115	528.115
Fth1	368.325	395.67	365.11	376.368	427.347	517.446	638.576	527.79	527.79
Gm15772	520.981	514.898	546.948	527.609	0	0	0	0	527.609
Pgk1	513.349	523.244	526.474	521.022	13.6327	14.6997	18.278	15.5368	521.022
Actb	532.755	529.762	489.259	517.259	278.758	338.086	266.331	294.392	517.259
Vtn	552.522	521.439	474.566	516.176	447.185	492.904	471.273	470.454	516.176
H3f3b	502.711	498.716	544.568	515.332	114.353	128.441	166.498	136.431	515.332
Rpl39	507.266	473.008	544.49	508.255	15.6308	18.9756	24.4945	19.7003	508.255
Cox4i1	543.66	512.402	465.528	507.197	296.727	373.835	460.278	376.947	507.197
Atp1b2	118.631	98.8358	139.704	119.057	470.439	511.412	539.536	507.129	507.129
Rps8	472.204	484.375	548.497	501.692	15.0463	14.3631	17.9547	15.788	501.692
Rpl19	472.613	516.8	497.05	495.488	0.75997	0.93567	0.73903	0.811557	495.488
Rplp2	492.795	514.209	432.442	479.815	60.0213	78.8199	99.3774	79.4062	479.815
Gnb5	459.454	443.333	510.798	471.195	259.689	272.173	305.235	279.032	471.195
Rpl8	485.687	481.076	445.431	470.731	313.646	381.463	413.251	369.453	470.731
Rpl13	470.381	487.782	448.454	468.872	7.96826	7.7093	9.17607	8.28454	468.872
Rps20	437.921	470.185	493.691	467.266	25.5109	35.0657	46.4819	35.6861	467.266
Hist1h4a	490.687	517.062	383.593	463.781	0.13072	0.26824	0.21186	0.203607	463.781
Rpl7	413.928	434.255	532.248	460.144	63.0987	81.4805	94.4816	79.6869	460.144
Crx	474.357	459.434	442.066	458.619	269.426	273.423	302.758	281.869	458.619
Plekhb1	314.708	287.083	283.967	295.253	421.073	470.463	484.061	458.532	458.532
Rps14	451.882	451.974	471.193	458.35	173.66	214.764	223.661	204.028	458.35
Snora64	390.071	132.43	814.885	445.795	13.2464	10.4911	18.0791	13.9389	445.795
Gm15450	438.963	437.706	449.982	442.217	0	0	0	0	442.217
Clu	271.101	287.174	268.634	275.636	414.143	472.088	434.341	440.19	440.19
Laptm4b	464.728	428.929	417.907	437.188	295.384	381.263	410.095	362.248	437.188
Rps12	439.263	449.341	420.586	436.397	3.62183	4.95467	5.23199	4.60283	436.397
Ftl1	462.443	465.155	381.55	436.383	83.0835	84.8412	87.8403	85.255	436.383
Ndfip1	429.622	438.003	414.271	427.299	193.435	217.965	228.569	213.323	427.299
Clstn1	310.646	319.309	271.718	300.558	480.031	456.412	344.071	426.838	426.838
Tspan7	466.461	424.698	386.055	425.738	249.055	287.76	318.063	284.959	425.738
Adipor1	482.784	435.082	359.264	425.71	408.212	413.52	387.923	403.218	425.71
Rps28	455.256	423.203	381.716	420.058	2.24504	4.69214	4.64936	3.86218	420.058
Calm2	366.32	413.907	477.767	419.331	87.1375	101.448	125.68	104.755	419.331
Rps2	435.798	427.157	394.49	419.148	22.9849	24.881	25.8055	24.5571	419.148
1810009A15Rik	417.428	427.52	411.985	418.978	307.578	340.07	391.988	346.546	418.978
Impdh1	329.222	307.452	219.444	285.373	442.028	460.265	335.724	412.672	412.672
Rpl13a	395.491	409.284	430.521	411.765	153.52	173.581	198.756	175.286	411.765
Crybb2	133.423	33.2138	6.16968	57.6022	403.173	756.723	70.4841	410.127	410.127
Rpl3	387.244	412.509	414.911	404.888	18.3098	23.654	24.09	22.0179	404.888
Gnas	406.102	411.907	393.734	403.914	168.976	197.903	203.4	190.093	403.914
Rps24	371.751	393.612	437.976	401.113	17.4793	24.0392	29.1603	23.5596	401.113
Cox6c	410.681	407.7	374.107	397.496	60.5692	81.8051	115.251	85.8751	397.496
Gm15427	370.949	416.742	403.166	396.952	0	0	0	0	396.952
Cox6a1	413.023	392.304	379.917	395.081	176.913	227.258	279.785	227.985	395.081
Ddx5	381.635	389.383	411.196	394.071	115.044	130.886	166.494	137.474	394.071
Drd4	181.958	171.476	104.725	152.72	399.454	411.835	363.361	391.55	391.55
Rpl36	380.475	407.075	386.852	391.467	8.81836	13.0231	13.1554	11.6656	391.467
Fau	397.863	458.452	314.875	390.397	1.35116	0.85573	1.2977	1.1682	390.397
Fam57b	182.922	176.707	129.033	162.887	361.247	424.683	384.402	390.11	390.11
Pcbp4	262.425	258.661	181.053	234.046	390.416	387.213	390.455	389.361	389.361
Sncb	141.875	142.217	118.359	134.15	345.649	410.873	410.593	389.038	389.038
Rpl4	360.514	370.098	436.03	388.881	182.012	200.928	251.438	211.459	388.881
Atp6v0c	490.595	404.051	269.695	388.114	0.03543	0.02424	0	0.01989	388.114
Cox7c	412.718	400.328	348.473	387.173	1.45336	0.74557	1.61942	1.27278	387.173
Hist1h4d	389.328	422.698	337.667	383.231	3.66018	2.86122	3.17797	3.23312	383.231
Nr2e3	264.016	264.149	262.955	263.707	336.419	409.243	399.95	381.871	381.871
Rps27a	359.952	366.267	416.491	380.903	0.49677	0.67958	0.40257	0.526307	380.903
Syp	363.174	350.33	366.337	359.947	380.161	387.68	371.949	379.93	379.93
Itm2b	362.923	369.176	406.335	379.478	230.969	254.127	294.138	259.744	379.478
Rpl37a	376.142	353.477	404.072	377.897	17.8261	23.8642	24.3947	22.0283	377.897
Tmsb4x	347.917	341.923	443.693	377.844	105.006	114.752	155.882	125.213	377.844
2010107E04Rik	379.478	341.175	411.3	377.318	31.0636	36.3042	46.5428	37.9702	377.318
Ptms	144.887	180.738	170.724	165.45	365.299	391.982	372.287	376.523	376.523
Psap	327.85	309.305	282.133	306.429	353.902	403.296	360.863	372.687	372.687
Rpl34-ps1	391.58	373.518	345.255	370.118	0	0	0	0	370.118
Slc38a3	150.371	132.547	117.995	133.638	354.197	386.678	366.615	369.163	369.163
Aes	255.324	237.483	200.053	230.953	355.619	391.82	356.517	367.986	367.986
Atp5a1	351.296	347.331	341.045	346.557	325.306	385.095	389.649	366.683	366.683
Snord15a	349.054	311.858	436.672	365.861	0	0.18849	0	0.06283	365.861
Rps4x	327.057	328.275	440.428	365.253	8.28734	11.4645	12.0734	10.6084	365.253
Calm3	393.848	395.983	302.504	364.112	264.437	277.706	221.566	254.57	364.112
Rpl28	368.413	381.833	333.923	361.39	0.98673	1.34985	1.59923	1.31194	361.39
Rab3a	236.562	243.845	202.262	227.556	314.165	392.326	364.448	356.979	356.979
Atp5l	375.044	364.077	326.636	355.252	0.55652	1.0876	0.77312	0.805747	355.252
Pcp4	315.57	356.168	392.317	354.685	103.458	136.482	182.94	140.96	354.685
Rpl17	351.861	330.071	373.371	351.768	0.99989	1.22387	1.1941	1.13929	351.768
Hmgn2	350.63	339.943	359.94	350.171	8.19601	8.29789	11.1751	9.223	350.171
Cplx4	315.53	346.652	382.651	348.278	185.646	204.826	257.48	215.984	348.278
Atp6v0b	241.171	206.056	171.237	206.155	278.287	339.609	424.219	347.372	347.372
Car2	337.268	353.325	351.214	347.269	205.611	229.394	284.754	239.92	347.269
Rpl35a	336.416	323.511	378.816	346.248	6.96828	8.22422	10.0758	8.42277	346.248
Vamp2	123.278	108.85	104.101	112.076	323.754	366.347	347.401	345.834	345.834
Cox6b1	352.298	345.217	339.741	345.752	71.7168	90.0988	94.5058	85.4405	345.752
Aldoc	295.65	327.416	275.449	299.505	312.908	356.546	367.676	345.71	345.71
Rpl35	328.952	322.812	384.75	345.505	3.97021	6.04845	5.55722	5.19196	345.505
Rps3a	291.316	334.783	409.873	345.324	12.7588	12.5137	18.6459	14.6395	345.324
Rps18	315.455	333.202	380.454	343.037	30.1217	28.7487	47.0533	35.3079	343.037
Rps9	374.887	359.125	285.325	339.779	98.1623	107.659	128.724	111.515	339.779
Grk1	350.732	342.852	321.565	338.383	198.144	173.127	171.318	180.863	338.383
Rps25	308.339	313.786	382.905	335.01	0.29814	0.5302	1.15968	0.662673	335.01
Cnga1	289.358	311.08	403.036	334.491	146.739	148.084	181.647	158.823	334.491
Rps7	301.028	329.112	366.997	332.379	5.34745	5.45746	7.22235	6.00909	332.379
Actg1	351.088	339.818	305.678	332.195	7.17074	8.04209	7.95733	7.72339	332.195
Gm12191	334.316	314.029	346.548	331.631	0	0	0	0	331.631
Rpl24	306.756	329.728	356.195	330.893	0.66073	0.41085	0.58411	0.551897	330.893
Prom1	309.371	301.016	381.537	330.641	117.538	120.948	133.555	124.014	330.641
Agpat3	365.017	348.138	277.91	330.355	353.272	322.182	289.548	321.667	330.355
Rpl7a	337.384	339.979	306.161	327.841	9.77138	11.4623	12.7766	11.3368	327.841
Rps26	353.023	319.67	310.499	327.731	26.7651	35.1202	42.3464	34.7439	327.731
Rpl11	336.157	318.342	323.237	325.912	1.51055	1.78465	2.44821	1.91447	325.912
Rpl32	337.384	313.329	316.294	322.336	51.4667	64.65	89.8406	68.6524	322.336
Pitpnm1	195.261	194.05	123.307	170.873	328.102	338.153	295.414	320.556	320.556
A930011O12Rik	149.931	153.782	125.295	143.003	265.046	296.81	399.18	320.345	320.345
Sumo2	301.105	307.265	344.649	317.673	0.08173	0.27953	0.33117	0.23081	317.673
Slc25a5	331.21	331.496	288.279	316.995	85.1937	100.614	106.04	97.2826	316.995
Rtbdn	256.845	240.997	206.815	234.886	280.022	327.131	342.877	316.677	316.677
Gm11744	263.524	259.375	225.369	249.423	245.524	298.403	404.202	316.043	316.043
Tuba1a	314.827	312.708	316.835	314.79	196.516	237.413	206.448	213.459	314.79
Stx3	314.418	295.821	326.814	312.351	143.55	162.741	162.094	156.128	312.351
Nefl	262.97	345.309	326.059	311.446	209.489	225.378	203.624	212.83	311.446
Hist1h4h	338.974	315.922	270.98	308.625	0.25597	0.35017	0.41486	0.340333	308.625
BC033916	360.186	309.459	255.483	308.376	80.1042	92.2292	123.439	98.5908	308.376
Chchd2	337.229	320.725	260.883	306.279	24.8743	31.6676	41.477	32.673	306.279
Atp5h	299.099	294.695	316.173	303.322	34.0348	33	52.1674	39.7341	303.322
Atp5g3	305.439	313.956	286.277	301.891	220.323	278.148	336.447	278.306	301.891
Rps11	286.44	291.796	326.488	301.575	65.5811	73.0788	83.8899	74.1832	301.575
Uqcrh	279.641	301.176	322.696	301.171	131.318	165.9	226.998	174.739	301.171
Slc6a6	303.976	298.511	260.055	287.514	320.845	302.615	271.125	298.195	298.195
Prdx2	312.411	311.769	268.171	297.45	87.2416	97.7281	110.52	98.4967	297.45
Mdh1	250.57	268.302	370.918	296.597	155.078	187.357	234.935	192.457	296.597
Rps5	294.524	303.293	291.098	296.305	143.353	138.241	169.989	150.528	296.305
Prnp	300.569	294.154	285.302	293.342	168.457	191.131	189.808	183.132	293.342
Dkk3	292.242	303.864	280.531	292.212	286.406	271.125	258.362	271.964	292.212
Csda	255.126	259.594	244.78	253.167	256.888	278.999	335.408	290.432	290.432
Rpl14	257.806	296.822	315.966	290.198	45.0161	44.1577	57.0525	48.7421	290.198
Zfp385a	110.637	108.533	96.4757	105.215	297.315	319.956	249.778	289.017	289.017
Rpl18	318.139	297.852	251.024	289.005	11.2924	8.21706	8.76164	9.42371	289.005
Cfl1	298.17	305.598	262.496	288.755	125.834	137.505	133.878	132.406	288.755
Tubb5	203.722	194.142	188.288	195.384	249.274	298.534	317.038	288.282	288.282
Sepw1	255.332	254.421	260.652	256.802	233.024	288.664	340.541	287.409	287.409
Atp5j2	283.527	287.849	288.64	286.672	91.3172	117.612	168.234	125.721	286.672
Rps10	283.964	298.24	271.236	284.48	21.1398	24.1968	28.9555	24.7641	284.48
Pebp1	304.651	279.449	259.699	281.266	45.5811	51.6164	58.3843	51.8606	281.266
Aplp2	264.866	286.995	288.114	279.992	222.981	232.343	229.996	228.44	279.992
Rdh12	252.326	244.022	343.342	279.897	143.941	142.334	173.823	153.366	279.897
Vdac1	281.356	290.285	265.859	279.167	187.758	200.807	216.571	201.712	279.167
Rpl12	266.198	288.982	281.767	278.982	1.98171	2.23001	3.00462	2.40545	278.982
Tceb2	284.218	283.6	268.586	278.801	44.5583	54.0915	66.8824	55.1774	278.801
Gnb3	159.707	148.31	130.01	146.009	243.561	283.367	304.19	277.039	277.039
Syt1	259.958	277.7	293.154	276.937	182.085	193.69	178.541	184.772	276.937
Calb2	249.678	297.166	278.67	275.171	229.005	263.763	270.828	254.532	275.171
Gm5506	288.114	296.204	239.871	274.73	0.99242	0.99778	0.89143	0.960543	274.73
E130218I03Rik	272.021	296.742	254.009	274.257	149.082	165.894	183.481	166.153	274.257
Rpl10a	266.649	281.047	270.674	272.79	21.9649	20.8387	25.0868	22.6301	272.79
Stxbp1	195.266	195.729	169.353	186.783	267.337	284.173	258.894	270.135	270.135
Mrfap1	277.226	270.916	256.296	268.146	50.9436	49.102	64.7229	54.9228	268.146
Rps6	223.711	255.197	323.849	267.586	0.67292	0.70042	0.7587	0.71068	267.586
Tmbim6	290.467	279.266	224.503	264.745	168.843	168.118	189.532	175.498	264.745
Tmsb10	240.303	258.338	291.861	263.501	11.245	9.96953	14.0195	11.7447	263.501
Gnb2l1	255.463	270.159	263.29	262.971	133.933	168.004	200.73	167.556	262.971
Hnrnpk	251.817	265.2	270.567	262.528	44.8675	48.1497	54.8731	49.2968	262.528
Ppp1cc	267.25	253.53	264.753	261.844	9.97765	8.88855	11.7533	10.2065	261.844
Epb4.1l2	255.578	263.711	265.938	261.742	161.55	155.918	160.907	159.458	261.742
Atp5d	154.486	147.878	105.854	136.073	250.886	280.048	245.734	258.889	258.889
Pea15a	183.437	185.92	185.936	185.098	236.378	265.972	273.427	258.592	258.592
Glo1	306.439	223.947	244.347	258.244	49.9347	61.074	78.8175	63.2754	258.244
Rnf187	177.205	176.745	160.038	171.329	257.519	275.43	240.032	257.66	257.66
Naca	235.978	257.231	275.288	256.166	2.12216	2.54618	2.98839	2.55224	256.166
Arl3	219.086	244.298	241.765	235.05	209.581	248.154	309.359	255.698	255.698
Kcnj14	280.27	271.748	213.86	255.293	116.049	109.643	113.117	112.936	255.293
Abca4	282.46	250.742	227.829	253.677	115.664	113.628	114.638	114.643	253.677
Ptgds	47.5245	38.0352	46.4594	44.0064	272.018	237.869	250.94	253.609	253.609
Rlbp1	257.424	255.101	248.129	253.551	224.585	246.919	243.643	238.382	253.551
Sparc	121.261	131.556	141.514	131.444	243.663	268.158	246.925	252.915	252.915
Pde6h	250.799	242.14	265.167	252.702	126.082	150.183	200.201	158.822	252.702
Rgs9bp	158.715	160.856	138.926	152.832	258.556	240.729	258.568	252.618	252.618
Ndrg3	187.569	186.907	201.06	191.845	223.2	260.285	265.491	249.658	249.658
Slc24a1	236.304	249.036	256.599	247.313	240.352	197.612	185.917	207.96	247.313
Cdhr1	249.26	251.095	239.589	246.648	238.56	248.849	245.67	244.359	246.648
Elovl4	242.669	240.844	254.527	246.013	104.446	111.177	112.572	109.398	246.013
Usmg5	233.295	233.696	268.493	245.161	1.91366	1.96342	2.32616	2.06775	245.161
Eif4a2	220.911	230.153	280.572	243.879	36.0948	39.6657	49.5242	41.7615	243.879
Guk1	200.857	199.551	220.634	207.014	212.498	257.697	261.384	243.859	243.859
Opn1sw	214.859	219.666	227.485	220.67	225.908	231.232	271.593	242.911	242.911
Ywhaq	225.29	237.448	265.429	242.722	11.8489	13.6576	17.3243	14.2769	242.722
Eno2	225.298	219.891	190.625	211.938	237.656	253.416	235.991	242.354	242.354
Gpi1	248.347	255.49	218.696	240.844	196.456	252.645	250.011	233.037	240.844
Gng13	267.015	248.327	206.289	240.544	44.0359	63.4756	73.4463	60.3193	240.544
Ctsd	199.241	196.431	191.656	195.776	247.715	261.109	212.006	240.277	240.277
Stmn1	230.458	244.083	245.073	239.871	7.88765	9.55338	13.6569	10.366	239.871
Gabarapl2	227.019	254.122	236.483	239.208	6.40906	8.14767	10.5973	8.38466	239.208
Atp5c1	226.521	233.277	257.575	239.124	59.6924	73.0375	93.9166	75.5489	239.124
Rpsa	240.037	242.865	232.605	238.502	1.22727	1.3941	1.31422	1.31186	238.502
Pcbp3	116.888	121.29	112.49	116.889	210.713	250.277	249.91	236.967	236.967
Rpl6	233.425	236.925	240.158	236.836	23.9489	28.6111	33.2624	28.6075	236.836
Tcf20	235.588	233.966	235.416	234.99	26.6148	22.1589	17.4449	22.0729	234.99
Pcp2	219.882	254.475	226.195	233.517	47.6368	50.884	64.4095	54.3101	233.517
Cirbp	245.136	268.287	184.325	232.583	146.352	165.405	157.413	156.39	232.583
Mir703	369.381	0	327.479	232.287	4.11591	3.07122	4.8515	4.01288	232.287
Serinc1	210.953	227.11	257.54	231.868	95.4908	107.728	118.992	107.404	231.868
Myl6	218.777	235.079	241.55	231.802	51.0808	55.1578	69.5467	58.5951	231.802
Hif1a	211.987	218.823	261.377	230.729	76.8583	80.4446	84.0676	80.4568	230.729
Rps13	240.248	227.188	221.912	229.783	1.05116	0.81486	0.90861	0.924877	229.783
Ndufb8	243.359	221.529	224.276	229.721	93.1499	135.568	141.794	123.504	229.721
Msi1	106.038	114.908	124.719	115.222	249.206	227.672	209.983	228.954	228.954
Tomm20	214.659	221.802	249.415	228.625	20.736	26.0445	30.5941	25.7916	228.625
Atp5e	220.944	232.869	231.807	228.54	69.9451	82.7474	117.035	89.9092	228.54
Atp6v0e2	247.967	235.482	200.702	228.05	166.564	179.505	168.03	171.366	228.05
Gabarapl1	232.638	232.781	218.23	227.883	162.956	169.931	187.829	173.572	227.883
Ddx17	226.455	229.137	227.912	227.835	102.138	95.6212	116.667	104.809	227.835
Mfge8	185.333	175.467	146.986	169.262	224.566	243.554	214.691	227.604	227.604
Tspan3	201.776	209.76	228.06	213.199	198.877	227.548	255.384	227.27	227.27
Uqcrc1	138.191	144.626	129.001	137.273	199.097	236.096	243.331	226.175	226.175
Rpl10	229.996	213.197	233.923	225.705	0.92343	1.57907	1.57979	1.36076	225.705
Hist1h4c	277.133	220.2	177.433	224.922	2.87586	2.6824	2.33051	2.62959	224.922
Atp1b1	182.472	196.479	173.386	184.112	197.846	230.662	242.955	223.821	223.821
Atp5g2	260.163	211.618	199.369	223.717	0.69341	0.86235	1.02166	0.85914	223.717
Eef1g	227.536	226.478	216.836	223.617	11.18	12.4422	14.4452	12.6892	223.617
Ndrg4	162.135	171.831	155.118	163.028	211.254	246.285	212.524	223.354	223.354
Rpl27	228.6	218.287	222.094	222.994	1.22244	1.48226	1.80114	1.50195	222.994
Hk1	201.973	199.415	167.11	189.499	227.46	231.763	206.485	221.903	221.903
Slc25a3	182.32	186.7	184.983	184.668	179.54	216.496	266.374	220.803	220.803
Rpl29	218.734	234.397	209.047	220.726	25.2752	25.1858	33.5164	27.9924	220.726
Atp5o	227.695	221.403	212.861	220.653	62.3925	82.426	90.3333	78.3839	220.653
Pcmtd2	222.648	220.161	216.83	219.88	59.6489	53.1306	62.5602	58.4466	219.88
Dlg4	129.412	123.228	108.718	120.453	232.692	232.989	185.804	217.162	217.162
Rps16	258.946	223.729	168.466	217.047	0.99475	0.95258	1.61224	1.18652	217.047
Uqcrb	178.793	207.465	263.15	216.469	7.45967	8.76285	10.6446	8.95571	216.469
Skp1a	201.464	201.028	243.629	215.374	40.5325	40.3297	42.1887	41.0169	215.374
Uqcr11	228.583	233.667	182.61	214.953	84.9374	114.083	140.542	113.187	214.953
Klc1	173.209	187.227	164.121	174.852	208.725	209.786	221.302	213.271	213.271
Kcnb1	229.94	226.08	182.544	212.855	245.049	208.312	172.113	208.492	212.855
Ap2m1	218.008	219.184	200.623	212.605	16.8334	17.9153	18.092	17.6136	212.605
Dnm1	84.0463	88.9338	65.6475	79.5425	204.571	224.709	207.162	212.147	212.147
Hsp90ab1	175.278	196.076	263.317	211.557	188.518	191.184	209.247	196.316	211.557
Mlf2	228.963	220.557	183.718	211.079	199.328	198.964	189.657	195.983	211.079
Rpl36a	210.731	218.988	201.636	210.452	1.16767	1.02688	1.2166	1.13705	210.452
Rps3	207.897	201.716	219.877	209.83	142.074	165.866	189.083	165.675	209.83
Uqcrq	226.477	267.33	135.062	209.623	134.451	168.164	188.9	163.838	209.623
Ndufa7	217.963	217.409	192.992	209.455	107.378	146.372	170.466	141.405	209.455
Podxl2	99.0607	117.035	87.9155	101.337	204.149	215.992	206.171	208.771	208.771
Rpl23	200.686	192.858	228.066	207.203	6.33664	7.69661	11.3904	8.47455	207.203
Gpm6a	193.762	188.099	238.762	206.874	52.8114	56.1366	67.4883	58.8121	206.874
Crybb3	41.3437	12.2893	2.16318	18.5987	191.315	393.219	36.0845	206.873	206.873
Tuba1b	211.249	196.004	212.557	206.603	56.8952	69.9924	67.3289	64.7388	206.603
Kpna2	186.307	199.509	233.887	206.568	3.66224	2.40916	4.57328	3.54823	206.568
Atp6v1e1	200.006	206.112	210.242	205.453	154.569	187.377	205.387	182.445	205.453
Mdh2	138.528	144.482	106.201	129.737	184.137	208.226	220.373	204.245	204.245
Trnp1	203.264	198.756	142.173	181.398	198.056	206.36	207.057	203.824	203.824
Cox5b	202.648	224.224	183.766	203.546	27.8112	31.1328	45.5393	34.8277	203.546
Hint1	199.601	201.315	207.696	202.871	75.4804	88.6793	99.7264	87.962	202.871
Atp6v1g1	199.313	208.116	199.454	202.294	20.1872	22.7923	28.7872	23.9222	202.294
Eef1a2	167.206	184.108	147.53	166.281	200.336	217.449	186.19	201.325	201.325
Hist1h1c	217.864	208.188	175.187	200.413	66.3375	59.6362	82.1507	69.3748	200.413
Abhd8	160.464	155.689	109.76	141.971	189.768	210.696	199.604	200.022	200.022
Itm2c	178.756	176.755	147.243	167.585	200.116	217.924	179.983	199.341	199.341
Icmt	217.637	203.106	166.788	195.844	206.689	190.021	196.668	197.792	197.792
Uchl1	196.016	198.213	193.199	195.809	166.624	206.418	218.706	197.249	197.249
Rpl27a	193.084	186.901	211.467	197.151	9.68275	9.98469	13.1966	10.9547	197.151
Ndufb4	215.213	200.898	174.653	196.921	5.74941	7.1893	6.55193	6.49688	196.921
Calr	188.109	181.615	219.863	196.529	158.186	163.261	192.181	171.209	196.529
Akr1a4	178.508	175.522	150.28	168.103	173.079	203.882	212.609	196.523	196.523
Snrnp70	73.2376	84.7562	64.2394	74.0777	166.897	190.308	231.82	196.342	196.342
Cyc1	98.3739	95.1137	73.8553	89.1143	168.4	201.914	218.125	196.146	196.146
Clta	192.442	203.315	192.287	196.015	142.956	153.457	197.175	164.529	196.015
Cox7a2	191.213	183.388	209.306	194.636	39.8654	49.0601	66.1017	51.6757	194.636
Arf1	211.466	198.854	173.479	194.6	107.652	122.728	116.961	115.78	194.6
Pink1	204.942	205.613	172.311	194.289	194.823	200.584	180.592	192	194.289
Neurod1	180.493	189.135	213.103	194.244	130.957	128.176	156.031	138.388	194.244
Cartpt	201.809	193.816	187.102	194.242	49.1846	58.7942	83.27	63.7496	194.242
Pmm1	127.462	117.098	92.1442	112.235	172.06	199.872	206.468	192.8	192.8
Atp6v1b2	194.702	191.279	192.026	192.669	166.13	168.613	173.707	169.483	192.669
Mt1	205.352	181.974	188.201	191.842	35.8937	38.5513	41.8319	38.759	191.842
Rnu12	141.686	146.819	286.349	191.618	0	0.55794	0	0.18598	191.618
Ptov1	83.1893	76.5209	54.0108	71.2403	165.132	198.449	210.767	191.449	191.449
Ndufb9	180.084	203.452	190.327	191.288	139.145	179.552	214.957	177.885	191.288
Psmb4	201.533	192.281	177.099	190.304	114.232	143.953	173.857	144.014	190.304
Dstn	177.063	176.428	214.48	189.324	44.198	56.3371	55.5254	52.0202	189.324
Nsf	189.302	186.42	182.245	185.989	175.965	198.754	192.775	189.165	189.165
Stmn3	183.737	204.115	179.399	189.084	82.6469	95.1835	103.168	93.666	189.084
Rps19	191.86	204.706	168.733	188.433	21.0084	28.163	31.6321	26.9345	188.433
Fbxl5	178.25	179.819	206.072	188.047	54.0326	55.0394	60.5204	56.5308	188.047
Uqcr10	180.518	174.048	208.708	187.758	52.6227	78.8199	101.476	77.6395	187.758
Tecr	187.459	196.83	178.234	187.508	145.874	166.384	175.783	162.68	187.508
Dbi	184.142	184.31	191.112	186.521	22.8286	32.3904	37.5316	30.9169	186.521
Grcc10	204.152	210.935	144.467	186.518	117.391	142.929	158.784	139.701	186.518
Scg2	169.77	182.749	204.759	185.759	114.066	116.415	134.996	121.826	185.759
Prdx5	139.694	145.159	117.817	134.223	162.606	182.141	212.14	185.629	185.629
Pfdn5	172.672	185.623	196.745	185.013	66.4108	84.4725	110.754	87.2126	185.013
C2cd2l	89.0801	86.7947	77.7879	84.5542	189.687	188.636	176.144	184.822	184.822
Cdk2ap2	127.885	122.949	94.6492	115.161	146.62	175.251	231.755	184.542	184.542
Ndufb11	196.049	189.151	166.277	183.826	72.4374	91.1147	101.051	88.2011	183.826
Uckl1	106.117	97.7013	88.0591	97.2925	154.009	177.066	220.083	183.719	183.719
Osbp2	189.878	187.661	173.01	183.516	181.725	173.564	157.679	170.99	183.516
Wbp2	184.14	173.585	142.859	166.861	170.66	194.051	185.011	183.241	183.241
Pfkl	142.243	141.777	104.762	129.594	171.863	192.892	184.043	182.932	182.932
Ypel3	75.0318	81.2226	70.1889	75.4811	153.263	185.423	208.286	182.324	182.324
Sod1	187.649	193.497	164.937	182.028	77.164	104.054	127.919	103.046	182.028
Cplx3	111.635	120.591	111.586	114.604	174.78	173.968	192.779	180.509	180.509
Ndufv3	165.866	192.547	182.62	180.344	44.401	50.3876	60.5339	51.7742	180.344
Ywhae	160.079	161.388	170.343	163.937	156.329	178.766	205.367	180.154	180.154
Fam169a	169.896	175.252	194.81	179.986	78.0245	70.1617	76.8738	75.02	179.986
Ccdc64	102.108	117.376	119.103	112.862	211.21	183.265	144.118	179.531	179.531
Anp32a	160.205	177.211	201.096	179.504	133.249	139.618	152.803	141.89	179.504
Rplp0	179.778	178.908	179.051	179.246	93.3255	120.264	124.184	112.591	179.246
1500032L24Rik	196.592	177.911	161.952	178.818	98.581	125.942	148.136	124.219	178.818
Snora34	219.336	76.9588	239.153	178.483	2.41944	0.70924	1.12037	1.41635	178.483
Ybx1	173.563	172.29	188.729	178.194	87.3404	96.0413	114.373	99.2516	178.194
Snora31	130.129	0	403.399	177.843	4.00566	4.48343	12.9843	7.15778	177.843
Plch2	104.359	110.566	72.1887	95.7046	184.204	178.937	167.953	177.031	177.031
Sqstm1	123.032	136.08	107.01	122.041	161.447	190.215	178.508	176.723	176.723
Atpif1	159.331	180.023	190.238	176.531	56.9021	73.857	97.129	75.9627	176.531
Cryba1	123.894	29.643	6.95362	53.4969	163.199	333.088	31.2604	175.849	175.849
Atf4	179.524	177.429	169.61	175.521	113.181	111.442	136.84	120.488	175.521
Ppp2ca	166.967	170.366	187.088	174.807	98.3487	108.61	124.463	110.474	174.807
Arl4d	90.7533	94.7839	92.7268	92.7547	153.873	168.25	200.505	174.209	174.209
Mpp4	172.881	181.306	168.083	174.09	147.616	158.914	192.202	166.244	174.09
Fkbp8	140.854	137.626	109.761	129.414	178.192	180.137	163.23	173.853	173.853
Rgs9	161.996	168.043	191.275	173.771	131.334	133.621	137.845	134.267	173.771
Rtn4	161.923	167.624	190.088	173.212	42.0193	42.4013	48.1748	44.1985	173.212
Anp32e	174.595	183.559	161.246	173.133	127.497	119.366	133.886	126.916	173.133
Eif4a1	171.219	175.505	171.714	172.813	8.15698	9.21489	12.4468	9.93956	172.813
Cox7a2l	173.911	172.252	170.468	172.21	37.3063	44.7468	46.9443	42.9991	172.21
Ankrd33	96.9463	97.6707	86.8519	93.823	160.089	172.173	182.924	171.729	171.729
Ndufa3	181.329	155.321	175.317	170.656	39.1488	52.7564	52.6541	48.1864	170.656
Plekhb2	177.864	171.462	162.501	170.609	95.6197	95.9738	100.972	97.5217	170.609
D4Wsu53e	169.362	190.706	150.487	170.185	139.015	142.6	187.467	156.36	170.185
Vopp1	170.823	162.486	175.985	169.765	116.787	128.088	128.882	124.586	169.765
Gas6	86.6248	90.2668	80.3936	85.7617	168.928	164.649	172.66	168.746	168.746
Tspyl4	170.438	170.627	163.201	168.089	129.079	126.666	122.712	126.152	168.089
Nap1l5	151.582	164.66	187.877	168.04	79.9763	86.1358	113.497	93.2029	168.04
Ndufs2	90.5921	82.7966	86.1856	86.5248	138.557	159.843	204.685	167.695	167.695
Stk35	188.183	178.229	136.56	167.657	149.007	131.674	127.55	136.077	167.657
Pgrmc1	154.954	156.218	190.986	167.386	71.6732	81.4293	98.0736	83.7254	167.386
Sv2b	167.393	162.565	171.275	167.078	71.8472	71.5687	65.198	69.538	167.078
Srsf5	162.855	171.452	166.395	166.901	60.7703	70.1895	93.2142	74.7247	166.901
Btf3	151.865	167.439	180.191	166.498	20.3744	28.5641	32.7874	27.242	166.498
Matr3	142.978	155.309	200.445	166.244	31.3365	28.6206	35.3715	31.7762	166.244
Rpl37	167.681	159.391	170.295	165.789	10.5843	11.7444	16.1633	12.8307	165.789
Got1	165.512	176.919	153.274	165.235	127.569	136.759	153.637	139.322	165.235
Atp5f1	163.47	166.126	166.005	165.2	33.5019	42.8992	50.0757	42.1589	165.2
Tsc22d1	160.482	161.954	172.258	164.898	65.8645	66.9851	72.9937	68.6144	164.898
Ndufc2	175.085	168.019	151.487	164.864	37.1316	36.7453	53.3861	42.421	164.864
Rabac1	195.676	174.071	124.803	164.85	89.1675	96.89	99.2659	95.1078	164.85
Canx	158.71	159.002	176.7	164.804	60.3263	61.1144	65.8089	62.4165	164.804
Scamp5	181.867	160.121	133.113	158.367	171.153	173.152	148.9	164.402	164.402
Pnrc1	153.349	163.311	175.889	164.183	38.8781	38.8963	39.9014	39.2252	164.183
Susd3	134.678	121.684	83.8236	113.395	159.812	165.709	166.222	163.914	163.914
Rtn3	156.532	162.394	172.755	163.894	97.1865	108.221	113.306	106.238	163.894
Kcnv2	160.111	159.95	167.615	162.559	102.496	93.5868	95.9562	97.3465	162.559
Plk5	78.9625	77.1538	55.636	70.5841	153.87	151.267	181.029	162.055	162.055
Mtch1	93.6738	90.456	70.3034	84.8111	153.89	170.465	160.843	161.733	161.733
Ppp2r1a	150.268	150.904	146.622	149.265	165.671	175.382	141.169	160.741	160.741
Park7	155.839	162.669	142.539	153.682	139.563	160.863	180.59	160.339	160.339
Sgk1	158.594	152.374	169.263	160.077	35.5458	32.4335	38.3062	35.4285	160.077
Cope	84.6442	88.6547	77.7337	83.6775	123.539	161.764	194.85	160.051	160.051
Slc12a5	126.219	124.359	89.5186	113.366	165.036	162.889	151.607	159.844	159.844
Msi2	162.386	161.413	155.52	159.773	28.1284	24.5742	23.7009	25.4678	159.773
Ywhaz	161.616	160.203	157.187	159.669	30.997	33.0192	37.9615	33.9925	159.669
Eif4h	150.772	156.459	144.172	150.468	154.116	163.479	160	159.198	159.198
Map1lc3a	112.19	118.849	90.5612	107.2	142.008	168.046	165.494	158.516	158.516
Tmem59	152.242	159.356	163.519	158.372	66.5925	69.9591	81.1287	72.5601	158.372
Hnrnpu	153.282	156.772	164.098	158.051	93.0829	86.4197	95.046	91.5162	158.051
Fis1	159.887	161.713	151.881	157.827	96.9659	115.942	127.885	113.597	157.827
Ddb1	167.428	159.003	146.536	157.656	101.761	110.65	93.2537	101.888	157.656
Maged1	148.827	152.472	139.289	146.863	150.928	165.557	156.439	157.641	157.641
Mapre3	48.8924	48.3405	34.8387	44.0239	143.796	163.971	164.63	157.466	157.466
Ndufs7	109.089	115.531	88.5645	104.395	121.494	162.155	188.015	157.221	157.221
Spc25	147.629	93.6332	229.49	156.917	32.9476	35.409	51.1432	39.8333	156.917
Csde1	145.674	147.46	176.959	156.698	25.2612	24.9485	29.2194	26.4764	156.698
Synpr	146.536	149.213	173.961	156.57	53.5215	60.3581	68.6372	60.8389	156.57
Apbb1	104.14	105.874	84.9777	98.3306	163.077	160.399	146.224	156.567	156.567
C1ql1	73.235	65.7064	53.9329	64.2914	160.194	167.673	141.169	156.345	156.345
Cbx3	139.435	149.36	179.631	156.142	2.28468	2.38277	1.97975	2.21573	156.142
Cnbp	154.535	152.966	159.989	155.83	76.2142	83.8957	96.1783	85.4294	155.83
Ctnnb1	156.447	155.216	155.621	155.761	136.415	141.14	144.537	140.697	155.761
2900097C17Rik	152.834	156.66	156.015	155.17	7.90482	7.8125	10.2708	8.66272	155.17
Snrpb	166.123	167.898	131.254	155.092	122.973	142.272	165.52	143.588	155.092
Dpysl2	149.932	147.507	167.525	154.988	41.1346	41.9398	33.0508	38.7084	154.988
Epb4.1	153.421	153.521	157.359	154.767	107.823	105.891	102.529	105.415	154.767
Ndufa2	153.031	171.109	139.945	154.695	85.5789	117.23	165.692	122.834	154.695
Fam3c	153.504	151.85	158.668	154.674	58.3407	60.6623	75.4896	64.8309	154.674
Cox5a	153.308	154.584	156.127	154.673	59.5861	83.1264	97.2421	79.9848	154.673
Ap2s1	93.0164	106.06	83.2188	94.0984	124.706	165.319	173.041	154.355	154.355
Mtap2	143.107	146.259	173.141	154.169	35.8715	32.9204	32.1887	33.6602	154.169
Atp6v0d1	130.041	131.848	117.351	126.413	134.462	158.479	168.054	153.665	153.665
Myeov2	157.373	153.283	147.223	152.626	26.5016	32.8015	44.5326	34.6119	152.626
2900010M23Rik	143.931	163.277	150.434	152.547	42.5094	53.9655	65.5427	54.0059	152.547
Bex2	140.987	156.547	135.024	144.186	124.299	150.773	182.476	152.516	152.516
Nedd8	145.723	150.046	159.795	151.855	106.366	137.307	183.591	142.421	151.855
Cct5	147.979	149.174	157.413	151.522	110.435	128.193	145.842	128.157	151.522
Hnrnph1	155.467	152.235	146.581	151.428	79.0597	74.9182	110.585	88.1877	151.428
Atp5g1	162.033	159.912	132.142	151.362	4.18186	3.98528	6.16848	4.77854	151.362
Tax1bp1	127.781	135.531	190.35	151.221	60.7427	62.5132	73.9115	65.7225	151.221
Timm8b	136.098	160.615	156.616	151.11	41.791	52.8295	77.265	57.2951	151.11
Tubb4	29.1075	32.6187	47.9064	36.5442	136.34	169.986	146.83	151.052	151.052
Slc6a1	156.544	159.682	136.411	150.879	147.623	153.885	136.405	145.971	150.879
Cd81	162.623	159.775	129.632	150.677	129.287	140.293	137.908	135.829	150.677
Hsp90b1	131.189	142.65	176.178	150.006	81.3629	88.5543	118.978	96.2985	150.006
Hnrnpf	149.103	149.338	150.165	149.535	6.99754	6.62435	9.10833	7.57674	149.535
Fkbp4	105.225	111.189	93.116	103.177	136.47	151.779	159.718	149.322	149.322
Ccdc126	131.379	140.562	176.012	149.318	54.9546	57.8698	70.7006	61.175	149.318
Lamp1	114.132	116.266	124.594	118.331	131.687	158.845	157.178	149.237	149.237
App	105.561	113.433	107.925	108.973	160.637	149.98	136.988	149.202	149.202
Chgb	125.253	150.963	148.463	141.56	134.935	139.546	171.313	148.598	148.598
Herc3	150.415	143.316	150.246	147.992	65.4508	65.7634	61.447	64.2204	147.992
Scg5	136.207	149.795	157.358	147.787	76.5174	91.9894	97.7249	88.7439	147.787
Pfn2	154.609	147.659	140.591	147.62	75.0887	86.2733	102.13	87.8308	147.62
Ndn	147.007	160.292	135.335	147.545	85.1271	82.2376	95.0487	87.4712	147.545
Nedd4	138	142.878	160.472	147.117	95.1326	99.6196	104.098	99.6166	147.117
Tpd52	144.336	137.675	158.098	146.703	62.4364	61.246	79.2285	67.6369	146.703
Trf	20.262	17.2565	21.1401	19.5529	138.41	172.346	129.17	146.642	146.642
Snrpn	142.077	151.448	146.211	146.579	0.56551	0.6564	0.55548	0.592463	146.579
Sncg	123.622	144.867	139.093	135.861	120.182	151.261	167.512	146.318	146.318
Ywhah	132.417	144.325	161.007	145.916	52.6227	53.9752	60.9305	55.8428	145.916
Gpm6b	146.696	134.218	155.684	145.533	25.5084	26.2259	29.9527	27.229	145.533
Ndufa6	140.752	138.673	157.17	145.532	43.334	58.8824	78.4958	60.2374	145.532
Napb	135.283	146.178	155.063	145.508	65.7109	64.7	67.3367	65.9159	145.508
Ensa	142.95	148.587	143.583	145.04	52.6403	53.6182	63.87	56.7095	145.04
Dtx3	79.3526	81.532	61.3517	74.0788	130.117	147.836	156.652	144.868	144.868
D0H4S114	142.932	139.951	151.078	144.654	64.7073	68.7599	88.9598	74.1423	144.654
Eif4g2	130.603	133.527	169.56	144.563	58.5442	55.1252	58.9719	57.5471	144.563
Psmb7	147.786	145.466	140.344	144.532	61.5772	74.9388	94.2751	76.9304	144.532
Fam108a	78.2974	75.3468	51.4472	68.3638	135.091	152.155	146.294	144.513	144.513
Rpl31	133.742	137.518	162.042	144.434	1.05986	1.55729	0.95431	1.19049	144.434
Nr1d1	34.3317	36.4269	39.6313	36.7966	138.004	152.207	142.495	144.235	144.235
Ndufc1	132.121	155.768	144.247	144.045	20.9835	35.3765	37.8408	31.4003	144.045
Tubb2a	141.341	151.914	138.292	143.849	77.0269	96.6758	99.5433	91.082	143.849
Tubb3	77.0989	85.5716	66.0506	76.2404	131.965	165.018	133.047	143.343	143.343
Nxnl2	101.078	114.094	80.8844	98.6855	128.211	134.064	167.499	143.258	143.258
Myl12b	146.096	150.037	132.685	142.939	46.6486	55.4373	67.4392	56.5084	142.939
Hnrnpl	149.279	151.762	127.434	142.825	73.668	62.9309	59.868	65.489	142.825
Rpl5	119.581	131.299	176.734	142.538	0.28281	0.3178	0.3274	0.309337	142.538
Eif5a	150.541	146.837	130.16	142.513	71.2371	74.5209	70.1327	71.9636	142.513
Trafd1	88.8078	86.9683	75.8247	83.8669	126.768	141.774	157.969	142.17	142.17
Prkar1a	146.56	150.375	129.074	142.003	105.417	110.068	112.61	109.365	142.003
Atp6v1a	136.871	140.312	148.731	141.971	61.9836	63.6341	73.2714	66.2964	141.971
Chchd10	167.355	152.887	105.184	141.809	62.7692	69.2126	78.2343	70.072	141.809
Aco2	108.62	109.222	97.8567	105.233	130.297	145.683	148.681	141.553	141.553
Nme1	126.375	154.046	143.785	141.402	81.0084	81.3641	118.662	93.6782	141.402
Ghitm	132.455	135.266	155.056	140.926	55.2232	54.4438	67.3469	59.0046	140.926
Raly	121.388	128.833	118.048	122.756	123.395	148.92	148.711	140.342	140.342
Gngt2	124.625	143.931	152.023	140.193	65.709	86.5917	127.119	93.1398	140.193
Edf1	136.915	149.356	133.917	140.063	88.9465	98.5775	113.924	100.483	140.063
Tppp3	66.5594	74.7251	65.1057	68.7967	119.049	152.18	147.115	139.448	139.448
Rax	88.3133	92.6688	67.0639	82.682	143.444	138.164	136.283	139.297	139.297
Chmp4b	99.4123	107.37	91.7311	99.5045	127.51	139.068	150.478	139.019	139.019
Zfp644	119.792	128.809	167.97	138.857	8.243	7.40813	7.95776	7.86963	138.857
Higd2a	144.255	146.444	125.296	138.665	79.5073	95.6596	107.617	94.2615	138.665
Hist1h3e	130.824	164.698	120.05	138.524	0.2977	0.40725	0	0.234983	138.524
Gnat2	85.0107	96.263	108.786	96.6866	117.82	139.022	158.677	138.506	138.506
Ndufb7	136.454	145.581	133.171	138.402	74.8361	98.5552	109.88	94.4238	138.402
Hist2h2bb	154.069	131.114	128.834	138.006	0.66182	0.33952	0.26816	0.423167	138.006
Lrit1	136.341	132.774	144.721	137.945	93.8988	90.7409	93.7092	92.783	137.945
Ndufb3	122.534	132.691	157.894	137.706	17.7092	20.5032	27.7081	21.9735	137.706
Hprt	135.509	134.509	142.822	137.613	37.7918	49.197	64.8767	50.6218	137.613
Ndufv1	102.854	109.649	91.5956	101.366	122.121	138.633	151.336	137.363	137.363
Dynlrb1	130.442	126.551	154.087	137.027	62.7231	72.1416	102.236	79.0336	137.027
H2afz	134.03	135.107	141.81	136.982	3.11107	3.29399	4.42059	3.60855	136.982
Rpl15	129.546	130.726	150.049	136.774	4.05412	3.95497	4.77541	4.2615	136.774
Xiap	140.792	129.502	139.472	136.589	24.0911	22.8797	27.2783	24.7497	136.589
Rhot2	63.4672	61.5357	42.5668	55.8566	124.49	137.965	147.222	136.559	136.559
Rp1l1	142.277	148.061	117.499	135.946	90.2168	73.5746	68.7716	77.521	135.946
Tcf25	130.917	140.653	136.097	135.889	95.7425	105.566	92.2425	97.8504	135.889
Mtap4	131.422	133.562	142.147	135.71	71.0568	72.0454	70.7194	71.2739	135.71
Pcbp1	38.8921	37.4107	25.8013	34.0347	138.019	139.368	129.233	135.54	135.54
1110067D22Rik	125.321	126.331	154.081	135.244	51.7245	53.6373	57.8822	54.4147	135.244
Hmgb1	119.38	128.421	157.798	135.2	1.46607	1.44982	1.48865	1.46818	135.2
Acsl3	115.617	125.081	164.369	135.022	40.8159	38.8297	47.1414	42.2623	135.022
Gltscr2	136.958	153.196	114.561	134.905	101.661	104.439	115.731	107.277	134.905
Snrpd2	122.816	122.885	158.65	134.784	20.476	28.0684	29.7999	26.1148	134.784
Pcsk1n	35.5898	43.7672	38.393	39.25	126.483	137.793	139.618	134.632	134.632
Hspa5	119.297	121.64	162.296	134.411	78.5452	74.9997	106.405	86.6498	134.411
Cox17	150.278	130.927	121.652	134.286	25.9115	32.7597	41.8442	33.5051	134.286
Ap2a2	152.151	136.862	111.733	133.582	98.2126	103.066	89.0998	96.793	133.582
Ndufa12	115.144	138.162	147.316	133.541	21.0104	24.8138	34.6415	26.8219	133.541
Gdi1	131.32	139.96	125.134	132.138	123.675	135.883	140.961	133.506	133.506
Pex5l	137.823	132.785	129.714	133.441	100.102	104.655	110.333	105.03	133.441
Nap1l1	117.681	141.192	140.742	133.205	16.5969	18.6775	23.8638	19.7127	133.205
Rpl21	135.215	131.173	133.104	133.164	1.07676	0.90184	0.99722	0.99194	133.164
Opn1mw	99.3961	104.882	112.187	105.488	112.961	133.699	151.98	132.88	132.88
Nptn	126.042	128.087	144.375	132.835	64.6628	78.7749	88.9843	77.474	132.835
Rundc3a	83.405	90.8494	71.1349	81.7964	127.843	136.853	133.286	132.661	132.661
Khdrbs3	116.371	129.898	150.232	132.167	69.1598	79.2697	97.7733	82.0676	132.167
Cadm1	127.917	133	133.957	131.625	58.9043	55.425	58.9446	57.758	131.625
Slc22a17	100.235	100.053	60.8543	87.0474	133.787	140.798	120.188	131.591	131.591
Hist1h2bc	126.795	119.339	147.288	131.141	18.9358	20.7311	40.678	26.7816	131.141
Arr3	129.096	140.738	123.161	130.998	67.6747	81.2685	104.381	84.4415	130.998
Tdrd7	127.81	132.694	132.406	130.97	105.89	116.166	120.753	114.27	130.97
Npm1	111.934	120.297	160.603	130.945	8.32543	7.17919	11.8658	9.12346	130.945
Ldhb	133.795	136.583	122.138	130.839	107.463	130.748	142.81	127.007	130.839
Vdac2	124.331	127.487	140.262	130.693	49.7174	54.3335	66.0222	56.691	130.693
Mef2d	47.9005	50.3509	46.8149	48.3554	136.055	135.423	119.085	130.188	130.188
Dctn1	91.3453	101.537	69.1126	87.3316	138.151	134.027	116.675	129.618	129.618
Atp6ap2	120.931	127.242	139.838	129.337	41.4222	47.4295	57.0853	48.6457	129.337
Ndufb2	121.545	146.718	119.743	129.335	31.4627	40.2206	49.9758	40.553	129.335
Atp6ap1	137.446	129.665	117.554	128.222	109.424	123.567	122.389	118.46	128.222
Ndufb10	86.9963	94.2664	100.696	93.9862	102.059	125.251	156.874	128.061	128.061
Scarna3b	87.8474	78.4715	217.462	127.927	0	0	0	0	127.927
Gnai2	59.8079	65.3976	58.6509	61.2855	127.338	136.499	119.542	127.793	127.793
Rrp1	78.9118	95.1231	80.098	84.711	114.027	134.9	133.388	127.439	127.439
Thy1	86.5644	87.7307	62.2032	78.8328	123.93	138.632	119.097	127.22	127.22
Esrrb	135.147	128.168	116.84	126.718	112.214	105.436	104.252	107.301	126.718
2610100L16Rik	133.342	128.033	118.182	126.519	73.4308	72.4952	83.8517	76.5925	126.519
Ndufa1	140.57	125.665	112.118	126.118	30.4439	41.2512	51.2188	40.9713	126.118
Cdr2	118.453	128.074	131.65	126.059	111.016	118.537	138.041	122.531	126.059
1700020I14Rik	123.456	127.829	126.15	125.812	30.2266	26.9244	24.1534	27.1015	125.812
Atp5j	131.133	137.067	108.795	125.665	35.8886	39.8948	54.9394	43.5743	125.665
Ewsr1	126.912	132.582	116.254	125.249	69.0624	72.0671	76.8432	72.6576	125.249
Slc2a1	65.8216	66.7583	62.5117	65.0305	132.821	116.848	126.035	125.235	125.235
Ttc3	106.156	118.376	150.29	124.941	52.4976	52.5969	55.6179	53.5708	124.941
Ctsf	131.968	135.485	107.168	124.874	100.114	109.342	111.352	106.936	124.874
Ppm1n	31.7629	29.9384	23.4347	28.3787	111.152	120.225	142.092	124.49	124.49
Rpl36al	129.378	118.122	124.699	124.066	8.51987	11.1696	11.5071	10.3988	124.066
Bnip3	111.788	125.356	134.752	123.965	14.4466	14.8222	18.8593	16.0427	123.965
Tagln3	101.758	103.663	86.2647	97.2286	99.0691	121.087	151.244	123.8	123.8
Paip2	112.264	114.246	144.509	123.673	56.6234	66.1376	91.4933	71.4181	123.673
Prelid1	126.585	135.704	107.917	123.402	54.0054	59.2009	66.5873	59.9312	123.402
Vcp	130.247	128.884	110.493	123.208	16.6584	17.95	18.6241	17.7442	123.208
Pcbp2	51.3011	50.5878	52.0128	51.3006	109.185	124.907	134.292	122.794	122.794
Aplp1	72.6272	75.2885	73.634	73.8499	126.839	132.79	108.604	122.744	122.744
Arf5	85.3572	83.8571	60.0009	76.4051	113.481	126.568	128.165	122.738	122.738
Ccdc24	83.3534	77.355	64.7167	75.1417	106.761	118.938	142.333	122.678	122.678
Add1	122.822	122.127	102.843	115.931	121.669	130.861	115.38	122.637	122.637
Thra	67.2703	64.1079	57.566	62.9814	127.312	130.579	109.924	122.605	122.605
Ngfrap1	81.7308	87.446	85.3975	84.8581	97.4403	122.235	147.777	122.484	122.484
Rab2a	106.232	118.204	140.622	121.686	45.7814	53.6511	64.8484	54.7603	121.686
Fam134a	87.9848	83.7642	67.8377	79.8622	117.697	127.56	119.485	121.581	121.581
Ptp4a3	101.063	92.4734	65.1221	86.2195	120.465	124.44	119.581	121.495	121.495
Rogdi	47.3396	54.6188	52.9221	51.6268	103.222	127.961	132.678	121.287	121.287
Vapa	111.806	118.558	133.007	121.124	38.9976	41.3445	50.6525	43.6649	121.124
Arl6	120.752	113.115	129.453	121.107	27.1808	27.2443	37.9996	30.8083	121.107
Kcnab2	78.6167	81.566	66.2144	75.4657	125.844	126.832	109.882	120.853	120.853
Eif1b	117.815	124.78	119.368	120.654	48.4349	54.6378	67.9759	57.0162	120.654
Rbm39	108.787	118.393	132.332	119.837	45.7452	47.3712	60.8361	51.3175	119.837
Rpl22l1	104.204	96.0557	159.082	119.781	3.93314	5.43902	8.59184	5.988	119.781
Syngr1	97.506	95.7754	72.1493	88.4769	125.25	126.683	106.962	119.632	119.632
Rpgrip1	48.043	52.163	47.6071	49.271	112.012	115.334	130.935	119.427	119.427
Cacng7	23.7107	21.7731	23.1815	22.8884	121.616	130.219	105.3	119.045	119.045
Tmem9	56.973	60.0449	44.4153	53.8111	107.043	121.758	127.746	118.849	118.849
Srsf3	109.996	111.388	134.955	118.78	13.8677	14.2558	20.3674	16.1636	118.78
Cabp4	133.758	119.847	102.409	118.671	102.887	117.428	133.357	117.891	118.671
Lsm4	63.3458	59.2281	43.6024	55.3921	101.659	122.13	132.063	118.618	118.618
BC031181	116.096	123.083	115.865	118.348	67.5464	79.1079	98.3634	81.6725	118.348
Psmb6	122.831	121.349	110.218	118.133	76.4127	94.5964	111.913	94.3075	118.133
Dnajc5	118.674	118.373	117.171	118.073	109.189	108.072	99.3685	105.543	118.073
Gm4792	1.28352	1.56412	1.56449	1.47071	80.9367	108.52	164.613	118.023	118.023
Map1lc3b	115.456	118.192	120.292	117.98	90.3367	106.83	124.404	107.19	117.98
Bin1	79.6506	84.3388	71.2686	78.4193	116.906	111.02	125.526	117.817	117.817
Dalrd3	33.9122	28.7735	21.0673	27.9177	101.551	113.965	137.607	117.708	117.708
Cdk5r2	35.1926	32.44	27.5126	31.7151	129.58	121.399	101.939	117.639	117.639
Ywhag	103.379	107.052	64.6531	91.6947	128.1	120.278	104.434	117.604	117.604
Ttyh1	106.912	111.049	105.626	107.862	116.47	118.218	117.735	117.474	117.474
Fscn2	71.6154	68.8729	55.4111	65.2998	110.414	125.471	116.313	117.399	117.399
Ndufb6	128.732	112.903	110.502	117.379	26.9608	30.3523	42.7062	33.3397	117.379
Basp1	79.7882	84.6416	85.9655	83.4651	123.762	119.739	108.079	117.193	117.193
AI462493	75.0422	80.2445	83.8452	79.7106	92.1219	113.031	146.283	117.145	117.145
Vps28	96.3819	106.749	102.57	101.9	91.9849	113.605	145.723	117.104	117.104
Ndrg1	81.4755	81.217	70.7345	77.809	108.764	122.872	119.441	117.026	117.026
Psma7	108.001	117.161	125.905	117.022	81.0606	91.0371	110.52	94.2058	117.022
Sdha	118.316	118.83	113.604	116.917	92.7682	93.2825	107.672	97.9077	116.917
Impg1	104.149	103.363	142.827	116.78	70.3929	75.5247	69.5109	71.8095	116.78
Eif3h	108.553	113.295	128.394	116.747	51.3797	51.1822	65.079	55.8803	116.747
Pitpnm3	55.639	47.2337	37.1841	46.6856	121.468	114.718	113.928	116.704	116.704
Hnrnpm	79.9314	83.0507	80.1092	81.0304	103.734	109.549	135.78	116.355	116.355
Tnpo1	116.034	110.195	122.655	116.295	23.6551	21.5583	19.2233	21.4789	116.295
Ywhab	95.9343	99.5827	97.1929	97.57	110.759	121.078	116.863	116.233	116.233
Set	110.796	113.01	124.586	116.131	14.2175	14.4657	16.9038	15.1957	116.131
Faim	108.212	117.038	122.132	115.794	41.7722	48.417	68.2559	52.815	115.794
Stard10	59.8393	60.2587	54.2637	58.1206	111.665	117.223	117.857	115.582	115.582
Lgmn	117.423	110.993	116.591	115.002	101.832	109.757	130.334	113.974	115.002
Rd3	70.1715	72.0791	70.1173	70.7893	107.488	113.89	122.963	114.78	114.78
Slc25a22	48.6347	45.1973	35.9221	43.2514	104.022	115.099	124.856	114.659	114.659
Cryba4	45.5433	9.8939	1.27461	18.9039	104.132	218.724	20.3052	114.387	114.387
Hsbp1	110.34	110.827	121.877	114.348	62.9453	69.419	94.812	75.7254	114.348
Tkt	111.288	116.503	110.111	112.634	110.756	128.872	102.626	114.085	114.085
Ube2d3	105.307	100.578	135.84	113.908	15.1211	15.3598	17.188	15.8896	113.908
Agtpbp1	108.661	103.21	129.318	113.73	23.3489	24.0881	25.4007	24.2792	113.73
Mab21l1	94.8419	103.82	108.536	102.399	107.35	106.778	126.326	113.485	113.485
Cct6a	102.253	107.937	130.248	113.479	46.3447	48.6227	49.882	48.2831	113.479
Spna2	116.037	115.009	108.98	113.342	58.9968	62.6196	54.8039	58.8068	113.342
Grtp1	76.0262	81.3222	74.9358	77.4281	97.6036	112.035	129.832	113.157	113.157
Tubb2c	112.556	118.945	107.724	113.075	46.6477	55.5846	57.3019	53.1781	113.075
Arl6ip1	98.136	91.0057	94.6288	94.5902	97.7692	112.542	128.24	112.85	112.85
Cltc	112.461	106.444	118.961	112.622	32.4739	33.4136	35.1165	33.668	112.622
Kif1b	114.296	110.456	112.986	112.579	40.318	35.8232	37.9676	38.0363	112.579
Nxnl1	115.146	108.594	99.2061	107.649	109.67	111.507	116.428	112.535	112.535
Gde1	93.6976	96.8716	97.0166	95.8619	95.5738	113.285	128.053	112.304	112.304
Romo1	124.996	115.249	96.5789	112.275	24.5357	33.6534	37.2478	31.8123	112.275
Idh3b	94.6319	103.496	89.5501	95.8927	98.8766	114.286	122.897	112.02	112.02
Leng8	36.1985	37.6836	25.6689	33.1837	98.5035	112.146	125.3	111.983	111.983
Scd2	118.707	107.628	109.345	111.893	65.8574	64.8881	56.9098	62.5518	111.893
Hspb6	53.0496	50.7303	63.6482	55.8094	98.3763	113.398	123.174	111.649	111.649
Ctbp1	73.0998	72.1666	60.9895	68.752	108.239	118.376	108.021	111.546	111.546
Sh3gl2	34.7361	34.7845	38.2796	35.9334	102.834	114.55	117.197	111.527	111.527
Ssu72	90.4838	102.174	100.325	97.6609	88.7374	114.164	131.611	111.504	111.504
Psma2	101.893	107.674	124.777	111.448	22.9361	27.8085	38.7806	29.8417	111.448
Rtn1	104.622	112.002	117.261	111.295	91.4747	105.64	102.288	99.801	111.295
Tprgl	66.8378	69.1181	66.7199	67.5586	97.3356	115.321	120.699	111.119	111.119
Rnf14	105.166	109.768	117.759	110.898	60.8005	68.1202	73.9956	67.6388	110.898
Ergic3	69.9161	65.289	67.2953	67.5001	100.972	113.803	117.22	110.665	110.665
Pfkfb2	113.678	107.885	110.405	110.656	30.2888	29.4569	35.3903	31.712	110.656
Ppm1b	109.251	107.402	115.26	110.638	19.4164	18.428	21.1499	19.6648	110.638
Rnf11	106.311	107.093	118.048	110.484	47.0595	49.7356	52.5527	49.7826	110.484
Ptges3	104.083	106.243	120.338	110.221	3.21437	3.01241	4.39776	3.54151	110.221
Ddx3x	94.9777	97.6808	137.874	110.178	34.3161	30.8508	33.2605	32.8091	110.178
Vim	103.415	108.349	118.38	110.048	73.4751	88.7256	83.4741	81.8916	110.048
Got2	115.364	115.51	99.0936	109.989	33.0627	39.246	36.1938	36.1675	109.989
Sv2a	93.9726	94.979	68.0569	85.6695	112.661	118.468	98.5028	109.877	109.877
Wbp5	96.4331	100.808	131.918	109.72	21.5944	23.4027	33.9599	26.319	109.72
Shfm1	105.715	102.489	120.484	109.563	23.8396	36.8739	51.2928	37.3355	109.563
BC048943	97.0212	107.215	124.28	109.505	87.0364	108.252	132.985	109.424	109.505
Chga	89.2442	103.276	79.3147	90.6116	108.637	106.607	112.675	109.306	109.306
Cox7b	102.721	105.627	119.475	109.274	10.2268	14.6591	17.1693	14.0184	109.274
Wdr6	111.214	100.44	78.9744	96.8761	116.105	114.526	97.0687	109.233	109.233
Rnasek	115.64	117.399	94.3665	109.135	84.3238	107.417	119.451	103.73	109.135
Vsx2	102.399	95.8028	78.1618	92.1212	111.043	110.886	105.451	109.127	109.127
Enpp5	102.894	110.922	113.259	109.025	62.1668	67.1727	76.6884	68.676	109.025
Sparcl1	90.8194	112.986	123.215	109.007	89.0567	99.018	96.2251	94.7666	109.007
Vax2os1	64.5938	48.562	52.0593	55.0717	100.287	105.924	119.688	108.633	108.633
Mtap1b	106.485	106.614	112.793	108.631	49.7698	44.0462	41.4669	45.0943	108.631
Ndufa5	104.896	104.084	116.03	108.337	18.9438	26.3725	34.6763	26.6642	108.337
Hnrnpa1	115.641	110.813	97.7067	108.054	4.69941	3.56348	5.06619	4.44303	108.054
Napa	72.5555	74.4651	63.2112	70.0773	96.5231	110.379	116.925	107.943	107.943
Pomp	108.163	106.945	108.644	107.917	47.0638	55.9079	80.6008	61.1908	107.917
Prkab1	44.6059	45.3641	43.1488	44.3729	96.981	106.922	119.441	107.781	107.781
Eif3f	73.8562	72.165	85.7037	77.2416	93.7755	111.532	117.904	107.737	107.737
Man2a2	121.086	118.816	82.9845	107.629	105.036	95.0045	89.6922	96.5777	107.629
Pfkp	83.7418	83.6748	76.3275	81.248	89.0904	106.549	126.3	107.313	107.313
Crocc	66.6996	72.2684	43.265	60.7443	113.001	97.5056	109.889	106.799	106.799
Rnf10	49.8661	46.4223	47.7213	48.0032	113.05	107.204	99.8535	106.702	106.702
Lactbl1	50.8173	51.419	41.6178	47.9514	116.928	111.059	91.9808	106.656	106.656
Chmp2a	95.6793	109.747	114.161	106.529	73.0785	91.3647	120.937	95.1267	106.529
Fkbp3	95.6655	99.22	124.328	106.404	13.9402	15.4688	21.1246	16.8445	106.404
Hist1h4i	103.821	114.183	100.323	106.109	3.72153	3.37672	5.78544	4.29456	106.109
Gad1	101.47	108.254	107.929	105.884	66.6494	81.4545	80.1363	76.0801	105.884
Ddx39b	75.8005	78.447	68.1673	74.1383	90.2709	99.7648	126.882	105.639	105.639
Ppa1	102.31	99.9939	114.541	105.615	64.0184	75.3778	99.7665	79.7209	105.615
Eif3k	102.6	103.996	109.784	105.46	62.1007	71.0596	83.8029	72.3211	105.46
Stard7	105.203	106.474	103.739	105.139	64.9445	67.2014	81.5989	71.2483	105.139
Atp6v1f	108.608	106.382	100.021	105.004	60.8241	67.1283	80.5712	69.5079	105.004
Psmb1	98.9676	103.405	112.598	104.99	58.1854	67.8843	80.7768	68.9488	104.99
Cltb	69.9699	74.0836	67.6872	70.5802	101.522	101.25	112.113	104.962	104.962
Hspa4l	95.1015	101.074	118.329	104.835	37.9421	39.6579	41.4111	39.6704	104.835
Hist3h2ba	83.2032	89.4049	62.1373	78.2485	88.7401	107.943	117.704	104.796	104.796
Ttr	26.7987	16.566	28.0603	23.8083	98.4717	109.897	105.46	104.609	104.609
Lrit2	103.835	93.7809	116.125	104.58	71.7732	77.8024	89.5142	79.6966	104.58
Hist1h4m	100.398	108.245	104.803	104.482	0	0	0	0	104.482
Cisd1	104.795	99.5722	106.006	103.458	68.4257	99.7929	105.763	91.3271	103.458
Impact	89.5469	99.8899	119.841	103.093	33.8567	33.9039	39.1564	35.639	103.093
Swi5	106.151	104.838	98.0724	103.02	46.0954	57.4648	65.5853	56.3818	103.02
Tmem30a	91.6071	96.3522	121.078	103.012	29.6081	30.6485	32.2201	30.8255	103.012
Cabp1	67.2888	75.9699	59.9909	67.7499	96.0397	102.352	110.375	102.922	102.922
Morf4l2	100.281	103.892	104.259	102.811	26.2459	28.1785	34.7988	29.7411	102.811
Txn2	61.0738	61.5021	40.5163	54.3641	94.7724	107.518	106.113	102.801	102.801
Eid1	92.9279	97.043	118.023	102.665	47.4568	52.2834	59.3174	53.0192	102.665
St13	91.4864	100.008	116.429	102.641	51.3709	45.1992	50.9008	49.1569	102.641
Slc16a1	93.8349	98.4501	115.229	102.505	40.7388	39.1603	43.6098	41.1697	102.505
Top2b	90.9399	96.0576	120.47	102.489	26.6517	23.5339	26.3797	25.5218	102.489
Ppp1ca	111.981	105.071	90.4053	102.486	83.5148	90.5473	90.2048	88.089	102.486
2900064A13Rik	109.985	101.961	95.3924	102.446	54.215	56.8868	77.3242	62.8087	102.446
Dnajb6	93.0588	96.5436	117.656	102.419	2.12206	2.51356	3.03665	2.55742	102.419
Commd1	100.388	91.9784	114.626	102.331	49.261	51.9401	69.2532	56.8181	102.331
Psmb5	104.551	116.832	85.1738	102.186	44.1563	52.7832	53.8072	50.2489	102.186
Gls	100.941	95.8418	109.701	102.161	21.9423	21.4956	26.0098	23.1492	102.161
Psip1	84.112	97.426	124.261	101.933	29.0533	32.1328	37.7783	32.9881	101.933
Nisch	53.254	50.3348	36.3602	46.6497	99.7573	108.112	97.0935	101.654	101.654
Ormdl3	97.5527	90.4269	69.5079	85.8292	98.2023	98.3494	108.024	101.525	101.525
Srp14	93.8089	100.8	109.318	101.309	50.2842	59.7489	75.7241	61.919	101.309
Sumo1	94.6361	96.918	111.629	101.061	7.31779	8.88569	11.6426	9.28203	101.061
1810035L17Rik	108.675	97.4085	97.0938	101.059	6.52169	9.25459	15.7761	10.5174	101.059
Rab28	93.3828	97.9477	111.573	100.968	55.1942	65.3088	80.4049	66.9693	100.968
Tmx1	96.505	95.7611	110.422	100.896	26.475	27.1153	34.7319	29.4407	100.896
Impg2	91.5732	90.9932	119.963	100.843	30.4353	27.6911	26.0983	28.0749	100.843
Zranb1	90.6673	97.3302	114.344	100.781	34.7448	40.3568	41.8924	38.998	100.781
Olfm1	101.084	105.396	95.5772	100.686	66.7811	77.449	76.0131	73.4144	100.686
Tusc3	99.8916	95.1568	106.966	100.671	68.7656	86.4565	98.3443	84.5221	100.671
Hist1h2bb	105.43	113.809	82.6441	100.628	0.34859	0.17883	0.42373	0.31705	100.628
BB283400	67.9081	61.461	56.0769	61.8153	82.1451	96.6556	122.647	100.483	100.483
Ppp2r2b	99.9581	104.12	97.2979	100.459	57.0917	65.7833	69.3255	64.0668	100.459
Pdxp	101.571	100.168	83.7504	95.1631	105.03	99.8071	96.2621	100.366	100.366
Ociad1	97.2579	101.926	101.655	100.28	22.3567	22.9346	26.2679	23.8531	100.28
Dctn2	74.4011	83.6808	70.0701	76.0507	88.7734	104.11	107.926	100.27	100.27
Uqcrc2	91.9637	96.5728	112.064	100.2	43.3204	48.6195	61.1142	51.018	100.2
Cend1	71.9245	75.0762	62.8846	69.9618	93.1875	109.551	97.7763	100.171	100.171
P4hb	101.557	105.014	93.8356	100.136	68.2962	72.82	68.9145	70.0103	100.136
Puf60	99.4301	104.604	93.3259	99.12	91.2458	101.667	107.449	100.121	100.121
Ip6k1	78.2344	73.237	60.6928	70.7214	102.739	99.6563	97.3697	99.9216	99.9216
Igsf8	65.9946	68.4291	45.1167	59.8468	98.6001	102.614	97.1091	99.441	99.441
Brp44l	93.0549	97.1643	107.438	99.2191	2.29331	2.02999	3.35246	2.55859	99.2191
Ntng2	48.3545	40.4864	38.3625	42.4011	100.649	108.073	88.5091	99.077	99.077
Ccdc124	65.3383	76.9096	57.0163	66.4214	82.1071	103.32	111.597	99.0077	99.0077
Cadm3	64.9258	66.5436	57.6885	63.0526	100.163	104.786	91.9607	98.9699	98.9699
Aip	49.2726	46.382	36.2027	43.9524	81.9634	97.836	115.322	98.3739	98.3739
Neurod4	79.9802	84.5393	129.365	97.9615	23.2882	24.194	26.4604	24.6476	97.9615
Vbp1	81.0906	91.9767	120.539	97.8688	12.2024	13.9398	18.4143	14.8521	97.8688
Aamp	81.6835	84.7053	69.8185	78.7358	96.6961	101.701	95.1211	97.8394	97.8394
2610034M16Rik	89.1471	92.8691	111.447	97.8211	28.356	29.8619	35.9331	31.3836	97.8211
Pfn1	101.162	106.859	85.0997	97.7069	78.1476	86.1278	92.2385	85.5046	97.7069
Ubl3	96.3296	93.9348	102.623	97.6291	68.296	70.804	82.1872	73.7624	97.6291
Cdc42	92.1064	92.7161	107.946	97.5895	28.9187	31.5466	35.5154	31.9935	97.5895
Uba1	98.9343	93.9784	99.1313	97.348	71.8785	80.7318	78.8247	77.145	97.348
Nt5e	92.3793	91.7062	107.826	97.3038	36.8545	39.5778	46.0127	40.815	97.3038
Use1	94.5632	102.335	94.7177	97.2053	71.5709	91.5842	110.819	91.3248	97.2053
Ddx1	82.5831	93.4585	115.528	97.1899	45.0302	54.6075	65.6733	55.1037	97.1899
Rhot1	93.5771	88.0492	109.834	97.1534	37.33	38.2526	45.4184	40.3337	97.1534
Slco4a1	41.8268	41.8059	37.7931	40.4753	91.7694	98.8186	100.041	96.8764	96.8764
Psmb3	95.229	100.455	94.3754	96.6865	19.0255	24.8439	27.8513	23.9069	96.6865
Sgta	48.6232	47.0587	34.9932	43.5584	93.1538	103.736	92.9905	96.6267	96.6267
Ndufb5	91.7477	98.6291	99.4234	96.6001	32.6198	35.297	45.9867	37.9678	96.6001
6430548M08Rik	98.6822	105.021	85.658	96.4537	91.7011	90.1634	75.632	85.8322	96.4537
Pacsin1	79.0982	90.6743	81.94	83.9042	97.471	101.581	90.1077	96.3864	96.3864
Snrk	104.089	98.819	86.0379	96.3153	58.21	60.7226	53.0587	57.3305	96.3153
Slc6a9	83.7774	78.288	56.3308	72.7987	95.8919	100.998	91.7989	96.2298	96.2298
Pafah1b1	90.9401	94.978	102.526	96.148	18.2924	19.5947	19.5223	19.1365	96.148
Ptplad1	91.3303	90.2832	106.803	96.1388	43.7994	43.7695	54.8066	47.4585	96.1388
ORF61	50.5299	55.0216	37.5196	47.6904	104.412	98.4236	85.0134	95.9495	95.9495
Phpt1	80.6185	93.5039	68.195	80.7725	83.8784	94.0744	109.754	95.9022	95.9022
Gpsm2	89.045	97.955	100.221	95.7403	44.4565	45.5645	57.1757	49.0655	95.7403
Chmp5	84.6608	92.1495	109.641	95.4838	31.8669	35.0338	45.5774	37.4927	95.4838
Snap47	74.8924	79.1148	77.9423	77.3165	84.2562	100.228	101.186	95.2234	95.2234
Mat2a	97.1673	100.765	87.6504	95.1942	62.2246	64.4992	85.3381	70.6873	95.1942
Sf3b2	93.5215	100.548	91.0746	95.048	82.9449	89.4117	89.451	87.2692	95.048
Dpysl3	97.3431	97.2851	90.497	95.0417	50.0351	50.4493	44.1814	48.2219	95.0417
Psmd4	84.1159	89.3487	83.4469	85.6372	83.557	96.1463	105.277	94.9934	94.9934
Cul3	83.4369	88.407	113.073	94.9723	34.558	38.1312	44.0519	38.9137	94.9723
Ube2e3	92.477	90.0237	102.29	94.9302	38.0818	42.1445	50.4675	43.5646	94.9302
Ccni	87.8758	91.6721	105.152	94.9	32.7705	32.5331	33.7345	33.0127	94.9
Psmc5	82.22	85.9408	80.7378	82.9662	80.2604	93.1718	110.98	94.8042	94.8042
Csnk1a1	88.9825	94.7732	100.331	94.6956	47.3089	46.1484	48.0083	47.1552	94.6956
Ndufa10	84.762	97.6999	101.501	94.6543	78.5337	88.6287	98.6878	88.6167	94.6543
Alpl	88.6392	82.4453	66.3856	79.1567	93.6951	100.91	88.9851	94.5301	94.5301
Ndufa13	104.106	98.8296	80.5699	94.5018	46.7606	69.3514	69.8593	61.9904	94.5018
Ctsb	80.982	81.0367	96.8214	86.28	88.6456	95.1074	99.7246	94.4925	94.4925
Mrps21	85.3023	90.2391	107.134	94.2251	22.6471	30.9813	34.2689	29.2991	94.2251
Gnb2	60.4603	52.0338	39.513	50.669	94.2682	100.726	87.6466	94.2136	94.2136
H2afy	95.8408	97.9399	88.4685	94.0831	83.1591	85.8785	99.5872	89.5416	94.0831
Atp6v0a1	73.8817	72.6721	66.9915	71.1818	90.5735	102.291	89.3612	94.0753	94.0753
Usp33	88.0201	91.0796	102.676	93.9252	40.3467	41.2659	49.2764	43.6296	93.9252
Acot7	71.4712	71.8739	59.4005	67.5819	85.0563	98.1342	98.3352	93.8419	93.8419
Srsf2	99.765	89.1749	92.1595	93.6998	69.1393	72.7841	97.2595	79.7276	93.6998
Taldo1	95.0559	98.5624	87.3527	93.657	49.7346	55.7501	65.1692	56.8847	93.657
D8Ertd738e	65.2687	73.8734	65.9164	68.3528	74.4124	89.0507	117.303	93.5887	93.5887
Ip6k2	76.3301	91.7128	112.458	93.5003	68.1298	66.8799	71.7717	68.9271	93.5003
Gdi2	86.8178	86.0849	106.873	93.2586	29.2081	31.5596	35.1589	31.9756	93.2586
Ran	93.4022	91.5274	94.1641	93.0312	15.9182	19.484	25.8282	20.4101	93.0312
Ccdc107	74.0982	82.937	69.0086	75.3479	77.3611	90.5793	111.09	93.0101	93.0101
Rabgef1	95.4914	97.9003	85.3156	92.9024	64.7328	64.8156	79.07	69.5395	92.9024
Dad1	97.1545	101.473	80.0689	92.8988	17.3076	22.6536	25.2018	21.721	92.8988
Slc25a33	82.4802	81.3502	76.5528	80.1277	77.1372	92.9055	108.362	92.8015	92.8015
Tmem66	97.4682	97.9484	82.883	92.7665	69.6071	73.8336	82.7751	75.4052	92.7665
Sema3f	41.638	40.0063	29.4132	37.0192	91.751	97.5118	88.4083	92.5571	92.5571
Ost4	91.6257	89.588	96.4499	92.5545	9.25479	11.2636	14.7927	11.7704	92.5545
A930003A15Rik	92.168	86.2733	99.1548	92.532	56.8451	67.1758	101.767	75.2627	92.532
Nbr1	86.1204	92.4401	98.9632	92.5079	44.7588	41.9772	45.3668	44.0343	92.5079
Nudc	87.2165	98.6805	91.6256	92.5075	58.528	62.0484	67.0341	62.5368	92.5075
Dynll2	68.0357	65.6819	46.991	60.2362	95.8496	93.3394	87.9558	92.3816	92.3816
Klhl18	65.6321	61.2719	54.4398	60.4479	94.5886	94.9111	87.2893	92.263	92.263
Tmem229b	102.959	99.7745	73.9613	92.2316	47.2306	49.9623	41.8038	46.3322	92.2316
Paqr4	74.0269	68.5332	51.172	64.5774	96.5856	96.4096	83.6884	92.2279	92.2279
2310036O22Rik	83.6427	92.0903	81.8892	85.8741	80.061	88.6009	107.897	92.1863	92.1863
Snap91	96.7772	92.8365	86.3489	91.9875	74.9815	82.0076	80.6568	79.2153	91.9875
Purb	94.3061	98.5753	81.4623	91.4479	40.198	34.9814	33.8539	36.3444	91.4479
Drap1	71.3597	69.3518	61.1595	67.2903	84.5085	91.7614	96.7712	91.0137	91.0137
Gpr162	61.4922	62.7475	47.4339	57.2245	96.7708	98.1763	78.0865	91.0112	91.0112
Capza2	81.3225	82.796	108.195	90.7712	28.7302	32.4902	40.8393	34.0199	90.7712
Atxn7l3b	91.322	89.3695	91.3247	90.6721	61.1377	60.964	59.0856	60.3958	90.6721
BC027072	91.0511	93.2689	87.6484	90.6561	100.097	86.0202	85.3406	90.4858	90.6561
BC002163	96.3738	88.3117	87.0795	90.5883	5.05667	7.11598	8.8673	7.01332	90.5883
Hnrnpa2b1	82.0054	91.4886	97.7808	90.4249	53.295	55.9714	76.4417	61.9027	90.4249
Nsg2	93.7154	93.3539	84.1627	90.4107	70.4053	77.9323	70.3454	72.8943	90.4107
Hdac5	61.0547	64.4884	49.6867	58.4099	93.7366	92.3434	84.881	90.3203	90.3203
Eif3e	82.1532	81.3177	107.408	90.293	13.1803	12.7084	16.7292	14.206	90.293
Klc3	85.0016	94.5903	64.049	81.2136	92.5662	94.6056	83.3682	90.18	90.18
Mrpl20	90.2254	95.4731	84.2884	89.9956	29.9294	34.9026	47.2155	37.3492	89.9956
Prkacb	84.2207	82.3967	102.252	89.6231	36.4263	38.3782	38.3392	37.7146	89.6231
Ppp1cb	83.3669	85.3919	100.06	89.6063	23.8588	21.8725	26.7265	24.1526	89.6063
Eif3g	75.6356	83.5897	75.8807	78.3687	79.9659	84.7095	103.361	89.3456	89.3456
Srsf4	52.8434	55.5042	35.878	48.0752	86.4915	82.4407	98.566	89.1661	89.1661
Pja1	85.2001	88.9604	93.0246	89.0617	80.4822	82.6576	87.597	83.5789	89.0617
2310003F16Rik	78.377	95.4355	93.3415	89.0513	50.9811	52.9303	82.5177	62.143	89.0513
Ctsl	81.7162	80.0606	100.89	87.5556	78.7763	85.4883	102.557	88.9404	88.9404
Capns1	66.0253	69.5702	61.1784	65.5913	78.404	91.9623	96.0093	88.7919	88.7919
Cryab	67.7976	29.1196	23.0141	39.9771	84.7707	145.888	35.7005	88.7864	88.7864
Ppef2	72.8599	75.7286	66.6396	71.7427	83.4889	85.0157	97.8154	88.7733	88.7733
Ctbp2	86.9488	88.033	91.2182	88.7333	83.986	82.0848	77.9328	81.3345	88.7333
Rab6	76.887	78.2944	110.955	88.7121	34.0529	34.409	38.6655	35.7092	88.7121
Darc	24.5703	25.8298	22.7404	24.3802	69.0315	86.1962	110.797	88.675	88.675
Wdr1	73.6886	73.636	73.572	73.6322	80.011	93.3839	92.1014	88.4988	88.4988
Ccndbp1	83.7034	87.2132	93.39	88.1022	55.7549	64.383	84.6455	68.2611	88.1022
Coro1b	39.4431	40.2722	33.2287	37.648	77.3453	91.1491	95.3886	87.961	87.961
Ppp2r5c	84.9019	87.3807	91.3139	87.8655	37.174	37.0878	42.4205	38.8941	87.8655
Rdh8	84.2973	75.8269	75.9682	78.6975	91.3301	91.0402	81.0544	87.8082	87.8082
Rab1b	72.4115	67.8104	58.2316	66.1512	93.7497	90.3648	79.0339	87.7161	87.7161
Psma4	76.3569	85.7841	100.757	87.6327	20.839	25.7079	31.6034	26.0501	87.6327
Rbx1	86.5107	85.3674	90.5706	87.4829	30.7797	35.6508	44.5338	36.9881	87.4829
Ddrgk1	58.6763	70.1459	62.4482	63.7568	74.4945	84.2989	103.625	87.4729	87.4729
Rbm3	76.8193	100.799	84.7585	87.4589	2.18823	2.57951	3.77293	2.84689	87.4589
Cct2	82.2374	81.7202	98.377	87.4449	45.1711	49.3244	59.9699	51.4885	87.4449
Diras2	90.4117	91.5024	80.3903	87.4348	59.4889	62.4601	65.2047	62.3846	87.4348
Cryba2	55.8812	13.8358	2.41021	24.0424	83.6033	163.765	14.8776	87.4154	87.4154
Spnb2	82.6352	89.7441	89.8289	87.4027	38.9417	35.3731	31.7101	35.3416	87.4027
Dct	7.73753	4.91464	9.94558	7.53258	116.551	79.3639	66.1893	87.3682	87.3682
Scamp1	85.5653	86.1592	90.1362	87.2869	43.854	43.6103	50.2948	45.9197	87.2869
Smpd1	86.4068	76.173	64.9397	75.8398	89.6186	88.2015	82.956	86.9253	86.9253
Psmb2	85.3693	91.4778	83.8928	86.9133	33.9473	39.6551	45.3425	39.6483	86.9133
Rit2	77.2071	80.0247	103.389	86.8736	38.0237	42.8517	52.4192	44.4315	86.8736
Psmd8	88.5836	89.7971	81.9838	86.7882	77.8768	84.6864	86.3735	82.9789	86.7882
Pax6	77.0557	85.3596	97.8184	86.7446	53.2054	55.2634	68.5978	59.0222	86.7446
Ndufs3	91.713	89.5419	78.958	86.7376	23.4296	26.324	35.0902	28.2813	86.7376
Tmx2	86.3724	86.4643	87.2475	86.6947	14.7555	16.7126	19.4812	16.9831	86.6947
Cct3	79.9405	87.4089	92.7192	86.6895	56.938	57.3743	69.3115	61.2079	86.6895
Slc1a2	81.6212	79.9382	98.2041	86.5878	19.9328	17.4922	18.1303	18.5184	86.5878
Necap1	85.8743	82.7793	90.8528	86.5021	45.9832	47.715	52.4007	48.6996	86.5021
Sdhc	94.0823	85.6886	79.5132	86.428	72.0568	78.8402	83.9307	78.2759	86.428
Atp6v1d	76.0607	83.9301	98.765	86.2519	37.3139	46.7916	61.9293	48.6783	86.2519
Vdac3	77.8581	85.6154	95.0286	86.1674	6.27681	7.03795	9.52273	7.6125	86.1674
Rorb	77.6281	76.7346	103.674	86.0122	22.3276	20.4301	21.6659	21.4745	86.0122
Otx2	77.3658	76.1445	77.4346	76.9816	77.3589	83.4966	97.1588	86.0047	86.0047
Rufy3	79.1917	84.361	94.4414	85.998	45.4318	45.2708	53.1154	47.9393	85.998
Cct4	78.4368	83.6649	95.8716	85.9911	37.6731	44.8962	53.8295	45.4663	85.9911
Cplx1	45.068	45.9586	34.8978	41.9748	77.3648	97.1556	83.4413	85.9873	85.9873
Sar1a	87.2643	81.5667	89.0924	85.9745	52.6034	58.4313	68.2103	59.7483	85.9745
Hist2h4	90.08	78.1752	89.5384	85.9312	3.16435	3.44703	2.84921	3.15353	85.9312
Uhmk1	92.0952	86.7088	78.9461	85.9167	20.5537	18.9793	17.0153	18.8494	85.9167
Eif2s3x	65.7661	63.442	128.268	85.8254	1.09154	0.93327	1.16097	1.06193	85.8254
Cdk16	45.5354	46.4481	46.266	46.0832	82.5486	91.6325	83.0509	85.744	85.744
Ddit4	66.8468	77.3778	58.4496	67.5581	99.6991	83.9557	73.5553	85.7367	85.7367
Capzb	55.561	53.5071	46.7664	51.9448	80.1474	88.109	88.9293	85.7285	85.7285
Dusp26	54.1608	57.0693	51.9469	54.3923	77.0875	89.3117	90.5824	85.6605	85.6605
Mir3064	0	0	0	0	61.4817	78.6943	116.418	85.5313	85.5313
Eif4b	86.1599	88.0567	82.3542	85.5236	39.8431	36.5686	36.5498	37.6538	85.5236
Pabpn1	55.8811	61.0439	46.6492	54.5247	78.2033	80.2212	97.9175	85.4473	85.4473
Mbd3	23.9298	27.2795	16.272	22.4938	84.9835	83.0236	88.0247	85.344	85.344
Kif1a	90.6031	88.4674	76.7952	85.2886	70.7623	68.8723	62.9075	67.5141	85.2886
Prepl	83.3874	86.8481	85.1089	85.1148	34.4392	33.3643	28.3219	32.0418	85.1148
Morf4l1	85.2484	89.7284	79.6971	84.8913	6.27302	6.28841	6.46683	6.34275	84.8913
Hnrnpc	84.4272	83.1916	86.3338	84.6509	22.9738	25.582	33.7481	27.4346	84.6509
Psmc3	80.0637	90.3322	83.4954	84.6304	65.3307	75.6032	94.8873	78.6071	84.6304
Cited2	56.8003	58.6837	82.936	66.14	81.7148	80.6163	91.0451	84.4587	84.4587
Ppp3r1	81.9874	81.1783	89.9014	84.3557	31.1834	32.8274	32.455	32.1553	84.3557
Prmt1	38.5498	37.5051	25.344	33.7996	75.3495	85.4014	92.0331	84.2613	84.2613
Pla2g7	83.2657	83.9322	85.5203	84.2394	37.2069	43.1929	49.8093	43.403	84.2394
Tef	85.9328	88.7695	77.6708	84.1244	63.8213	60.7625	58.1096	60.8978	84.1244
Lman1	80.1923	83.0947	88.7754	84.0208	30.5722	31.4347	33.2644	31.7571	84.0208
Rsrc2	70.96	83.0996	97.8525	83.9707	14.7105	15.5305	20.9852	17.0754	83.9707
Cygb	52.6871	52.4176	44.3576	49.8208	80.1526	89.543	82.0954	83.9303	83.9303
Arhgap5	70.1714	76.8646	104.58	83.872	7.04866	6.96349	6.57709	6.86308	83.872
Nono	75.6196	82.515	92.7616	83.6321	32.6378	37.9683	39.3985	36.6682	83.6321
Cds1	89.0516	83.7913	77.7617	83.5349	75.272	79.5326	79.2444	78.0163	83.5349
Ckmt1	71.4832	65.8969	56.1086	64.4962	70.225	80.8818	99.423	83.5099	83.5099
Hk2	90.8826	83.5852	75.8498	83.4392	70.8093	53.7235	63.0191	62.5173	83.4392
BC005537	88.3882	82.9682	78.932	83.4295	59.1869	55.772	56.9029	57.2873	83.4295
1810006K21Rik	89.8678	79.3902	80.9585	83.4055	15.5942	18.3791	26.8295	20.2676	83.4055
Pcnp	78.5477	83.4736	88.0697	83.3637	4.45383	4.59421	6.54905	5.19903	83.3637
Acsl6	87.1489	86.5382	75.7529	83.1467	63.6186	65.6041	61.7365	63.6531	83.1467
Atp6v1c1	75.5218	81.4512	92.4006	83.1245	40.1823	47.1243	56.5866	47.9644	83.1245
Prdx1	71.1283	73.7427	104.474	83.115	27.2283	30.2594	34.4736	30.6538	83.115
Stk11	44.3678	45.9106	38.6571	42.9785	74.3488	81.0405	92.8115	82.7336	82.7336
Scp2	78.9401	80.2657	88.6599	82.6219	14.3615	15.4947	16.4303	15.4289	82.6219
Brp44	83.2833	78.3237	86.1829	82.5966	25.6458	28.8442	38.9334	31.1412	82.5966
Eif1	84.7467	86.7864	76.0232	82.5188	47.7564	58.6504	74.1256	60.1775	82.5188
Arl2bp	70.2484	71.6908	63.2763	68.4052	75.7032	84.9001	86.7788	82.4607	82.4607
Tmem85	91.5404	85.8602	69.909	82.4365	57.8518	69.9283	87.5932	71.7911	82.4365
Ankrd33b	83.1306	82.0658	81.9385	82.3783	43.9485	38.6028	37.5055	40.0189	82.3783
Gabarap	84.9677	77.6712	83.7342	82.1244	49.5817	59.6726	56.3809	55.2117	82.1244
Lynx1	38.9526	42.3915	34.8927	38.7456	83.1282	91.6462	71.5544	82.1096	82.1096
2310016M24Rik	66.9976	64.7812	49.3263	60.3684	67.5236	82.2631	96.4555	82.0807	82.0807
Psmd2	83.217	82.0493	80.5923	81.9529	36.7772	38.7523	42.6099	39.3798	81.9529
Slc30a9	74.5446	81.8763	89.4084	81.9431	36.6359	39.3141	46.9746	40.9749	81.9431
Atox1	87.7183	83.5601	74.2498	81.8427	38.3639	45.858	56.443	46.8883	81.8427
Cacna2d4	70.4892	68.6624	66.4492	68.5336	76.39	82.3688	86.7649	81.8412	81.8412
Prkar1b	53.1498	53.1289	48.1518	51.4768	83.4758	86.7327	75.2685	81.8257	81.8257
Rnf157	49.7524	48.6495	38.2982	45.5667	81.0354	91.6613	72.7048	81.8005	81.8005
Snx3	74.2071	71.979	73.0989	73.095	65.5165	76.7621	103.113	81.7972	81.7972
Mff	74.7188	81.8372	88.6339	81.73	43.2561	53.7895	64.1523	53.7326	81.73
Atp9a	80.576	88.6779	67.2741	78.8427	86.2851	91.4535	67.4129	81.7172	81.7172
Dbp	86.9047	87.6245	70.4805	81.6699	76.2955	68.6949	59.4837	68.158	81.6699
Tmem59l	52.5774	52.6552	40.7327	48.6551	84.4771	87.6305	72.6363	81.5813	81.5813
Klhdc2	76.2613	77.9985	90.4446	81.5681	43.1322	43.623	47.0457	44.6003	81.5681
2700089E24Rik	73.042	77.1426	94.4619	81.5488	27.4826	28.3752	32.2338	29.3639	81.5488
Psmc6	71.4349	77.9879	95.2197	81.5475	23.0002	24.5793	32.5014	26.6936	81.5475
Beta-s	93.6442	65.1837	85.7182	81.5154	19.9776	28.5081	22.6546	23.7134	81.5154
Atp2b1	79.6988	77.5555	87.0262	81.4268	26.7991	25.0407	26.4592	26.0997	81.4268
Epn1	61.0308	57.1651	41.143	53.113	85.7088	88.9277	69.6282	81.4216	81.4216
Ppp3cc	76.8567	77.8624	89.4548	81.3913	49.5156	57.2116	61.2493	55.9921	81.3913
Rnf181	83.4666	84.971	75.2418	81.2265	65.6451	71.6082	91.2901	76.1811	81.2265
Maz	37.726	36.413	29.7226	34.6205	84.6489	84.432	74.4655	81.1821	81.1821
Nudt3	88.4459	83.2735	71.3254	81.0149	80.4802	81.7248	81.2037	81.1362	81.1362
Uqcrfs1	78.246	77.398	82.7023	79.4488	61.752	81.9485	99.4295	81.0433	81.0433
Wdtc1	53.1041	51.6269	40.1952	48.3087	84.7349	85.7087	72.5931	81.0123	81.0123
Psma6	72.3977	75.9441	94.1144	80.8187	40.4577	47.1757	62.1237	49.919	80.8187
Tbca	74.1428	81.0803	86.969	80.7307	11.9192	11.2031	18.3981	13.8402	80.7307
Psmc4	80.0131	75.457	80.3381	78.6027	68.2494	80.2328	93.1224	80.5349	80.5349
Tob2	83.7163	81.8131	75.0306	80.1867	83.7449	78.55	79.1599	80.4849	80.4849
Cct8	73.2715	77.4652	90.6232	80.4533	34.3371	39.4361	52.4446	42.0726	80.4533
Eif1ax	68.7216	80.4252	92.0811	80.4093	15.988	14.9426	16.9894	15.9734	80.4093
Slc1a7	57.8201	55.6241	50.4278	54.624	77.4981	79.5132	83.9195	80.3103	80.3103
Gstp1	86.8106	76.7149	77.1652	80.2302	19.8991	23.9224	29.1416	24.321	80.2302
Sys1	49.194	48.5233	44.3459	47.3544	74.5187	80.1169	85.9158	80.1838	80.1838
Atp6v1g2	49.2081	52.223	59.5037	53.6449	68.6846	80.7778	90.8788	80.1137	80.1137
Spock2	82.1596	85.0235	73.0924	80.0918	87.0495	81.831	63.4002	77.4269	80.0918
Grinl1a	77.7649	78.1793	83.7968	79.9137	73.1885	78.6124	85.114	78.9716	79.9137
Lbh	66.8992	61.9189	59.1431	62.6537	81.8756	80.29	77.133	79.7662	79.7662
Mbnl2	77.0123	72.7393	89.375	79.7089	21.8481	20.8017	23.1566	21.9355	79.7089
Tmem147	59.6412	60.0045	63.6898	61.1118	59.6268	79.9626	99.5333	79.7076	79.7076
Gm16517	36.2305	41.1667	26.8989	34.7654	73.8648	82.9053	82.1318	79.634	79.634
Atp1a1	70.6375	69.1864	68.3491	69.391	80.5232	86.1097	72.1905	79.6078	79.6078
Flcn	58.0732	57.8412	47.0148	54.3097	77.879	76.8804	83.8849	79.5481	79.5481
Ubxn6	54.503	53.0965	50.3115	52.637	68.6462	80.1155	89.8455	79.5357	79.5357
Qpct	73.6831	76.8193	88.0492	79.5172	19.5869	22.7496	25.6986	22.6784	79.5172
Son	78.1967	82.9323	77.4097	79.5129	48.2799	46.1451	46.1529	46.8593	79.5129
Hspe1	73.2707	80.014	85.1902	79.4916	6.85059	8.49984	9.38162	8.24402	79.4916
C030046I01Rik	47.1841	42.1568	28.4875	39.2761	77.5832	77.8387	82.981	79.4676	79.4676
Tnfaip3	76.9655	79.7077	81.3352	79.3361	59.9167	59.747	67.7564	62.4734	79.3361
Tub	78.2359	78.7032	64.4669	73.802	79.6888	78.0607	80.1988	79.3161	79.3161
Madd	70.1981	67.132	52.6922	63.3408	75.4272	79.2318	83.2319	79.297	79.297
Hagh	76.5531	72.3331	73.8661	74.2508	68.1025	78.6265	90.4631	79.0641	79.0641
Mrpl54	86.2756	89.5588	61.1509	78.9951	49.1225	50.9463	57.2056	52.4248	78.9951
Tmed2	73.4352	78.3285	85.1501	78.9713	5.1007	5.48051	6.22527	5.60216	78.9713
Pla2g5	87.7881	80.7901	68.2386	78.9389	56.8658	45.7264	35.2736	45.9553	78.9389
Clip3	20.8157	22.8258	36.8837	26.8417	72.7825	85.2293	78.3806	78.7975	78.7975
Dctn3	51.4848	53.3972	52.426	52.436	62.7395	77.0775	96.5523	78.7898	78.7898
Ap1b1	84.5145	82.1885	69.6541	78.7857	74.6751	73.1841	64.8649	70.9081	78.7857
Rab5c	73.3727	71.3597	59.0734	67.9353	75.1915	80.8709	79.8851	78.6492	78.6492
Maf1	62.9338	63.9209	61.546	62.8002	73.4082	79.9744	82.4665	78.6164	78.6164
Eml3	57.3108	55.9006	37.8153	50.3422	76.632	79.015	79.7793	78.4754	78.4754
Camk2d	78.4451	77.5734	79.2577	78.4254	48.1355	54.8558	57.2111	53.4008	78.4254
Lpcat1	73.6708	78.8516	82.736	78.4195	66.5772	66.8831	60.9536	64.8046	78.4195
Amfr	78.0056	78.182	78.2981	78.1619	68.6513	70.0836	65.0593	67.9314	78.1619
Actr1a	78.9068	82.4672	72.5816	77.9852	68.198	70.7292	67.1142	68.6804	77.9852
Snhg11	23.9399	31.9558	28.4574	28.1177	54.3196	69.5473	109.906	77.9244	77.9244
2310044H10Rik	51.2365	47.2299	38.8552	45.7739	71.8298	81.6305	80.1773	77.8792	77.8792
Rab7	82.2106	80.2947	70.9875	77.8309	54.7067	58.6998	52.4365	55.281	77.8309
Cotl1	53.0895	47.114	35.9096	45.371	79.5045	84.9503	68.9652	77.8066	77.8066
Bbs9	82.9133	74.1413	76.0448	77.6998	25.6833	26.2173	28.9748	26.9585	77.6998
Ndufs8	59.8717	59.801	63.3314	61.0014	63.9091	79.5193	89.6457	77.6914	77.6914
Cds2	85.661	83.765	63.4692	77.6317	61.069	54.7492	51.329	55.7157	77.6317
Rnf207	63.4009	62.6825	43.2057	56.4297	69.1813	73.8441	89.7799	77.6018	77.6018
Pip5k1c	42.5698	45.4835	33.5287	40.5273	80.8645	81.4416	70.4117	77.5726	77.5726
Ncam1	79.0654	78.7488	74.7725	77.5289	36.1091	37.5184	36.3282	36.6519	77.5289
Sec14l1	76.7109	82.9969	72.3203	77.3427	64.7481	64.4522	61.0142	63.4048	77.3427
Zfp365	74.4632	72.8005	84.6071	77.2903	30.4857	25.0725	25.4189	26.9924	77.2903
Snrpg	77.4054	76.4995	77.7781	77.2277	4.77381	6.45959	6.55971	5.93104	77.2277
Slc1a3	77.3908	76.6317	77.061	77.0278	34.288	36.1479	37.1685	35.8681	77.0278
H2-Ke2	68.7385	78.8647	83.2213	76.9415	40.2177	45.5119	59.942	48.5572	76.9415
Aqp1	63.6481	62.1308	49.1962	58.325	78.6292	73.7045	78.3401	76.8913	76.8913
Coro2b	31.3016	29.8559	29.8152	30.3242	72.0684	83.799	74.5979	76.8217	76.8217
Tmem50a	77.7207	78.9658	73.6581	76.7815	52.0975	59.5864	73.0376	61.5738	76.7815
Ppm1a	76.3325	75.4664	78.4497	76.7495	54.7211	56.294	61.3378	57.451	76.7495
Rab1	75.7213	69.7648	84.6659	76.7173	37.9759	36.7689	45.4527	40.0658	76.7173
Abhd12	70.2288	72.3563	68.9246	70.5032	71.3891	82.542	76.2169	76.716	76.716
Crb1	81.6568	71.9066	76.3902	76.6512	43.1963	49.8668	43.8616	45.6416	76.6512
Amph	73.0484	70.8875	70.0248	71.3202	70.6045	77.6312	81.3703	76.5353	76.5353
Cabp5	73.2431	78.5093	77.7993	76.5172	28.9585	30.167	39.9641	33.0299	76.5172
Slc25a11	88.5146	81.9484	59.0095	76.4908	69.1732	74.177	79.4426	74.2643	76.4908
Nlk	74.1828	74.5775	80.6029	76.4544	40.4583	41.4917	49.6792	43.8764	76.4544
Klhl9	72.7893	71.1384	85.1768	76.3682	22.438	19.4293	18.3241	20.0638	76.3682
Idh3g	53.7675	58.338	58.3394	56.815	55.5545	78.0318	95.0057	76.1973	76.1973
Cct7	76.9344	79.1599	72.3487	76.1477	64.371	71.7788	80.8748	72.3415	76.1477
Stk25	62.7186	61.6851	61.6949	62.0329	64.6994	79.6957	83.9374	76.1108	76.1108
Ahcyl1	85.4639	83.3264	59.3232	76.0378	72.6101	73.1941	76.1774	73.9939	76.0378
Laptm4a	79.6862	77.1149	71.1542	75.9851	43.9075	42.2319	49.1804	45.1066	75.9851
Acadvl	40.2558	37.2338	35.5883	37.6926	64.4092	70.3499	92.9651	75.908	75.908
Cdipt	63.5521	61.8326	47.7228	57.7025	69.7122	81.4626	76.2739	75.8162	75.8162
Slc32a1	30.3048	30.0824	17.968	26.1184	81.2209	80.926	65.3005	75.8158	75.8158
Clcn3	75.6606	74.7351	77.029	75.8082	26.7756	23.7295	25.6831	25.3961	75.8082
Abhd14a	8.16297	8.39758	8.51736	8.3593	62.7132	80.1112	84.4479	75.7575	75.7575
Tmem63b	46.0253	41.9219	37.7625	41.9032	77.6513	80.3556	69.0014	75.6694	75.6694
Arl1	67.8078	73.5904	85.5003	75.6328	24.2191	27.3337	32.3443	27.9657	75.6328
Syt4	64.703	70.3303	91.495	75.5094	17.0207	18.3572	22.0621	19.1467	75.5094
Hp1bp3	72.9451	79.6181	73.7	75.4211	45.5383	43.8885	39.4518	42.9595	75.4211
Polr2e	43.1313	43.4392	46.2131	44.2612	64.0906	76.1907	85.8404	75.3739	75.3739
Selk	78.4949	77.7454	69.8249	75.3551	34.1343	41.3795	55.5826	43.6988	75.3551
Fam173a	39.677	47.8798	31.6212	39.726	66.3645	76.4209	83.1629	75.3161	75.3161
Cfdp1	65.3536	73.2672	86.8688	75.1632	42.1276	44.1759	58.4851	48.2628	75.1632
Bzw1	67.6701	72.0796	85.578	75.1092	19.4207	19.2117	21.9561	20.1962	75.1092
Crybb1	46.5889	12.0831	1.85171	20.1746	70.3575	141.945	12.9478	75.0835	75.0835
Crygs	81.7259	21.5712	3.83738	35.7115	80.3025	128.491	16.3387	75.0442	75.0442
Cadps	70.2665	74.458	80.3931	75.0392	41.3898	44.0024	40.7442	42.0454	75.0392
Fam161a	67.0087	71.0296	74.6963	70.9115	75.2742	70.7433	79.0013	75.0062	75.0062
Isca1	75.8848	73.8854	75.2303	75.0002	21.5958	22.5798	25.1635	23.113	75.0002
Pld3	45.4921	45.3407	37.4387	42.7572	73.786	81.7828	69.2785	74.9491	74.9491
Ubtd1	61.8148	55.7525	44.4749	54.0141	83.9469	80.1466	60.7339	74.9425	74.9425
Atp13a2	45.3899	45.736	30.1757	40.4339	73.9445	78.8554	71.8457	74.8818	74.8818
Srsf1	71.3882	71.2121	81.9212	74.8405	30.5771	35.4782	46.329	37.4614	74.8405
Ndrg2	75.3695	72.0743	77.0441	74.8293	56.5165	61.1611	68.1549	61.9442	74.8293
Araf	74.501	74.7306	75.1592	74.7969	48.9746	61.2922	73.1264	61.1311	74.7969
Fbxl16	39.7429	40.2226	37.0322	38.9992	79.9613	78.3011	66.0639	74.7754	74.7754
Hcn1	67.6968	65.5099	90.5254	74.5774	32.9641	34.2831	32.6707	33.306	74.5774
Anapc13	77.2171	84.279	62.1413	74.5458	40.685	51.4179	62.5374	51.5467	74.5458
1500011B03Rik	78.5428	80.2955	64.6658	74.5014	54.1766	63.8148	66.6339	61.5418	74.5014
Psma3	65.9937	74.5325	82.9733	74.4998	3.07323	3.55588	4.4223	3.6838	74.4998
Sphkap	67.8453	69.7187	85.6071	74.3904	32.2546	31.7439	30.3203	31.4396	74.3904
Ndufs6	80.5461	70.6	71.9361	74.3607	47.1148	69.4717	92.4491	69.6786	74.3607
Dgke	73.2519	73.9582	75.3665	74.1922	38.4825	34.3355	35.3989	36.0723	74.1922
Bzw2	64.9853	74.0919	83.0814	74.0529	39.695	43.6122	53.0297	45.4457	74.0529
Ncdn	58.5356	55.4163	41.016	51.656	80.5009	79.1456	62.476	74.0408	74.0408
Snx10	71.0902	70.1808	80.766	74.0123	17.2569	19.7005	22.8993	19.9522	74.0123
Sdhb	63.1986	64.1041	61.7992	63.034	60.7022	74.8511	86.4312	73.9949	73.9949
Rab6b	30.4438	32.2803	32.919	31.881	73.4542	74.2739	74.1585	73.9622	73.9622
Klhl36	30.7623	31.9066	26.0585	29.5758	69.8028	76.8142	74.9276	73.8482	73.8482
Mllt6	81.027	77.0952	58.9692	72.3638	79.6346	71.4247	70.4564	73.8386	73.8386
Rac1	77.4079	70.1314	73.9603	73.8332	43.7328	50.3227	55.7014	49.9189	73.8332
Hist3h2a	80.3574	70.5793	70.5386	73.8251	29.6357	28.2193	40.9565	32.9372	73.8251
Prkaca	55.3692	55.531	57.7699	56.2234	75.7891	75.503	69.5034	73.5985	73.5985
Lin7c	70.2625	69.3171	81.1953	73.5916	14.1702	13.7731	15.7423	14.5619	73.5916
Sec62	70.3488	72.1247	78.1949	73.5561	31.5811	32.666	43.9678	36.0716	73.5561
Reep2	33.0067	34.7863	30.8842	32.8924	64.6714	78.6068	77.1187	73.4656	73.4656
Csnk2b	75.6823	75.6157	68.8547	73.3842	51.8421	68.8868	82.0836	67.6042	73.3842
Aurkaip1	76.4629	81.4055	61.8389	73.2358	56.7286	60.5078	78.3551	65.1972	73.2358
Spop	59.949	62.5111	67.8337	63.4313	67.588	69.1712	82.9138	73.2244	73.2244
Ddit3	42.2889	47.2865	49.3888	46.3214	61.3881	66.5234	91.7531	73.2215	73.2215
Hspd1	69.5534	70.02	79.2319	72.9351	11.8227	13.7331	17.2624	14.2728	72.9351
Psd	58.8759	62.0879	39.7218	53.5619	77.6064	71.8811	69.2882	72.9252	72.9252
Nhp2l1	74.1202	70.8955	73.5983	72.8713	2.95261	3.19583	3.83884	3.32909	72.8713
Eif3i	71.0302	73.5875	73.8811	72.8329	57.4813	71.8176	74.3868	67.8952	72.8329
Ssb	59.2246	67.511	91.7587	72.8314	15.7436	15.7254	23.4902	18.3197	72.8314
Trim28	61.1072	62.6971	53.3645	59.0563	70.2225	75.1462	73.1156	72.8281	72.8281
Gucy2e	72.3762	66.4718	62.7209	67.1896	80.953	73.6216	63.8483	72.8076	72.8076
B3gat3	69.249	66.294	45.9743	60.5058	72.3263	74.11	71.9023	72.7795	72.7795
Btbd1	65.9301	71.0511	81.3097	72.7636	17.7355	17.1137	18.7666	17.872	72.7636
Rraga	45.3058	48.1805	33.3897	42.292	64.4305	68.5734	84.9762	72.6601	72.6601
Gpr37	78.5389	76.7439	62.1835	72.4888	49.9981	50.1535	53.2526	51.1347	72.4888
Fus	14.4218	13.8182	7.86758	12.0359	72.0592	69.2431	76.0313	72.4445	72.4445
Glb1l2	72.1464	72.4389	72.7085	72.4313	57.5813	65.8068	63.4117	62.2666	72.4313
Tspan5	72.2949	69.7046	75.0119	72.3371	58.863	58.2652	58.5371	58.5551	72.3371
Slc31a2	71.0888	72.8728	72.8436	72.2684	55.9004	54.8609	72.1538	60.9717	72.2684
Gnaz	51.462	50.3813	39.1922	47.0118	71.6374	74.3422	70.8252	72.2683	72.2683
Cwc15	62.1694	71.4288	82.9206	72.1729	24.216	28.5023	36.8379	29.8521	72.1729
Gtpbp1	54.4394	52.2435	44.8975	50.5268	73.6961	76.0392	66.5491	72.0948	72.0948
Rbm7	68.481	67.9813	79.685	72.0491	19.6577	19.4186	25.0945	21.3903	72.0491
Fam195b	44.9166	43.2876	33.6492	40.6178	68.8774	72.6246	74.6044	72.0355	72.0355
Gprasp1	71.5145	74.9488	69.6356	72.033	31.5794	30.9212	34.9976	32.4994	72.033
Rnps1	69.725	74.195	72.1554	72.0251	17.8673	17.2578	17.712	17.6123	72.0251
Ddt	74.8556	72.3482	68.2344	71.8127	28.6633	35.2262	42.4397	35.443	71.8127
Ssr3	69.6767	69.0113	76.6095	71.7658	17.0491	17.0476	21.8582	18.6516	71.7658
Pdhb	70.3929	74.4354	70.3558	71.728	32.3533	38.6988	50.7002	40.5841	71.728
Acly	75.3829	72.507	67.2365	71.7088	58.4642	58.8879	58.8301	58.7274	71.7088
Vps35	61.3955	64.9253	88.7737	71.6982	21.4928	22.8264	23.4245	22.5812	71.6982
Elfn1	21.1378	21.4557	19.5481	20.7139	76.9424	68.8182	68.9982	71.5863	71.5863
Crygc	109.938	40.2689	8.58021	52.929	68.4866	114.738	31.4822	71.5689	71.5689
Tra2b	68.7772	67.6986	78.0599	71.5119	5.61628	5.69698	8.0189	6.44405	71.5119
Dmwd	34.6299	34.4314	25.2513	31.4375	73.5585	76.152	64.6852	71.4652	71.4652
Fbxo9	63.9639	70.5389	79.7934	71.4321	58.3407	72.1124	78.7111	69.7214	71.4321
Arl2	46.3328	42.2611	34.613	41.069	62.6558	72.166	79.2612	71.361	71.361
Hsd17b12	68.6883	67.7106	77.6168	71.3386	42.7809	50.3176	60.4944	51.1976	71.3386
Alkbh6	38.7588	41.804	33.5678	38.0435	63.3137	70.9084	79.6018	71.2746	71.2746
Nudt4	68.198	69.3779	76.0807	71.2189	37.2252	33.984	39.7306	36.9799	71.2189
Wapal	57.8509	66.1929	89.5529	71.1989	11.8574	9.35171	9.15476	10.1213	71.1989
Gm514	65.65	64.182	58.6576	62.8299	77.5829	71.6311	64.2828	71.1656	71.1656
Prdx6	70.836	68.5185	74.0447	71.1331	40.0685	43.6741	52.9607	45.5677	71.1331
Samd7	63.9701	71.3174	77.9744	71.0873	37.0656	37.9419	36.4378	37.1484	71.0873
Pacsin2	52.6852	53.0228	45.8835	50.5305	67.4107	70.3894	75.4207	71.0736	71.0736
Ccdc104	58.6049	68.6861	85.424	70.905	26.9132	29.8202	41.2756	32.6697	70.905
Mtfr1	65.8548	67.1194	79.3492	70.7745	30.9628	28.7914	33.8868	31.2137	70.7745
Rgr	6.05929	4.83426	5.96837	5.62064	69.1303	76.7123	66.2611	70.7012	70.7012
1110020G09Rik	67.7654	66.5009	77.6319	70.6327	23.6664	23.2013	28.1344	25.0007	70.6327
Amd2	55.1732	90.1542	66.1453	70.4909	0	0	0	0	70.4909
Rims2	65.6516	68.7913	76.9884	70.4771	25.2782	24.032	21.8962	23.7355	70.4771
Polr1d	70.2528	72.8081	68.3036	70.4548	11.0333	10.9072	13.167	11.7025	70.4548
Hnrnph2	65.502	70.7887	75.0259	70.4389	15.717	16.0136	19.6572	17.1293	70.4389
Txndc15	72.266	71.3372	67.5628	70.3887	36.9121	39.8267	42.0332	39.5907	70.3887
Kdm4c	65.3876	67.3837	78.1473	70.3062	19.5167	19.4093	21.6884	20.2048	70.3062
Sod2	68.5267	67.5674	74.7417	70.2786	24.5093	25.6208	28.0379	26.056	70.2786
Zfp207	61.1518	69.3182	80.2019	70.224	33.1144	36.0142	42.9963	37.375	70.224
Hbxip	72.4075	70.1686	68.0787	70.2183	8.49878	9.28844	15.7207	11.1693	70.2183
2810407C02Rik	68.6388	68.4051	73.5681	70.204	18.5292	20.8243	25.9299	21.7611	70.204
Erh	68.3168	70.4449	70.7668	69.8428	0.65296	0.92761	2.03515	1.20524	69.8428
Dhrs3	79.285	71.3159	58.8898	69.8302	46.7313	54.3656	61.8347	54.3105	69.8302
Spag7	56.4013	56.7847	52.5348	55.2403	56.6281	67.1833	85.5735	69.795	69.795
Clk1	68.2774	66.6597	74.3775	69.7715	21.5283	21.8351	35.1058	26.1564	69.7715
Sh3bgrl2	66.4957	69.842	72.8381	69.7253	32.7678	32.0097	32.5598	32.4458	69.7253
Psmc1	61.4972	71.7348	75.832	69.688	43.7098	45.8093	50.9497	46.8229	69.688
Tomm22	68.2799	68.7558	71.8761	69.6373	24.0966	26.4258	32.3408	27.621	69.6373
Celf3	23.3825	25.6895	17.6637	22.2452	65.4431	71.8976	70.6064	69.3157	69.3157
Bnip3l	62.573	65.0395	80.3305	69.3143	14.3887	14.5647	19.4405	16.1313	69.3143
Sirt2	57.8708	55.4614	36.1188	49.817	61.648	70.8878	75.043	69.193	69.193
Polr2j	68.5534	73.2388	65.6956	69.1626	31.1107	37.5609	53.3551	40.6756	69.1626
Ubxn1	56.7267	62.2122	49.5487	56.1625	60.6444	67.9464	78.8357	69.1422	69.1422
Bbs4	65.1839	67.0545	75.1607	69.133	36.5813	37.6861	47.2229	40.4968	69.133
Actr3	66.8202	66.2264	74.348	69.1315	16.8279	18.2356	20.1964	18.42	69.1315
Psmd3	43.8959	45.5078	32.1246	40.5094	65.518	73.9717	67.8258	69.1052	69.1052
AA465934	71.6139	69.6071	65.8915	69.0375	0.83876	4.30287	4.07825	3.07329	69.0375
Bloc1s1	61.3995	75.7949	69.7728	68.9891	47.9779	61.0689	74.0339	61.0269	68.9891
Tm2d2	71.2753	74.2369	61.3887	68.967	50.0817	57.7538	68.6818	58.8391	68.967
Tmcc2	62.1715	61.7069	46.9446	56.941	78.5678	71.943	56.2543	68.9217	68.9217
Stip1	61.0366	67.2429	78.2812	68.8536	49.1746	51.0053	54.0556	51.4118	68.8536
Wdr17	67.7643	67.3703	71.1293	68.7546	25.5643	27.1946	32.0801	28.2797	68.7546
Slc25a25	66.9135	62.3448	50.1899	59.8161	66.1199	68.2331	71.7533	68.7021	68.7021
1110001J03Rik	72.3231	67.448	66.3271	68.6994	26.7275	34.1595	43.4682	34.7851	68.6994
Slc6a11	56.5342	50.6449	42.9716	50.0502	72.0707	74.051	59.859	68.6602	68.6602
Peg13	69.6893	68.5673	67.6774	68.6447	66.3952	61.7747	59.7643	62.6448	68.6447
Npdc1	39.524	42.8855	23.9852	35.4649	61.302	70.4715	74.1344	68.6359	68.6359
Eif3m	59.906	64.7477	81.2429	68.6322	15.9954	18.999	22.4821	19.1588	68.6322
Mgrn1	44.7274	48.3653	37.0956	43.3961	64.7256	72.3293	68.4188	68.4912	68.4912
Pja2	64.5211	70.3935	70.4689	68.4612	37.6043	38.8518	40.0178	38.8246	68.4612
Scrn1	66.3807	70.1177	68.685	68.3945	47.395	48.2741	40.6207	45.4299	68.3945
Celf4	62.973	71.9633	69.6819	68.2061	51.5658	53.6007	49.7253	51.6306	68.2061
Hspa9	63.1427	68.9135	71.7347	67.9303	35.5427	37.0217	45.6323	39.3989	67.9303
Gpsm1	44.5026	45.1462	31.2235	40.2908	69.9524	64.4255	69.404	67.9273	67.9273
Tcp1	67.1271	64.5502	72.0561	67.9111	29.6351	35.37	38.8554	34.6201	67.9111
Serinc3	68.2042	66.7991	68.5734	67.8589	48.4804	49.8882	49.8357	49.4014	67.8589
1810022K09Rik	49.9042	58.2426	95.3494	67.8321	1.72904	4.86979	5.93432	4.17772	67.8321
Ube2v1	69.8649	68.4371	64.8592	67.7204	3.61835	3.5193	3.52542	3.55436	67.7204
Ano2	69.7901	68.8615	64.4614	67.7043	26.3175	29.9855	27.9758	28.0929	67.7043
Pigt	54.4519	52.4545	36.1088	47.6717	67.4538	75.5519	60.0525	67.6861	67.6861
Dennd5a	68.058	68.9394	65.9927	67.6634	51.3536	51.4869	49.2127	50.6844	67.6634
Krtcap2	72.3448	69.1744	61.3526	67.6239	19.9973	27.8969	31.0012	26.2985	67.6239
Rnf7	65.5697	69.6724	67.2799	67.5073	17.1859	19.3455	27.8538	21.4617	67.5073
Gm16119	47.8496	46.0792	66.9617	53.6302	70.8076	67.5302	64.1798	67.5059	67.5059
Actr1b	60.32	61.1773	49.787	57.0948	65.7821	71.9518	64.765	67.4996	67.4996
Rnf220	39.818	42.4063	35.9157	39.38	63.0184	70.6831	68.7311	67.4776	67.4776
Hook1	62.4095	67.402	72.561	67.4575	18.5115	16.3407	21.1918	18.6813	67.4575
Ppme1	54.544	55.1755	51.834	53.8512	67.0939	69.9727	65.2338	67.4335	67.4335
Camkv	49.4866	55.5191	42.9362	49.314	65.9206	68.8541	67.4538	67.4095	67.4095
Akt3	66.6152	64.837	70.6611	67.3711	19.3201	19.2009	17.7016	18.7408	67.3711
Arpc1a	44.6412	51.6138	42.9699	46.4083	58.6091	65.2451	78.2148	67.3563	67.3563
Dnajc8	57.2454	67.3113	77.2998	67.2855	38.1773	36.6548	43.5455	39.4592	67.2855
Nap1l4	52.7483	56.6267	58.4297	55.9349	64.6163	65.1417	72.0373	67.2651	67.2651
Tmem222	56.4582	51.0077	43.6144	50.3601	57.8474	74.3918	69.4023	67.2138	67.2138
Dazap2	65.6313	61.3339	74.5523	67.1725	47.2093	54.0943	57.9025	53.0687	67.1725
Entpd4	36.0226	39.506	34.3535	36.6274	65.396	69.0729	67.0234	67.1641	67.1641
2500003M10Rik	66.9693	66.5227	67.8344	67.1088	38.6998	39.7705	49.4694	42.6466	67.1088
Ccdc56	77.0441	69.2095	54.919	67.0575	45.1588	46.8964	62.8795	51.6449	67.0575
Psma1	60.5823	62.1666	78.104	66.951	18.7513	24.4737	31.6024	24.9425	66.951
Pde6d	72.7075	62.4465	65.4452	66.8664	54.3052	63.1002	71.4286	62.9447	66.8664
Wasf3	71.2133	67.9168	61.3933	66.8411	59.4077	54.838	49.1639	54.4699	66.8411
Ric8b	68.5207	62.4167	69.453	66.7968	46.3531	48.0311	58.4986	50.9609	66.7968
Cerk	69.0532	66.975	50.4535	62.1606	69.0365	68.8709	62.4229	66.7768	66.7768
Ssr2	72.424	72.0499	55.4872	66.6537	28.3736	27.5196	29.5586	28.4839	66.6537
Dusp8	38.1894	37.4159	33.154	36.2531	72.514	70.081	57.1857	66.5936	66.5936
Mest	68.6303	64.8955	66.0997	66.5418	27.7459	29.5863	32.57	29.9674	66.5418
4833439L19Rik	69.3408	65.5904	64.4521	66.4611	42.4328	40.8591	50.176	44.4893	66.4611
Eif4a3	65.2883	70.2798	63.7482	66.4388	42.4854	52.476	54.4898	49.8171	66.4388
Ivns1abp	62.6378	64.2537	72.3154	66.4023	21.8783	20.7856	24.8816	22.5152	66.4023
Cd9	75.9823	64.7637	58.2378	66.3279	23.3008	24.0119	31.8863	26.3997	66.3279
Dpy30	61.3752	64.6975	72.5641	66.2123	13.8404	17.3223	24.3407	18.5011	66.2123
Anapc16	52.7877	55.5579	55.4756	54.6071	57.326	62.9727	78.2875	66.1954	66.1954
Htra1	50.7509	43.8559	52.317	48.9746	62.8676	68.9556	66.3935	66.0722	66.0722
Syt11	54.7473	58.1195	50.8925	54.5864	60.4853	69.4949	68.0701	66.0168	66.0168
Paics	64.718	68.0133	65.2947	66.0087	24.3612	26.1145	31.5643	27.3467	66.0087
Gstm5	61.7225	65.3202	70.7199	65.9209	45.2171	57.2025	68.2059	56.8752	65.9209
Gng5	72.6467	67.7283	57.1325	65.8358	4.95518	4.95366	6.42484	5.44456	65.8358
P4htm	38.6582	41.7787	31.0039	37.1469	58.6537	64.0396	74.7935	65.8289	65.8289
Pam16	71.942	75.8279	49.5187	65.7629	1.69937	2.37528	2.27524	2.11663	65.7629
Bcl2l2	73.5167	67.7351	56.0127	65.7548	45.8521	43.5421	41.5595	43.6512	65.7548
Immt	61.6557	66.9381	68.6137	65.7358	39.2277	42.4135	46.3193	42.6535	65.7358
Dnaja2	59.506	64.191	73.1885	65.6285	32.9124	35.2961	41.6308	36.6131	65.6285
Rnf123	42.0308	39.0041	32.7741	37.9363	66.7742	67.3109	62.6694	65.5848	65.5848
Gpbp1	57.3988	58.6579	80.6682	65.575	12.2445	12.2318	14.975	13.1505	65.575
Azin1	60.7792	60.7732	74.9973	65.5166	16.5151	15.7406	17.9321	16.7293	65.5166
Atad1	60.6397	61.722	73.9696	65.4438	18.4569	18.8723	23.8041	20.3778	65.4438
Slc48a1	33.9483	34.1831	29.7449	32.6254	65.2946	69.7202	61.182	65.399	65.399
Ppp3ca	60.7731	64.717	70.4035	65.2979	48.5552	54.3952	62.0344	54.9949	65.2979
Clec2l	34.9412	38.3933	28.1667	33.8337	58.0357	75.1732	62.5374	65.2488	65.2488
Cdc37	40.808	41.4147	29.1151	37.1126	62.5225	67.1525	65.7787	65.1512	65.1512
Atp2a2	67.3253	67.0372	60.9859	65.1161	47.4601	44.484	50.4913	47.4785	65.1161
1810046J19Rik	71.8592	61.0012	62.3566	65.0723	50.2685	56.8812	63.7028	56.9509	65.0723
Frmpd1	28.0276	31.6016	27.6507	29.0933	66.89	66.5885	61.7197	65.0661	65.0661
Pafah1b2	63.2868	61.4116	70.4079	65.0354	27.9176	27.5615	31.1415	28.8735	65.0354
Ndufa8	64.4793	61.2922	55.4457	60.4057	54.5271	60.739	79.6977	64.9879	64.9879
Chn1	57.7699	61.8477	75.0649	64.8942	29.2785	32.4258	36.293	32.6658	64.8942
Pip4k2c	51.8194	50.5754	48.6001	50.3316	65.5653	70.3624	58.6765	64.8681	64.8681
Timm13	41.9884	39.3655	33.9897	38.4479	55.4009	65.1308	74.0339	64.8552	64.8552
Fkbp1a	32.8099	30.1455	23.199	28.7181	55.0509	66.9288	72.4662	64.8153	64.8153
Nr1d2	59.7603	64.3299	70.3495	64.8132	16.7095	15.674	16.3972	16.2602	64.8132
Rnf167	69.9174	64.1545	60.1843	64.7521	51.8107	56.6908	57.2968	55.2661	64.7521
Krt18	65.1998	62.8862	66.0953	64.7271	51.0685	55.1761	64.6852	56.9766	64.7271
Snw1	57.2241	63.5404	73.3817	64.7154	25.8045	24.6215	25.7143	25.3801	64.7154
Eri3	68.9239	68.9062	56.1313	64.6538	55.2695	62.7592	62.0281	60.0189	64.6538
Hist1h1e	59.6203	69.6233	64.6727	64.6388	2.78799	2.22482	2.90971	2.64084	64.6388
Dnajc6	63.7038	62.1621	67.9298	64.5986	25.742	25.6885	24.0971	25.1759	64.5986
Ube2m	63.3579	59.288	56.0256	59.5572	60.0452	66.3331	67.4094	64.5959	64.5959
1110004F10Rik	60.4428	66.8298	66.5105	64.5944	27.8211	31.7427	37.0642	32.2093	64.5944
Rpl22	66.8116	61.3572	65.587	64.5853	36.5865	40.3138	48.345	41.7484	64.5853
Bag6	41.9348	43.5696	35.434	40.3128	68.5798	66.5975	58.2044	64.4606	64.4606
2210016L21Rik	42.7976	52.532	38.736	44.6885	58.5511	61.648	73.1125	64.4372	64.4372
Mrpl49	60.732	62.8447	69.6666	64.4144	33.6795	37.8277	50.2097	40.5723	64.4144
Lyar	57.5622	65.49	70.1593	64.4038	46.9907	46.0272	64.5248	52.5143	64.4038
Ap2a1	48.0781	48.8888	34.3028	43.7566	68.7172	70.7025	53.4305	64.2834	64.2834
Kif5c	63.0124	63.9415	65.7774	64.2438	26.8203	25.2541	24.5562	25.5435	64.2438
Hdac11	66.8202	69.7226	56.0754	64.2061	65.5273	65.201	58.601	63.1098	64.2061
Sec61g	61.5089	64.4268	66.6546	64.1968	0.15707	0.14324	0.16971	0.156673	64.1968
Mdm1	64.4295	63.5861	64.5741	64.1966	44.3055	41.6108	56.9763	47.6309	64.1966
Btbd2	35.1818	35.1929	25.4748	31.9498	64.9243	70.5444	57.1017	64.1901	64.1901
Trib2	68.6631	66.1834	57.5708	64.1391	37.3068	35.1669	38.0896	36.8544	64.1391
2810428I15Rik	44.5057	53.3118	51.3474	49.7216	54.504	64.8805	72.9433	64.1093	64.1093
Tcea1	52.826	59.0436	80.4549	64.1082	2.99405	3.28257	4.22568	3.50077	64.1082
Gramd1b	61.0465	60.7919	70.3177	64.052	61.5397	62.3864	54.4975	59.4745	64.052
Stub1	67.0174	72.1981	52.9207	64.0454	42.468	41.3782	45.5833	43.1432	64.0454
Oaz2-ps	65.7713	62.5692	63.5184	63.953	20.6136	25.8394	24.9853	23.8128	63.953
Chrac1	43.5999	44.7217	44.6469	44.3228	49.6512	65.8905	76.2772	63.9396	63.9396
Ndufa9	65.8164	63.9513	62.0293	63.9323	38.5945	52.8396	58.9515	50.1285	63.9323
Tob1	48.5694	52.6462	47.9442	49.7199	61.6682	61.593	68.3871	63.8828	63.8828
Sh3glb2	32.0407	34.5418	28.5204	31.701	56.0822	66.3381	69.2056	63.8753	63.8753
Ik	56.6811	66.7424	68.1621	63.8619	43.2573	50.986	61.1341	51.7925	63.8619
Oat	60.5605	62.503	68.48	63.8478	47.6928	55.1595	63.4331	55.4285	63.8478
Atp6v1h	56.7329	59.1956	75.597	63.8418	30.6506	34.8994	38.5705	34.7068	63.8418
Lpgat1	63.418	61.3029	66.777	63.8326	25.3062	22.3068	22.6603	23.4244	63.8326
Scarb1	47.5116	42.795	35.7312	42.0126	65.5453	62.9571	62.9032	63.8019	63.8019
Rora	66.8555	65.3476	59.1263	63.7765	35.3023	33.2082	31.1611	33.2238	63.7765
Hnrnpab	65.4785	62.6577	62.9693	63.7018	50.881	46.4218	59.2188	52.1739	63.7018
Rhoa	65.6707	63.4644	61.891	63.6754	23.8072	24.0391	26.677	24.8411	63.6754
Setd3	61.1565	64.1347	65.3715	63.5542	19.1128	21.7033	24.3788	21.7316	63.5542
Erp29	42.8507	44.4009	40.5032	42.5849	54.8283	62.841	72.8555	63.5083	63.5083
Itfg1	57.0371	59.6039	73.8487	63.4966	19.9244	20.139	24.6872	21.5835	63.4966
Cnih	62.2663	64.6119	63.4707	63.4496	24.6248	27.2578	29.6656	27.1827	63.4496
Hibadh	66.7648	61.5132	61.6857	63.3212	35.3516	42.0063	45.8214	41.0598	63.3212
Cdkn1b	62.8744	63.7972	63.1793	63.2836	18.5864	14.5574	14.9244	16.0227	63.2836
Fam168b	66.5063	63.3885	59.9106	63.2685	50.7001	45.8212	44.8789	47.1334	63.2685
Crym	67.2419	60.9981	61.5554	63.2651	48.1561	53.5061	65.2596	55.6406	63.2651
Plekhf2	66.8457	60.0732	62.6775	63.1988	25.5604	24.3047	33.2999	27.7217	63.1988
Ccdc28b	34.9683	40.2823	35.6146	36.9551	50.7869	61.1076	77.5121	63.1355	63.1355
Optn	45.9507	60.1473	56.9733	54.3571	57.9913	62.7074	68.5124	63.0704	63.0704
Ankrd40	62.0928	63.4825	63.6005	63.0586	51.3957	47.0311	55.1052	51.1774	63.0586
Scand1	32.621	36.2784	37.167	35.3555	65.9535	60.8593	62.3617	63.0582	63.0582
Suds3	63.6692	65.6317	59.8608	63.0539	48.4532	51.252	50.7235	50.1429	63.0539
Atxn10	60.6774	60.7762	67.6841	63.0459	48.6728	55.3682	57.1609	53.734	63.0459
Cops6	36.8002	41.472	33.1365	37.1362	56.8901	67.9318	64.289	63.037	63.037
1190005I06Rik	64.3661	56.692	44.2531	55.1037	69.401	58.3783	61.3287	63.036	63.036
Cuedc1	31.8537	31.3916	23.6932	28.9795	64.509	62.7834	61.7903	63.0275	63.0275
Mtap7	63.9397	64.7813	60.1374	62.9528	47.7272	44.7568	51.7952	48.0931	62.9528
Ap1m1	19.4312	20.8579	15.6689	18.6527	56.941	65.3248	66.5729	62.9463	62.9463
Tomm6	68.3743	62.3421	57.9763	62.8976	42.0404	56.3202	66.1017	54.8208	62.8976
Pgp	33.6645	35.7626	28.0418	32.4896	66.0779	62.4978	60.0168	62.8641	62.8641
Scgn	60.0857	59.4603	68.8936	62.8132	28.7604	35.3308	43.4275	35.8396	62.8132
Dynll1	64.2121	59.6964	64.5095	62.806	19.2724	23.5074	32.4458	25.0752	62.806
Smarcc2	43.0749	48.7734	45.3638	45.7374	63.0917	64.1496	61.0928	62.778	62.778
Gabra1	56.148	56.6606	75.4988	62.7691	16.3258	15.7143	18.219	16.753	62.7691
Wbp1	36.2579	33.58	26.2944	32.0441	56.0059	63.1218	69.1041	62.7439	62.7439
Mrpl33	61.9633	58.1343	68.093	62.7302	4.98871	9.21916	11.2061	8.47132	62.7302
Zfr	57.6722	59.0228	71.495	62.73	40.297	41.6724	40.0608	40.6767	62.73
Slc25a23	18.666	16.9232	23.8542	19.8145	63.3003	67.8836	56.9198	62.7013	62.7013
Ndufv2	54.6116	59.5862	73.8785	62.6921	28.5384	32.559	39.0234	33.3736	62.6921
Tspyl1	59.6803	64.0183	64.3116	62.6701	30.7854	27.5865	28.0736	28.8152	62.6701
Tsg101	57.5354	60.5275	69.8744	62.6458	21.1939	27.2574	31.6437	26.6983	62.6458
Hnrnpa0	67.5289	68.4814	51.647	62.5524	66.0204	60.4295	48.8234	58.4244	62.5524
Nme3	63.886	71.1301	52.4618	62.4926	33.3284	42.6568	62.9889	46.3247	62.4926
Snrpe	56.2416	53.9534	77.1008	62.4319	5.55404	8.50516	9.94213	8.00044	62.4319
Ebpl	62.0493	63.8761	61.2816	62.4023	40.2351	49.1856	60.1185	49.8464	62.4023
Gnptg	42.8111	39.929	37.6672	40.1358	54.0384	62.8924	70.2264	62.3857	62.3857
Grm6	15.4374	15.3402	10.5522	13.7766	57.5338	63.3477	66.1933	62.3583	62.3583
Spcs1	63.9962	62.4311	60.531	62.3194	16.4194	16.8324	27.7285	20.3268	62.3194
Rab14	62.7746	60.6799	63.4943	62.3163	28.6328	31.0388	38.4038	32.6918	62.3163
Mpdu1	64.0402	65.6078	57.2903	62.3128	51.8037	62.5876	59.5117	57.9676	62.3128
Eif3c	57.1959	62.7415	60.6817	60.2064	57.4413	63.7699	65.6659	62.2924	62.2924
Vldlr	58.8763	58.6377	69.2931	62.269	28.5661	26.7049	30.8947	28.7219	62.269
Ptprs	55.8329	56.1907	45.0428	52.3555	67.852	63.489	55.3466	62.2292	62.2292
Mettl9	64.6053	61.5439	60.4737	62.2076	24.3412	26.5503	31.6548	27.5154	62.2076
Ccng1	58.5238	57.7735	70.2722	62.1898	15.2636	16.5206	18.6912	16.8251	62.1898
Pfkm	63.1544	67.9892	55.3538	62.1658	60.1681	65.5134	59.992	61.8912	62.1658
H2-Ke6	28.1724	33.0757	24.8265	28.6915	50.9388	60.8292	74.673	62.147	62.147
Jund	34.5128	36.3614	36.0662	35.6468	62.1268	60.3012	63.9886	62.1389	62.1389
Rnd2	40.5243	43.4225	37.8675	40.6048	58.9712	68.0701	59.3369	62.1261	62.1261
R3hdm2	21.3284	21.3833	24.1853	22.299	63.4462	63.5533	59.3456	62.115	62.115
Sult4a1	51.3498	53.5046	42.4026	49.0857	61.0148	61.3779	63.8549	62.0825	62.0825
Spg7	55.675	60.1301	47.7695	54.5249	57.8291	63.2425	64.9647	62.0121	62.0121
M6pr	61.6911	62.344	61.9762	62.0038	21.2919	21.6195	24.9592	22.6235	62.0038
Brd2	61.0031	66.114	58.8373	61.9848	55.435	52.4629	43.4232	50.4404	61.9848
Fscn1	46.3829	49.1627	36.259	43.9349	64.2588	69.1095	52.5443	61.9709	61.9709
Sar1b	64.4486	56.3514	65.1081	61.9694	24.51	24.869	35.0292	28.1361	61.9694
2400001E08Rik	65.4718	66.7508	53.6017	61.9414	54.2309	61.7449	58.1316	58.0358	61.9414
Uba2	59.3509	63.3103	63.1607	61.9406	45.5033	53.1191	60.2615	52.9613	61.9406
Zdhhc5	64.955	59.8933	60.9584	61.9356	53.6657	47.1129	48.7396	49.8394	61.9356
Cacna1f	42.1001	43.4507	37.2351	40.9286	53.2319	63.6785	68.8655	61.9253	61.9253
Spag9	57.9823	61.9687	65.5748	61.8419	17.4351	14.6981	15.9518	16.0283	61.8419
Fance	37.756	35.4173	23.7553	32.3095	59.9028	61.1076	64.4951	61.8352	61.8352
Sf3b1	58.5048	60.653	66.3185	61.8254	24.1205	25.1622	30.4247	26.5691	61.8254
Vsnl1	44.258	50.3716	85.4199	60.0165	50.1595	65.016	70.2331	61.8029	61.8029
Nat14	32.3282	37.9086	28.2039	32.8136	62.2653	57.7321	65.2406	61.746	61.746
Trmt112	69.0729	62.2403	53.8069	61.7067	18.5745	18.0843	16.2692	17.6427	61.7067
Mrpl34	68.8742	68.8863	47.3279	61.6961	44.3836	46.5525	59.7576	50.2312	61.6961
Nr1h2	24.8974	27.8385	22.2662	25.0007	57.531	62.2458	65.1925	61.6564	61.6564
Mrpl28	52.7826	56.3188	44.8902	51.3305	53.8055	62.7877	68.3361	61.6431	61.6431
Actn4	19.9772	21.4699	16.4296	19.2922	63.5478	62.7187	58.574	61.6135	61.6135
Abcg4	20.9036	18.1958	16.3615	18.487	58.6691	60.9024	65.0991	61.5568	61.5568
Cbara1	61.0084	63.2361	60.4202	61.5549	50.47	53.8801	47.6142	50.6547	61.5549
Llgl2	37.5055	35.9849	23.7505	32.4136	63.2155	61.1732	60.2418	61.5435	61.5435
G3bp2	58.2024	59.7792	66.4901	61.4906	24.7395	22.8985	24.8888	24.1756	61.4906
Tra2a	59.3419	57.3888	67.6881	61.4729	25.1671	26.4471	40.283	30.6324	61.4729
Scg3	47.0805	56.4103	80.9231	61.4713	36.2943	42.1677	51.9649	43.4756	61.4713
D10Wsu52e	64.0576	61.1768	59.1301	61.4548	48.9666	55.6388	55.4466	53.3507	61.4548
Cacnb2	59.2563	57.893	67.2027	61.4507	27.1762	27.9251	26.552	27.2178	61.4507
Samd14	40.2948	40.3703	33.3053	37.9901	64.4225	63.0666	56.8379	61.4423	61.4423
Sdf2	48.7916	49.3936	46.8357	48.3403	49.0191	58.8299	76.4236	61.4242	61.4242
Timm23	61.5205	61.0866	61.497	61.368	0.73708	0.3121	0.68263	0.57727	61.368
Gucy2f	60.3327	54.4742	69.2293	61.3454	9.96983	8.97345	9.54038	9.49455	61.3454
Tnfsf12	69.3991	59.178	55.3105	61.2959	34.5733	37.7613	45.7717	39.3688	61.2959
Chrna6	57.1947	60.0501	66.5657	61.2702	38.3008	44.6101	45.4933	42.8014	61.2702
Ssbp4	56.7754	36.8019	26.2987	39.9587	68.6016	58.9713	56.1977	61.2568	61.2568
U2af2	65.9771	65.2851	51.9899	61.084	35.6173	32.8758	29.5687	32.6873	61.084
Ank2	60.2752	57.9085	64.8843	61.0227	24.1997	22.4632	24.4104	23.6911	61.0227
Kif5b	52.9896	56.7321	73.3128	61.0115	14.6298	13.8883	13.7904	14.1028	61.0115
Fam171b	54.1579	55.4299	73.2263	60.938	38.8262	37.9576	34.3947	37.0595	60.938
Flywch1	44.2137	49.2134	41.173	44.8667	67.4763	65.4783	49.7146	60.8897	60.8897
Fam36a	60.6465	65.7805	56.1339	60.8536	18.1165	18.9923	31.2803	22.7964	60.8536
Dhx15	55.821	61.624	65.0041	60.8164	18.6283	18.8503	23.283	20.2538	60.8164
Oxr1	55.7542	58.774	67.9015	60.8099	16.2239	16.7668	18.3724	17.121	60.8099
Cs	62.4919	61.0573	58.7253	60.7582	54.0097	59.4043	58.8558	57.4232	60.7582
Elmod1	57.2706	56.4613	68.3682	60.7	24.4396	27.8755	31.6172	27.9774	60.7
Lrrc68	45.126	43.2631	36.4236	41.6042	65.783	63.362	52.8636	60.6695	60.6695
Suclg1	61.7905	67.1695	52.7708	60.5769	47.1136	56.335	68.3811	57.2765	60.5769
Ush2a	64.2289	59.4273	57.9959	60.5507	9.27665	7.59181	6.66467	7.84438	60.5507
Vps29	54.0613	59.7563	67.7644	60.5273	27.6919	31.1015	38.1695	32.321	60.5273
Arf3	54.2306	50.8769	41.7708	48.9594	62.0737	59.0395	60.4429	60.5187	60.5187
Dpf3	61.0364	67.8664	52.4944	60.4657	15.8678	12.1646	11.8148	13.2824	60.4657
Bclaf1	52.5258	57.5476	71.2976	60.457	11.217	10.8744	12.2289	11.4401	60.457
Ppa2	54.5928	55.394	71.2814	60.4227	42.6709	56.3467	71.0689	56.6955	60.4227
Ttc8	58.4065	58.9883	63.8361	60.4103	36.4908	42.5464	40.5546	39.864	60.4103
Dpysl4	44.7701	45.0445	38.9409	42.9185	63.4569	65.1386	52.4505	60.3487	60.3487
Mkrn1	59.1189	60.1981	60.9509	60.0893	56.9961	60.4782	63.4901	60.3214	60.3214
Phyh	55.1897	61.18	64.5842	60.318	24.4599	30.9629	33.6338	29.6856	60.318
Mea1	43.8817	48.0057	44.8106	45.566	50.0101	56.9894	73.8923	60.2973	60.2973
Rap1gap	44.1248	43.7504	34.259	40.7114	60.9619	64.1075	55.7695	60.2796	60.2796
Magoh	60.4655	55.9125	64.3479	60.242	14.3552	14.0402	23.3748	17.2567	60.242
Tbcc	29.6268	31.4054	31.3325	30.7882	54.4389	57.8373	68.433	60.2364	60.2364
Nars	55.2805	60.9658	64.3215	60.1893	49.0804	51.6146	53.6796	51.4582	60.1893
Abca8a	57.095	59.4672	63.9557	60.1726	14.2849	12.9699	13.3004	13.5184	60.1726
Gnao1	57.5011	61.9941	61.0148	60.17	45.1999	51.8648	48.9778	48.6808	60.17
Ppp2r4	51.6906	51.1893	39.3949	47.4249	63.1478	63.9345	53.2764	60.1196	60.1196
Tspan13	61.4406	56.6769	62.1008	60.0728	30.1168	29.3476	35.268	31.5775	60.0728
1110002B05Rik	58.3193	56.5088	65.3077	60.0453	17.7144	21.7363	30.1168	23.1891	60.0453
Tmx4	54.9575	58.3166	66.8398	60.038	19.6193	18.8872	20.8086	19.7717	60.038
Arl6ip5	60.5863	57.205	55.2757	57.689	54.4611	59.2315	66.3485	60.0137	60.0137
Ilf2	56.5945	56.9035	66.3626	59.9535	33.1985	33.0012	39.3997	35.1998	59.9535
Fxyd6	30.1092	32.4581	41.5652	34.7108	54.3495	61.0245	64.4418	59.9386	59.9386
Rwdd1	49.4267	56.0661	74.1958	59.8962	4.03326	4.56355	5.68157	4.75946	59.8962
Hipk3	59.9357	56.3067	63.388	59.8768	21.029	19.0768	18.4214	19.5091	59.8768
Fdps	56.1607	57.177	66.1735	59.8371	16.7742	18.636	19.2954	18.2352	59.8371
Gsk3a	40.7487	42.063	36.7472	39.853	61.4933	65.0434	52.8462	59.7943	59.7943
2410006H16Rik	67.6544	60.6266	51.0486	59.7765	9.64329	13.7367	18.2102	13.8634	59.7765
Hnrpdl	59.8038	64.6062	54.9097	59.7732	29.7952	28.6578	36.368	31.607	59.7732
Ube2d2	56.6354	59.4742	63.1424	59.7507	7.62151	7.7298	8.86503	8.07211	59.7507
Ube2j1	58.9175	57.9067	62.3988	59.741	27.9079	29.2751	31.3429	29.5087	59.741
Ankrd46	60.8234	64.6939	53.448	59.6551	48.3827	53.1841	57.146	52.9043	59.6551
Otub1	61.5486	62.6155	54.5882	59.5841	45.8678	52.8328	51.754	50.1516	59.5841
Aktip	54.8885	58.1099	65.5635	59.5206	29.8399	32.2908	36.73	32.9536	59.5206
Gucy1a3	55.4315	55.7733	67.2848	59.4965	28.7002	30.4265	27.682	28.9362	59.4965
Abhd16a	40.6135	44.2155	31.4569	38.762	54.8971	62.2195	61.2418	59.4528	59.4528
Slc24a3	41.0967	37.2211	36.6211	38.313	60.9748	62.4135	54.8787	59.4223	59.4223
Gm14378	3.47473	2.9693	2.23924	2.89442	45.9826	59.8162	72.3737	59.3908	59.3908
Commd4	28.1235	27.1394	20.4785	25.2471	52.169	60.2966	65.7006	59.3888	59.3888
Cops3	51.398	54.1057	72.6135	59.3724	28.4661	32.8671	48.4155	36.5829	59.3724
Zranb2	53.3823	57.5728	67.1592	59.3714	15.6373	16.6891	21.0737	17.8	59.3714
Gng3	56.8633	60.2015	60.9317	59.3322	34.1114	37.486	45.5981	39.0652	59.3322
Serbp1	56.0866	56.6999	64.7202	59.1689	18.4066	19.6134	23.9983	20.6728	59.1689
Smarcb1	44.2589	44.2716	41.5721	43.3675	55.4793	62.747	59.2402	59.1555	59.1555
A930001N09Rik	54.2254	54.1765	69.0616	59.1545	3.96193	3.92271	4.28379	4.05614	59.1545
Zfand6	58.6797	51.5826	67.1586	59.1403	20.3925	24.3635	36.5194	27.0918	59.1403
Mapre2	54.982	55.1379	67.2809	59.1336	54.7156	55.1243	57.4519	55.7639	59.1336
Ubc	9.18969	8.68006	12.8135	10.2278	48.6946	65.2241	63.3566	59.0918	59.0918
Zc3h15	49.226	54.5326	73.5062	59.0883	14.5928	17.5173	22.7414	18.2838	59.0883
Fam123a	44.9053	44.0369	36.7632	41.9018	66.5793	56.6457	53.8444	59.0232	59.0232
Slmap	51.6344	56.3786	69.0474	59.0201	22.1639	20.7445	27.4188	23.4424	59.0201
Ppt1	55.153	55.5426	66.3061	59.0006	20.6951	22.6264	22.0869	21.8028	59.0006
1110049F12Rik	58.4195	59.2554	57.4113	58.3621	49.2972	61.6707	66.0157	58.9946	58.9946
Odc1	58.6387	61.499	56.823	58.9869	22.258	22.6177	26.8611	23.9122	58.9869
Pten	53.8947	56.3631	66.5027	58.9202	10.5936	8.73732	9.32121	9.55069	58.9202
Ube2i	60.5156	62.6974	53.3333	58.8488	5.03771	5.51989	5.65859	5.4054	58.8488
Ostc	57.5748	56.0127	62.9439	58.8438	28.15	32.9142	44.13	35.0648	58.8438
Dtnbp1	34.3147	47.2394	41.4502	41.0014	50.9656	57.7104	67.7164	58.7975	58.7975
Mapk8ip2	39.4618	41.6411	34.6894	38.5974	59.9154	64.52	51.9064	58.7806	58.7806
Cab39	56.4472	56.3018	63.4511	58.7334	28.6675	28.91	27.4496	28.3424	58.7334
Gabrg2	51.698	55.0205	69.3977	58.7054	14.37	15.1449	17.3997	15.6382	58.7054
Dpm3	60.2842	63.0085	52.7919	58.6949	20.5944	30.59	41.3954	30.8599	58.6949
6720456B07Rik	63.6025	58.113	54.1598	58.6251	41.9768	48.6604	58.5558	49.731	58.6251
1110058L19Rik	51.3434	58.1163	66.4032	58.621	17.7937	24.5091	31.3165	24.5398	58.621
Hpca	55.5882	59.0058	61.1819	58.592	53.4746	55.7774	49.4302	52.8941	58.592
Scarb2	58.464	59.7328	57.2978	58.4982	21.6875	21.0747	15.7266	19.4963	58.4982
Glyr1	55.79	60.2464	59.405	58.4805	37.6701	35.0875	32.3804	35.046	58.4805
Nsg1	58.0658	60.9679	56.3671	58.4669	51.0002	56.8889	57.7	55.1964	58.4669
H2afv	38.2823	41.6362	39.4952	39.8046	48.7624	55.4528	71.0714	58.4289	58.4289
Sumo3	48.2005	48.3304	44.3664	46.9658	48.474	57.5731	69.1244	58.3905	58.3905
Tmem136	63.1172	58.3704	53.6616	58.3831	46.285	47.5682	53.3158	49.0563	58.3831
Dek	48.2103	53.2614	73.5845	58.3521	13.6838	13.7019	18.418	15.2679	58.3521
Klc4	32.8401	33.8657	27.4952	31.4003	53.73	58.449	62.7995	58.3261	58.3261
Akt1	49.2993	48.1447	38.2388	45.2276	62.3903	62.7007	49.8589	58.3166	58.3166
Ccdc92	21.2867	22.0491	26.5149	23.2836	52.4997	61.9149	60.3881	58.2676	58.2676
Ptp4a2	55.0026	53.7626	65.9441	58.2364	28.7996	27.8651	30.5897	29.0848	58.2364
Sec13	44.2967	41.5509	39.7283	41.8586	46.992	61.1331	66.5082	58.2111	58.2111
Clasp2	55.5758	56.6507	62.3625	58.1963	16.4721	15.2754	13.2022	14.9832	58.1963
Stag2	51.0808	53.9495	69.5353	58.1885	11.4672	11.3576	13.1899	12.0049	58.1885
Adcy1	65.3115	63.979	45.2341	58.1749	37.1849	32.7126	29.303	33.0668	58.1749
Mta2	61.1088	62.3565	50.929	58.1314	51.2883	49.2421	54.9027	51.8111	58.1314
Psmd6	52.3909	56.1667	65.794	58.1172	23.1303	26.8637	31.9288	27.3076	58.1172
Arcn1	55.2812	55.1867	63.8502	58.106	22.1046	23.2528	24.6685	23.342	58.106
Mxra7	30.7384	29.5015	32.7663	31.0021	59.1795	54.9367	60.2005	58.1056	58.1056
Sgtb	56.3702	56.1784	61.7521	58.1002	24.3202	24.0089	23.1906	23.8399	58.1002
Rnf5	38.4491	35.7576	17.3763	30.5277	47.2675	55.5151	71.385	58.0559	58.0559
Cdc34	46.3259	47.9144	37.0896	43.7766	55.6041	61.5451	56.9122	58.0205	58.0205
Slc39a3	40.7955	37.2923	29.0401	35.7093	60.9653	58.9607	53.9391	57.955	57.955
Snora81	55.3483	55.8611	62.4782	57.8959	0.74607	0.68041	2.0153	1.14726	57.8959
Ufc1	60.9161	60.5931	52.1706	57.8933	26.9925	31.7458	30.308	29.6821	57.8933
Pgls	36.653	36.2613	30.6517	34.522	52.5169	58.8268	62.2838	57.8759	57.8759
Pcna	54.6594	55.1278	63.7263	57.8378	9.51648	9.94105	11.9613	10.4729	57.8378
Dcaf7	60.3942	61.3089	51.8017	57.8349	50.0571	49.9709	46.0378	48.6886	57.8349
Asph	52.1667	58.5921	62.6307	57.7965	4.78008	4.50843	4.70965	4.66605	57.7965
Gjd2	58.744	55.9033	58.7421	57.7965	23.3603	23.7981	22.5467	23.235	57.7965
Pppde2	34.0121	32.414	28.1145	31.5135	50.4943	57.768	65.1026	57.7883	57.7883
Urod	35.5498	34.7478	31.3996	33.8991	48.8126	54.6072	69.7955	57.7384	57.7384
Apoa1bp	46.8836	47.9897	39.5795	44.8176	48.8968	58.1982	66.0287	57.7079	57.7079
Tbcb	43.7125	46.1194	37.0992	42.3104	45.5484	55.009	72.4696	57.6757	57.6757
Ap3d1	42.047	43.7914	38.4632	41.4339	55.6158	59.4387	57.7307	57.5951	57.5951
Csdc2	29.8059	27.1603	26.4672	27.8111	56.4109	61.0035	55.3502	57.5882	57.5882
2510003E04Rik	56.8492	56.9471	58.8846	57.5603	47.2524	50.3657	54.7906	50.8029	57.5603
Rpa1	57.0886	56.6501	58.8317	57.5235	38.9728	39.6539	37.9883	38.8717	57.5235
Golga7	55.5753	54.6714	62.2962	57.5143	12.0688	13.8317	18.4213	14.7739	57.5143
Ntm	58.2226	55.4377	58.859	57.5064	54.7934	55.4544	50.0516	53.4331	57.5064
Bag1	51.1529	58.0461	63.3181	57.5057	45.1385	52.6299	62.5247	53.431	57.5057
Trim44	53.972	59.0669	59.4731	57.504	38.8518	38.5099	39.27	38.8772	57.504
Cops7a	59.5029	58.0835	54.8733	57.4866	50.0943	50.6825	48.0076	49.5948	57.4866
Tomm70a	51.6008	55.3769	65.3675	57.4484	17.7908	18.3051	19.5086	18.5348	57.4484
Casz1	34.665	32.3745	27.9843	31.6746	61.4892	54.4843	56.342	57.4385	57.4385
Glmn	52.5279	52.6006	67.0508	57.3931	11.9223	11.9862	15.8241	13.2442	57.3931
Srrm2	30.9304	33.8305	29.8168	31.5259	56.0129	57.7726	58.3079	57.3644	57.3644
Mrpl23	60.9064	58.9525	52.1489	57.3359	0.56062	0.67106	0.79504	0.675573	57.3359
Gnl3l	54.7951	57.4515	59.3098	57.1855	21.2329	18.556	16.129	18.6393	57.1855
Adprh	55.1582	52.2804	38.2023	48.547	54.2339	58.5078	58.7524	57.1647	57.1647
Asna1	58.2553	59.3591	53.7817	57.132	52.8609	59.601	53.8098	55.4239	57.132
Thoc7	51.5767	53.8502	65.9622	57.1297	20.7832	24.908	36.1602	27.2838	57.1297
Sucla2	52.2801	52.1467	66.7479	57.0582	22.0564	27.3808	37.535	28.9907	57.0582
Mapk8ip3	35.3018	38.5744	31.4443	35.1068	58.9584	59.6095	52.4576	57.0085	57.0085
Gps1	58.1671	59.1134	53.6583	56.9796	14.2186	16.4741	19.1187	16.6038	56.9796
Klf9	55.1945	54.8878	60.7449	56.9424	45.9846	43.8673	42.562	44.138	56.9424
Rgs11	19.3882	24.4472	15.653	19.8295	46.2947	56.4057	68.1118	56.9374	56.9374
Ndufs1	54.8969	53.381	62.4726	56.9168	25.8198	26.6293	31.9781	28.1424	56.9168
Gaa	40.5441	41.3157	32.636	38.1653	56.2632	61.5393	52.8013	56.8679	56.8679
Hist1h4k	64.1738	65.6702	40.7218	56.8553	0.6536	0.98355	2.11864	1.25193	56.8553
Rph3a	25.9064	29.4083	36.478	30.5976	57.4979	60.1247	52.8621	56.8282	56.8282
Pkig	41.8699	41.146	33.9165	38.9775	49.6226	58.6501	62.2079	56.8269	56.8269
Mrps33	56.0413	50.6328	63.7686	56.8142	3.02685	3.60988	5.03153	3.88942	56.8142
Pank4	43.3139	40.9873	35.0415	39.7809	50.2934	53.8362	66.3079	56.8125	56.8125
Rer1	54.7734	53.2065	62.4069	56.7956	38.9042	44.9328	52.3414	45.3928	56.7956
Ptprn	25.8634	25.3547	22.2853	24.5011	54.2722	55.636	60.4545	56.7876	56.7876
Atxn2l	14.0136	14.5744	12.9673	13.8518	52.1823	58.2099	59.8258	56.7393	56.7393
Ccdc136	28.131	33.9368	30.1473	30.7384	54.7459	56.4491	58.8875	56.6942	56.6942
Sec22b	54.4894	51.9733	63.4035	56.6221	37.639	38.9942	45.4153	40.6828	56.6221
Rnf13	49.4046	55.7971	64.5822	56.5946	16.8893	20.8058	22.9417	20.2123	56.5946
Mpnd	37.2686	45.1746	34.3162	38.9198	50.319	58.297	61.068	56.5613	56.5613
Slc4a7	56.9271	52.9564	59.702	56.5285	13.7661	12.0022	13.1327	12.967	56.5285
Nrn1	53.1241	59.1334	57.3085	56.522	22.7577	25.8681	28.3471	25.6576	56.522
Copg	55.6199	57.3532	56.4814	56.4848	48.0851	55.2859	53.5654	52.3121	56.4848
Phb2	54.085	61.882	53.4455	56.4708	44.3536	40.0198	47.4377	43.937	56.4708
Rap1gds1	52.0568	55.4909	61.8425	56.4634	46.5747	50.9349	52.0982	49.8693	56.4634
Nsmce4a	53.3707	57.3288	58.6074	56.4356	31.8321	36.2757	44.8662	37.658	56.4356
Lrpap1	53.6384	58.3589	57.3017	56.433	49.4554	54.7478	61.7131	55.3054	56.433
Syf2	52.6308	56.3882	60.2335	56.4175	30.7805	35.8331	45.1212	37.2449	56.4175
Zdhhc2	54.0117	52.3987	62.6083	56.3396	22.8578	20.6379	21.5664	21.6874	56.3396
Cyfip2	48.2053	50.3849	57.5331	52.0411	57.3018	59.7208	51.9675	56.33	56.33
Zfp787	44.04	39.6711	28.5716	37.4276	58.3961	56.9397	53.5358	56.2905	56.2905
Mcf2l	57.2316	57.2257	54.341	56.2661	49.5531	43.8142	42.0451	45.1374	56.2661
Palm	27.624	31.3263	20.7408	26.5637	55.7542	61.992	50.9664	56.2375	56.2375
Klhdc3	22.652	20.7162	14.1067	19.1583	54.2199	57.8024	56.6453	56.2225	56.2225
Fto	39.9258	42.5425	36.4374	39.6352	54.7582	57.6207	56.218	56.199	56.199
Scoc	47.5512	53.352	67.6679	56.1904	4.66791	5.34398	6.95639	5.65609	56.1904
Sec61b	63.9525	59.4538	45.1596	56.1886	11.5262	12.7861	14.3699	12.8941	56.1886
Dohh	32.0302	28.5712	20.9656	27.189	55.0201	57.9769	55.5273	56.1748	56.1748
Strap	52.5492	52.2241	63.7014	56.1582	33.5041	37.4878	43.7011	38.231	56.1582
Hpcal1	33.4772	31.9736	29.2734	31.5747	49.9034	59.6004	58.9453	56.1497	56.1497
Crmp1	31.0055	34.2605	29.8586	31.7082	53.6061	58.7531	55.9383	56.0992	56.0992
Chchd3	48.254	59.1702	60.8396	56.0879	28.6805	32.3191	39.5595	33.5197	56.0879
Arpc2	51.6127	52.3209	64.2578	56.0638	42.2406	50.1865	57.0784	49.8352	56.0638
Gtf2i	47.0118	46.2246	49.0912	47.4425	55.54	54.3467	58.2788	56.0552	56.0552
Mgat1	61.2865	52.3122	38.3472	50.6486	59.4041	57.2342	51.5122	56.0502	56.0502
Kif21b	35.5487	37.765	28.5343	33.9493	58.6795	58.281	50.9662	55.9756	55.9756
Ipmk	57.4449	55.0399	55.2928	55.9259	24.2662	22.6646	25.1374	24.0227	55.9259
Rab18	55.9996	53.6865	58.0897	55.9253	21.5399	22.854	25.5386	23.3108	55.9253
Tnks2	51.2992	56.2679	60.0169	55.8613	25.1468	23.6313	26.7222	25.1667	55.8613
Fam193b	22.7293	23.3385	19.4649	21.8442	51.5237	52.8763	63.1781	55.8594	55.8594
Sirpa	46.8405	45.5482	44.355	45.5812	57.855	54.0853	55.5667	55.8357	55.8357
Hdgf	54.5688	56.7887	56.0115	55.7897	52.2664	53.7311	49.6425	51.88	55.7897
Wdr61	57.6213	50.7144	59.0153	55.7837	22.7622	27.7476	36.1336	28.8811	55.7837
Scn1b	36.3287	37.019	32.8065	35.3847	53.7607	62.4228	51.1361	55.7732	55.7732
Map2k1	54.8096	58.7544	53.705	55.7563	50.4557	51.5164	60.0648	54.0123	55.7563
Trpm1	56.846	57.6042	52.8025	55.7509	42.6287	38.8598	38.5392	40.0092	55.7509
Cuta	48.083	54.0689	49.7856	50.6458	51.8282	53.9913	61.4237	55.7477	55.7477
Rheb	51.8304	53.3653	62.0331	55.7429	23.9186	26.0628	36.5059	28.8291	55.7429
Prpf19	58.5669	56.4815	52.1743	55.7409	39.2496	47.7291	44.7909	43.9232	55.7409
Aup1	44.4326	43.3587	32.9794	40.2569	52.1755	55.4061	59.5397	55.7071	55.7071
Ina	29.8527	37.0217	35.8095	34.228	53.4952	60.1037	53.5193	55.7061	55.7061
Ccdc47	51.2472	56.4346	59.3577	55.6798	22.5765	21.3068	26.8614	23.5816	55.6798
Sdr39u1	40.6499	41.9638	35.7843	39.466	52.5517	55.5438	58.775	55.6235	55.6235
Idh3a	53.7148	56.9533	55.9119	55.5267	37.5445	43.6209	51.0061	44.0572	55.5267
Nsfl1c	55.972	56.6818	53.9177	55.5238	25.9951	29.6894	31.4398	29.0414	55.5238
Mgll	34.9755	33.1147	30.9504	33.0135	62.2084	57.2586	46.9768	55.4813	55.4813
1110038D17Rik	41.1316	38.9088	34.3393	38.1266	52.4037	55.1995	58.7646	55.4559	55.4559
Tspan31	59.2237	54.4195	52.6707	55.438	31.4279	31.0789	39.7124	34.0731	55.438
Ubqln2	20.5479	20.2525	20.1813	20.3272	54.3921	58.6196	53.2867	55.4328	55.4328
Lingo3	29.396	26.2978	21.6119	25.7686	58.6913	57.0682	50.5042	55.4213	55.4213
Rad21	47.8307	50.8314	67.4873	55.3831	34.0195	34.4823	37.4423	35.3147	55.3831
Igfbp7	22.5363	22.9454	23.3369	22.9395	64.8591	63.2683	37.9281	55.3518	55.3518
Rpn2	54.1035	57.1897	54.7541	55.3491	44.9445	53.565	53.3486	50.6194	55.3491
Pigs	38.4957	33.2928	29.514	33.7675	55.4727	56.1975	54.0663	55.2455	55.2455
Trappc2l	55.4267	54.2907	56.0157	55.2444	22.2645	29.3146	33.8094	28.4629	55.2444
U2af1	55.7844	56.0868	53.7824	55.2179	4.94109	5.41326	6.44729	5.60055	55.2179
Sf3b5	56.8413	63.7213	45.0584	55.207	40.7293	48.2305	54.3943	47.7847	55.207
Dcaf11	41.8702	40.0883	35.1679	39.0421	51.9053	55.6081	58.056	55.1898	55.1898
Thoc4	50.4652	53.644	61.3916	55.1669	25.7968	25.1368	27.0947	26.0094	55.1669
Hnrnpa3	53.9712	54.8792	56.4699	55.1068	2.74033	2.9798	3.72012	3.14675	55.1068
Selm	55.4589	63.6771	46.1562	55.0974	32.7869	34.8712	40.3281	35.9954	55.0974
Pde4dip	54.803	55.4908	54.9938	55.0959	14	12.2873	12.7187	13.002	55.0959
D4Bwg0951e	54.1393	53.4606	57.421	55.007	35.2637	35.4007	42.6023	37.7556	55.007
Cops4	48.9424	54.0277	61.9947	54.9883	29.6237	35.3404	40.8519	35.272	54.9883
Pdcl	54.0362	51.7191	59.1526	54.9693	15.3264	16.1545	19.1737	16.8849	54.9693
Faim2	33.7907	33.1356	25.8422	30.9228	56.7289	59.5525	48.3186	54.8667	54.8667
Slc39a7	33.2976	36.09	27.3198	32.2358	56.3796	54.6048	53.5885	54.8576	54.8576
Pcp4l1	35.6896	37.8563	39.4171	37.6543	50.8581	53.5444	60.1421	54.8482	54.8482
Arhgap10	57.0231	53.8415	53.4657	54.7768	19.8689	20.4406	22.868	21.0591	54.7768
Scap	38.7182	34.5468	28.62	33.9617	56.0007	56.627	51.3884	54.6721	54.6721
Psma5	50.8576	53.8701	59.2558	54.6612	7.80845	9.62753	12.1666	9.86753	54.6612
Phc2	57.5843	59.527	46.7949	54.6354	52.1302	50.55	43.4205	48.7002	54.6354
Sbk1	43.2665	44.4278	34.975	40.8898	62.1541	56.8028	44.8432	54.6001	54.6001
Cnn3	53.5925	55.0483	55.071	54.5706	41.2125	44.5264	49.04	44.9263	54.5706
Ift20	55.1401	52.6673	55.8778	54.5617	44.3955	50.2632	68.5743	54.411	54.5617
Adarb1	54.4466	57.7224	51.3028	54.4906	51.3301	48.4926	43.8984	47.907	54.4906
Bmi1	49.6554	48.3915	65.2998	54.4489	13.2772	13.1955	15.1736	13.8821	54.4489
Caly	54.594	62.3727	46.368	54.4449	37.1752	46.1062	52.4913	45.2576	54.4449
Calu	50.6728	50.9253	61.6631	54.4204	36.5868	38.8184	44.449	39.9514	54.4204
Vstm2b	31.4125	30.7244	27.1076	29.7482	45.9426	53.9916	63.2396	54.3912	54.3912
Nucks1	53.7448	52.6187	56.7997	54.3877	12.384	11.5276	12.8061	12.2392	54.3877
Reep5	52.9598	52.1642	58.0225	54.3822	44.6987	48.9954	46.4104	46.7015	54.3822
Arglu1	46.8713	56.9984	59.1586	54.3428	32.2325	32.3128	44.441	36.3288	54.3428
Hist1h4f	57.7846	61.2128	43.8054	54.2676	0.13072	0.35765	0	0.16279	54.2676
Als2cr4	50.8194	50.7219	61.2531	54.2648	25.2941	27.7272	33.7548	28.9253	54.2648
Zfp523	18.4589	22.7001	14.2684	18.4758	51.9887	56.5448	53.8173	54.1169	54.1169
Rbm42	40.5922	39.4233	28.5441	36.1865	50.088	55.9742	56.1146	54.0589	54.0589
Sebox	58.475	54.779	48.9123	54.0554	37.2646	39.047	41.532	39.2812	54.0554
Ranbp1	46.1787	54.9827	60.9768	54.0461	28.5782	32.1535	41.1972	33.9763	54.0461
Fastk	37.2839	37.787	26.1283	33.7331	58.318	56.6732	47.0975	54.0296	54.0296
Yipf3	13.9238	14.8155	7.61407	12.1178	49.0421	56.7809	56.2595	54.0275	54.0275
Tceb1	49.7051	52.8094	59.5576	54.024	14.3495	13.8754	22.08	16.7683	54.024
Atp2c1	52.1979	52.1819	57.5873	53.989	18.7379	17.4873	22.7191	19.6481	53.989
Eif3d	50.2237	53.5913	54.1096	52.6415	46.8066	56.0129	59.0416	53.9537	53.9537
Cnpy3	39.2687	37.6783	32.6359	36.5276	55.6334	56.8227	49.3499	53.9353	53.9353
Kifap3	49.3978	53.4881	58.8666	53.9175	23.8008	25.4978	27.916	25.7382	53.9175
Eif5	43.2715	45.2817	73.1897	53.9143	20.5981	21.9602	25.234	22.5974	53.9143
Supt5h	41.1246	43.3805	40.4081	41.6377	51.135	56.064	54.4854	53.8948	53.8948
Nudt21	51.655	51.4708	58.5245	53.8834	1.35827	1.0295	0.95196	1.11324	53.8834
Mtpn	47.7298	50.5383	63.3468	53.8716	13.3393	13.3066	14.0642	13.57	53.8716
Ppap2c	59.1403	55.1967	47.167	53.8347	48.6644	53.3364	50.0381	50.6796	53.8347
Pitpna	53.2959	54.1415	54.044	53.8271	42.2776	43.4069	45.6273	43.7706	53.8271
Dos	27.2286	28.4932	21.5237	25.7485	54.8751	55.6075	50.9108	53.7978	53.7978
Csnk1g2	36.7037	44.2204	27.4421	36.1221	57.9695	55.2717	48.0692	53.7701	53.7701
Etnk1	52.7641	52.3637	56.1649	53.7642	27.5851	27.4199	32.1004	29.0351	53.7642
Tex264	59.4816	57.4338	44.2629	53.7261	50.2222	54.8609	52.5534	52.5455	53.7261
Cetn3	44.5103	50.1702	66.4518	53.7108	16.6683	19.4425	25.7098	20.6069	53.7108
Gm14295	44.7849	47.4655	68.7714	53.6739	0.34221	0.19151	0.45379	0.32917	53.6739
2810405K02Rik	58.5438	52.5157	49.8005	53.62	44.8374	47.1227	49.5131	47.1577	53.62
Actr2	54.3919	54.0004	52.4483	53.6135	13.6172	13.9827	14.4851	14.0283	53.6135
Mgea5	55.4143	52.9615	52.4489	53.6082	28.1847	26.0767	30.7152	28.3255	53.6082
Egflam	57.809	55.4623	47.4627	53.578	43.4225	47.4388	44.3122	45.0578	53.578
Tusc2	54.6462	57.4718	48.61	53.576	47.611	49.1765	46.3229	47.7035	53.576
Ranbp3	45.6555	45.2942	36.8751	42.6083	50.8372	54.1396	55.7025	53.5598	53.5598
Tmed7	47.6911	49.8564	62.9627	53.5034	16.8834	18.369	19.3977	18.2167	53.5034
Ypel2	54.1116	54.7864	51.5679	53.4886	32.7394	34.6578	33.5902	33.6625	53.4886
Ccdc85c	49.1803	49.2818	41.8667	46.7763	65.8833	54.5857	39.9516	53.4735	53.4735
Hmgn3	46.5479	53.2821	60.5905	53.4735	23.7725	30.3161	46.0027	33.3638	53.4735
Ipo7	49.2402	50.5982	60.5633	53.4672	12.6921	12.6463	13.3815	12.9066	53.4672
Bod1	53.3112	57.5838	49.3018	53.3989	45.2358	52.3714	59.1238	52.2436	53.3989
Cxxc5	31.7956	30.9971	32.2207	31.6711	55.4869	52.9329	51.7583	53.3927	53.3927
Med16	30.3046	30.3691	22.4635	27.7124	55.5374	57.9871	46.6081	53.3775	53.3775
Fabp12	47.9125	50.4521	61.395	53.2532	28.7865	32.6279	39.6558	33.69	53.2532
Nefm	16.6124	23.2129	23.3928	21.0727	50.7223	56.1307	52.8814	53.2448	53.2448
Unc13b	56.2525	51.9869	51.4456	53.2283	28.0663	28.4818	33.0043	29.8508	53.2283
Sdhd	56.6907	52.7202	50.2485	53.2198	43.1971	51.7776	61.1119	52.0289	53.2198
Fam120a	49.1656	50.7082	50.2077	50.0272	55.6957	52.64	51.1287	53.1548	53.1548
Cuedc2	40.2131	47.0591	35.2241	40.8321	48.0342	51.5827	59.8355	53.1508	53.1508
Ktn1	43.6211	49.4101	66.3956	53.1423	21.079	19.8979	26.8681	22.615	53.1423
Gucy1b3	50.9868	54.839	53.5652	53.1303	25.8559	27.4078	28.9131	27.3923	53.1303
Trp53inp2	31.6885	28.3527	30.5976	30.2129	53.7129	53.7658	51.8867	53.1218	53.1218
Psenen	60.5945	55.3012	43.3902	53.0953	1.75689	2.01716	2.13559	1.96988	53.0953
Txn1	47.7503	50.512	60.9692	53.0772	15.0567	16.7488	22.0129	17.9395	53.0772
Eif4e	51.3592	47.7716	60.0835	53.0714	8.29284	7.89864	11.2616	9.15103	53.0714
Sfpq	50.476	52.82	55.8907	53.0622	41.2362	37.8058	46.7083	41.9168	53.0622
Snora23	29.0214	40.0774	89.9319	53.0102	0.66497	0.15161	1.07775	0.631443	53.0102
Taf10	56.061	56.3622	46.531	52.9847	23.1671	24.8014	24.9737	24.3141	52.9847
Mapk1	49.2536	53.8459	55.7274	52.9423	21.8378	21.9358	22.4166	22.0634	52.9423
Gnl1	44.6495	49.0867	37.5613	43.7658	53.9835	52.0831	52.732	52.9329	52.9329
Fam82a2	50.8256	52.5632	55.3214	52.9034	33.5769	30.647	37.3657	33.8632	52.9034
Ppp1r9b	54.4261	56.6288	47.5406	52.8652	58.3516	49.0677	36.8368	48.0854	52.8652
Rtn4rl2	17.5015	13.0892	12.8705	14.4871	60.0956	51.1333	47.365	52.8646	52.8646
Tuba4a	50.9884	51.7159	48.783	50.4958	50.559	54.9921	53.0295	52.8602	52.8602
Atp11b	50.6662	49.8975	57.985	52.8496	20.0403	19.0644	24.3261	21.1436	52.8496
Mlc1	56.1165	54.6456	47.7504	52.8375	34.5682	34.401	35.2505	34.7399	52.8375
Kif21a	47.3924	52.8438	58.246	52.8274	22.3262	22.1697	25.1645	23.2201	52.8274
Zwint	44.3101	49.3231	64.7493	52.7942	35.6182	40.6257	41.3506	39.1982	52.7942
Nenf	36.8179	35.868	35.0796	35.9218	39.6072	53.3349	65.3985	52.7802	52.7802
Prpsap2	51.9503	48.9386	57.3682	52.7524	13.6095	14.4341	16.7113	14.9183	52.7524
Agap3	29.9957	29.8902	21.2064	27.0308	54.5325	52.932	50.7872	52.7506	52.7506
Snrpc	62.2571	54.5526	41.3479	52.7192	3.59551	4.03771	4.08787	3.90703	52.7192
Polr2g	53.2475	55.326	49.5289	52.7008	30.4007	38.8243	48.5101	39.245	52.7008
Med24	34.4814	34.0031	27.8532	32.1126	48.4515	52.9714	56.642	52.6883	52.6883
Prrc2a	28.4837	29.973	20.3628	26.2732	58.3525	53.2027	46.5064	52.6872	52.6872
Dld	51.8371	51.7411	54.3994	52.6592	22.4744	22.8101	29.3229	24.8691	52.6592
Trak2	52.9146	51.0686	53.987	52.6567	30.8371	27.7002	28.4534	28.9969	52.6567
Mapk8ip1	51.7108	51.9217	35.4124	46.3483	58.414	54.609	44.94	52.6543	52.6543
Bbs5	49.4315	46.8036	61.71	52.6484	14.0836	14.4105	21.1954	16.5631	52.6484
Tmed9	55.791	51.6258	40.9418	49.4529	42.9492	52.7946	62.1839	52.6426	52.6426
Camsap1	54.4219	55.8731	47.4186	52.5712	29.2161	26.7535	28.3861	28.1186	52.5712
Macf1	52.4408	54.1492	51.0835	52.5578	9.10478	7.46609	7.79322	8.12136	52.5578
Gdpd5	34.6747	31.3366	24.4999	30.1704	55.3095	50.9121	51.2874	52.503	52.503
Rab5b	53.2022	53.6352	50.5828	52.4734	16.0648	15.1167	11.8425	14.3414	52.4734
Rcn2	45.6603	51.1961	60.5098	52.4554	30.9981	34.7687	41.435	35.7339	52.4554
Trappc1	49.586	51.6154	56.1128	52.4381	32.4637	41.4148	51.1955	41.6913	52.4381
Epb4.1l3	47.1994	53.9354	56.1008	52.4119	41.1882	46.2489	44.9067	44.1146	52.4119
Ncald	48.3663	52.2149	56.6119	52.3977	27.7772	24.7498	29.4855	27.3375	52.3977
Prpf8	57.2824	54.4206	45.4837	52.3956	35.5348	38.8603	38.0034	37.4662	52.3956
Deb1	51.3569	50.2222	55.5497	52.3763	16.2508	20.4505	25.9548	20.8854	52.3763
Sae1	52.1755	53.4081	51.5045	52.3627	36.1418	38.0806	41.3357	38.5194	52.3627
Mbnl1	49.3923	49.2789	58.2462	52.3058	15.108	15.0683	16.2885	15.4883	52.3058
Ier3	55.4571	56.5626	44.8602	52.2933	28.1004	27.9225	31.5954	29.2061	52.2933
Fez1	33.9396	46.5426	45.8222	42.1015	43.6414	54.4913	58.6428	52.2585	52.2585
Lsm14a	44.5989	44.1509	45.6287	44.7928	50.0413	48.981	57.751	52.2577	52.2577
Lin7a	43.8114	46.4085	66.5401	52.2533	15.2841	15.1272	16.7693	15.7268	52.2533
Ppp5c	37.8558	42.3226	30.9378	37.0387	52.5926	54.0815	49.9676	52.2139	52.2139
Memo1	57.9053	47.8789	50.8079	52.1974	20.9774	21.0669	27.1639	23.0694	52.1974
Dyrk2	36.9858	37.5184	34.8136	36.4393	59.3357	53.6007	43.4595	52.132	52.132
Ache	23.9902	27.0276	16.9758	22.6645	47.9779	55.96	52.3848	52.1075	52.1075
Cetn2	44.3658	47.3844	64.5158	52.0887	16.2314	19.6408	26.7528	20.875	52.0887
Gabbr1	54.3802	54.2196	47.6379	52.0792	38.6029	40.4586	34.1707	37.7441	52.0792
Jtb	55.1633	52.8831	48.1756	52.074	17.5268	19.6012	26.0092	21.0457	52.074
Trappc6b	47.8641	48.0561	60.2409	52.0537	24.7309	28.9639	39.8717	31.1888	52.0537
Srsf7	48.7293	49.5368	57.8093	52.0251	22.589	24.222	37.092	27.9677	52.0251
Rangap1	53.0816	55.1325	47.8384	52.0175	53.1889	49.4748	49.6093	50.7576	52.0175
Sgip1	49.7838	48.4004	57.8278	52.004	39.4445	42.0709	37.2356	39.5836	52.004
Snrnp27	47.3766	50.3877	58.2399	52.0014	16.392	19.7214	24.5905	20.2346	52.0014
Gns	46.9844	47.458	42.6201	45.6875	54.3058	52.4867	49.0404	51.9443	51.9443
Dus3l	21.5735	21.7413	15.9434	19.7527	48.733	49.9578	57.1217	51.9375	51.9375
Hspa4	49.2539	51.4975	55.0529	51.9348	20.3661	21.085	21.2124	20.8878	51.9348
Gorasp2	54.965	51.1845	49.6086	51.9194	48.3705	50.8636	50.8536	50.0292	51.9194
Gars	50.3791	51.8781	53.4726	51.9099	34.7269	40.328	41.4311	38.8287	51.9099
Pcmt1	48.0101	50.7191	56.9061	51.8784	27.1048	28.1734	28.0337	27.7707	51.8784
Tmbim4	53.057	55.2069	47.1437	51.8025	25.9449	28.8291	31.3329	28.7023	51.8025
Caprin1	48.7456	50.1218	56.5269	51.7981	15.4159	15.4934	15.6179	15.509	51.7981
Blcap	57.504	51.5998	46.2903	51.798	38.177	38.1839	41.3771	39.246	51.798
Dcakd	21.8841	22.5014	25.4248	23.2701	46.0674	56.1519	53.105	51.7748	51.7748
Marcks	44.3404	45.7711	65.196	51.7692	31.9381	27.2438	30.6348	29.9389	51.7692
Bcap31	47.3871	53.5608	54.3389	51.7623	28.0186	30.08	35.5555	31.218	51.7623
Rmnd5a	51.9245	49.5893	53.7431	51.7523	22.8898	21.7655	24.9289	23.1947	51.7523
Trappc9	54.5109	55.4335	45.0648	51.6697	26.5844	28.8634	26.0746	27.1741	51.6697
Adcy6	27.5431	22.1762	18.8419	22.8537	50.6611	51.2672	52.9714	51.6332	51.6332
2510006D16Rik	40.9653	45.8891	33.0548	39.9697	45.2868	51.9814	57.4155	51.5612	51.5612
Crk	50.2972	51.4513	52.894	51.5475	22.5681	23.0238	25.8524	23.8148	51.5475
Hnrnpul1	49.7819	53.2754	51.5809	51.5461	50.2226	47.8509	41.5801	46.5512	51.5461
Xbp1	48.1955	45.4248	48.3109	47.3104	45.6338	47.4093	61.548	51.5304	51.5304
Luc7l3	45.6653	53.4143	55.3147	51.4648	31.4301	32.9837	54.0085	39.4741	51.4648
Ppib	50.9379	48.5347	54.8803	51.451	9.04915	12.4374	13.9778	11.8214	51.451
Trpc4ap	31.7109	34.2018	34.2088	33.3738	51.791	54.6249	47.9124	51.4428	51.4428
Ccdc12	47.312	60.3886	46.582	51.4275	28.316	33.7753	44.1215	35.4043	51.4275
Cp	45.9049	47.8999	60.4751	51.4266	13.5759	12.4315	11.2398	12.4158	51.4266
Fbxw5	19.3277	21.6378	16.3863	19.1173	47.6141	53.7007	52.9318	51.4155	51.4155
Gm10094	50.448	55.8351	47.8812	51.3881	0	0	0	0	51.3881
Vegfb	24.3894	24.7163	17.8904	22.332	51.1561	51.0065	51.9223	51.3617	51.3617
Pfdn2	28.4568	31.3128	20.4824	26.7507	46.6207	48.3487	59.0877	51.3524	51.3524
Cul1	45.6065	49.4964	58.9519	51.3516	27.556	30.3712	37.2908	31.7393	51.3516
Eef1b2	45.2813	52.9833	55.7116	51.3254	18.2087	24.6209	29.7509	24.1935	51.3254
Ube2s	52.5179	55.3897	46.0277	51.3118	2.97218	4.37654	2.47547	3.27473	51.3118
Max	51.5861	49.9353	52.3305	51.284	23.6776	22.5123	22.9131	23.0343	51.284
Vps4a	48.4982	51.9662	53.3609	51.2751	42.7898	49.6229	45.9686	46.1271	51.2751
Glrx5	40.4798	41.3195	28.2369	36.6787	44.3371	48.7446	60.6998	51.2605	51.2605
Dync1h1	55.2265	55.8787	42.5819	51.229	29.525	28.3484	27.055	28.3094	51.229
Sfxn5	54.4835	53.156	45.882	51.1738	15.459	14.7806	12.9345	14.3914	51.1738
Sub1	46.5419	48.5598	58.3615	51.1544	11.0774	12.4826	16.6399	13.4	51.1544
Zfml	42.9489	47.5063	62.9519	51.1357	8.37761	8.47256	8.52068	8.45695	51.1357
Slc3a2	45.1451	46.8996	42.7334	44.926	50.2159	51.0878	52.0456	51.1164	51.1164
1110051M20Rik	53.5325	49.1119	50.6719	51.1054	32.3971	35.5654	37.343	35.1018	51.1054
Rbck1	26.4067	28.688	20.0986	25.0644	47.1731	53.8396	52.2102	51.0743	51.0743
Cops8	45.3148	44.4623	47.7953	45.8575	43.7281	52.1459	57.2427	51.0389	51.0389
Thrap3	50.9398	55.436	46.7373	51.0377	13.6201	12.5913	11.5338	12.5817	51.0377
Whrn	17.969	20.0902	13.9642	17.3411	47.9912	51.3292	53.7893	51.0366	51.0366
Gabrr1	49.4561	52.7489	50.9003	51.0351	44.2637	49.4981	48.5411	47.4343	51.0351
Bex1	39.0195	45.3602	32.7561	39.0453	43.5165	49.1257	60.4533	51.0318	51.0318
Phax	47.4849	47.1897	58.4152	51.0299	22.2843	24.6686	33.89	26.9477	51.0299
Srsf10	48.9671	49.9118	54.1715	51.0168	2.74128	2.78969	3.73252	3.08783	51.0168
Herpud1	51.2131	49.5551	52.1979	50.9887	37.4061	38.6024	43.95	39.9862	50.9887
Arpc3	48.2686	51.5382	53.1231	50.9766	25.4906	35.9897	36.3248	32.6017	50.9766
Qrich1	50.4776	51.7295	50.5759	50.9277	28.6295	29.7556	30.3179	29.5677	50.9277
5430437P03Rik	30.8784	31.3102	29.6901	30.6262	43.6798	49.3804	59.3753	50.8118	50.8118
Safb	20.3769	23.0608	16.9683	20.1353	47.8579	47.4151	57.068	50.7803	50.7803
Lsm7	46.9617	55.686	49.6166	50.7548	4.44451	4.7091	9.18079	6.11147	50.7548
Stx12	49.1661	49.3689	53.7275	50.7542	26.0707	29.5924	33.1078	29.5903	50.7542
0610007C21Rik	51.2162	51.9346	49.0629	50.7379	23.0874	28.6807	32.3974	28.0552	50.7379
Snora17	16.5281	81.9109	53.6518	50.6969	3.70772	3.38145	3.00462	3.3646	50.6969
Mrpl14	39.6926	36.0351	27.3338	34.3538	42.0873	49.0892	60.8802	50.6856	50.6856
4930572J05Rik	22.915	22.1774	16.0646	20.3857	50.4878	52.1193	49.3986	50.6685	50.6685
Myef2	47.754	50.5743	53.6741	50.6675	4.7812	3.95134	4.8033	4.51195	50.6675
Tm9sf3	48.1719	47.9691	55.8413	50.6608	14.5708	14.1255	16.6115	15.1026	50.6608
BC005624	43.7837	53.8876	54.2991	50.6568	26.8112	31.363	37.8791	32.0177	50.6568
Rnf208	17.9907	18.729	12.8471	16.5223	42.7431	53.722	55.4897	50.6516	50.6516
Mt2	47.8553	38.1777	65.7508	50.5946	18.852	18.3638	23.1832	20.133	50.5946
Psmd1	46.4905	50.856	54.4091	50.5852	32.8183	35.4709	40.8669	36.3854	50.5852
Cmpk1	45.758	45.0465	60.8873	50.5639	12.8863	15.9665	19.7953	16.2161	50.5639
Hist1h2bg	55.6651	52.5581	43.444	50.5557	1.1937	1.08866	2.57958	1.62065	50.5557
Tollip	51.7799	52.4882	47.3929	50.5537	47.5769	51.9839	50.455	50.0053	50.5537
Cstf2t	50.5041	50.6645	50.4576	50.5421	26.2297	26.172	27.2722	26.558	50.5421
Pdia3	49.7328	49.2599	52.5717	50.5215	35.4591	37.6429	44.4348	39.1789	50.5215
Mrps26	32.3437	37.7884	34.3561	34.8294	42.5231	51.386	57.65	50.5197	50.5197
Polr2f	50.6507	59.2631	41.6395	50.5178	43.6869	49.517	56.6949	49.9663	50.5178
4933434E20Rik	49.9436	47.3217	54.2541	50.5065	11.9454	12.6937	16.1106	13.5832	50.5065
Spock3	42.4266	47.5023	61.4544	50.4611	16.2799	17.7485	19.518	17.8488	50.4611
Ppp2cb	47.4105	47.8258	49.962	48.3994	42.4065	51.585	57.389	50.4602	50.4602
Poldip3	52.1046	54.9611	44.2785	50.4481	45.781	46.2201	45.5937	45.8649	50.4481
Ppp1r16a	29.8851	28.1147	18.5636	25.5211	50.5808	51.1355	49.6204	50.4455	50.4455
Tmem9b	48.8819	49.4757	49.8511	49.4029	42.8907	48.5754	59.8642	50.4435	50.4435
Cenpb	39.1535	44.0952	35.6924	39.647	58.7668	52.8137	39.7484	50.4429	50.4429
Thoc5	36.9459	43.9599	39.9371	40.281	46.9346	50.5265	53.8574	50.4395	50.4395
Rab11a	46.9035	47.6505	56.7103	50.4214	18.8978	22.6715	24.7633	22.1109	50.4214
Sf1	33.8462	32.7083	27.1572	31.2372	47.7055	51.0537	52.4448	50.4014	50.4014
Higd1a	49.6114	53.8901	47.7018	50.4011	15.4822	19.4817	27.3865	20.7834	50.4011
0910001L09Rik	57.0532	49.8014	44.2947	50.3831	37.018	47.9051	64.8204	49.9145	50.3831
Pdha1	47.5379	50.5094	53.0667	50.3713	23.8417	25.1487	26.6945	25.2283	50.3713
Scarna17	0	0	0	0	51.31	54.8939	44.7786	50.3275	50.3275
Nrbp1	42.7621	47.6941	44.1226	44.8596	46.8694	51.489	52.604	50.3208	50.3208
Snta1	37.3277	36.4539	28.5115	34.0977	49.5204	49.7132	51.6312	50.2883	50.2883
2900011O08Rik	37.3212	40.0458	44.018	40.4617	45.7899	51.4227	53.6392	50.284	50.284
Nat15	36.5147	36.0292	31.2635	34.6025	46.8228	51.917	51.9273	50.2224	50.2224
Tram1	49.1757	45.6926	55.6813	50.1832	14.9413	15.8224	16.2508	15.6715	50.1832
Crygb	99.2097	43.1568	8.11603	50.1608	26.5607	45.6956	12.237	28.1645	50.1608
Acaa1a	38.6224	38.5526	33.4132	36.8627	42.0145	50.0653	58.2432	50.1077	50.1077
Hsdl1	39.2423	36.0262	31.9187	35.7291	45.9458	50.5648	53.7741	50.0949	50.0949
Mrpl2	39.517	45.1383	35.9482	40.2012	41.5909	49.5915	59.0474	50.0766	50.0766
Brsk2	36.8948	38.9632	32.0467	35.9682	52.5422	51.9845	45.6026	50.0431	50.0431
1810037I17Rik	47.3246	46.0732	56.5794	49.9924	6.10102	6.34541	10.0236	7.49002	49.9924
Pdia6	42.2893	40.1224	42.6626	41.6914	45.3144	46.8406	57.734	49.963	49.963
Zfp238	54.0242	48.0254	47.8243	49.958	32.2495	29.1312	27.2275	29.536	49.958
Dync1li1	47.6278	50.1349	52.0115	49.9247	36.8968	35.9576	36.8026	36.5523	49.9247
Arl8a	28.1491	29.6121	34.8144	30.8585	45.7932	53.8434	50.1006	49.9124	49.9124
Acadm	49.7956	50.4159	49.5227	49.9114	20.4035	21.4406	29.6652	23.8364	49.9114
Aars	52.8287	50.6624	46.1664	49.8858	45.2211	48.8581	44.0318	46.037	49.8858
Kdm5b	48.0643	48.6699	52.8694	49.8679	22.231	23.1013	21.8555	22.3959	49.8679
Alkbh5	53.1623	50.7276	45.6282	49.8394	24.0377	19.6737	17.1371	20.2828	49.8394
Fxr2	50.7174	51.3232	47.4542	49.8316	46.7035	41.62	40.7071	43.0102	49.8316
Smpd2	24.9249	25.1576	19.4979	23.1935	41.4214	49.5075	58.5508	49.8265	49.8265
Naa20	47.0734	48.3788	53.6804	49.7109	9.29144	11.3064	15.0026	11.8668	49.7109
Polr2b	46.5466	47.717	54.8624	49.7087	18.3596	19.9787	23.0108	20.4497	49.7087
Gabrr2	27.2622	25.8788	28.3379	27.1596	42.8466	51.4407	54.7337	49.6736	49.6736
5730494N06Rik	49.7291	47.0576	52.1425	49.6431	12.4172	15.2356	16.764	14.8056	49.6431
Surf4	43.7216	39.3086	35.7867	39.6056	49.8593	49.8013	49.2242	49.6283	49.6283
Epas1	20.2657	19.4748	20.5	20.0802	49.9295	46.474	52.4664	49.6233	49.6233
Pdk2	19.9849	18.9174	16.7956	18.566	48.3904	52.8229	47.3782	49.5305	49.5305
Commd3	46.4446	49.8005	52.308	49.5177	20.6934	24.1921	36.5398	27.1417	49.5177
Pqbp1	43.6049	50.4954	54.4213	49.5072	45.522	44.7563	55.865	48.7144	49.5072
Prdx3	50.7083	47.5829	50.1804	49.4905	22.213	28.3989	31.0609	27.2243	49.4905
Qdpr	56.831	51.7545	39.8633	49.4829	41.2238	45.1074	48.7939	45.0417	49.4829
Insig1	47.6989	53.0399	47.5548	49.4312	20.1152	20.3011	15.2773	18.5645	49.4312
Nckap1	45.6917	47.6974	54.8775	49.4222	25.7209	26.6697	25.1955	25.862	49.4222
Pum2	49.6716	48.2956	50.2341	49.4004	20.9049	19.5103	19.9116	20.1089	49.4004
Ckap5	46.3801	47.6313	54.1326	49.3813	17.0283	17.5602	18.2516	17.6134	49.3813
Gbas	48.3443	50.4658	49.2409	49.3503	27.002	26.0354	21.8344	24.9572	49.3503
Sdc3	23.6102	24.2282	19.8921	22.5768	55.7306	49.3078	42.9954	49.3446	49.3446
5730469M10Rik	47.5876	47.8189	52.5868	49.3311	34.443	35.3567	42.0608	37.2868	49.3311
Vps41	43.9227	46.8171	57.2295	49.3231	22.6569	25.6893	30.394	26.2467	49.3231
Add3	48.6116	49.4522	49.8796	49.3145	35.0777	34.4616	36.8927	35.4773	49.3145
Ndufs5	51.9652	41.7754	54.1743	49.305	0	0	0	0	49.305
2700060E02Rik	44.5587	45.3049	57.9932	49.2856	12.6676	16.0731	17.9919	15.5775	49.2856
Hist1h1a	50.8332	54.0691	42.9089	49.2704	0.49138	0.37345	0.26547	0.376767	49.2704
Lrtm1	45.8541	47.9931	53.8862	49.2445	27.3033	25.5639	24.8491	25.9054	49.2445
Hnrnpr	45.0974	49.1929	53.3256	49.2053	15.2619	13.3905	15.4196	14.6907	49.2053
Psmc2	47.5337	57.0678	42.8863	49.1626	37.2603	43.5205	51.5979	44.1262	49.1626
Rhob	29.9571	30.7169	29.6414	30.1051	50.418	52.0985	44.9682	49.1615	49.1615
Praf2	53.6296	49.8883	43.957	49.1583	27.8325	33.2635	38.6964	33.2641	49.1583
Cnot6	48.9564	48.2014	50.26	49.1393	32.0278	28.41	27.4609	29.2996	49.1393
Mrpl42	51.3366	46.5078	49.474	49.1061	16.5344	19.5195	26.6987	20.9175	49.1061
Tmem132a	39.3274	39.1836	26.2352	34.9154	52.4277	53.667	41.188	49.0943	49.0943
Usp9x	46.9759	45.6624	54.62	49.0861	5.40052	4.38307	4.00431	4.59597	49.0861
Vti1b	44.0185	44.5624	58.6558	49.0789	27.1899	28.9858	38.2368	31.4709	49.0789
Cplx2	35.7886	42.5448	39.1787	39.1707	51.9066	49.0306	46.2511	49.0627	49.0627
Dnm1l	46.0307	49.8792	51.2679	49.0593	18.0507	18.7331	19.3027	18.6955	49.0593
Flot1	24.5877	25.3605	20.8092	23.5858	43.4333	49.8159	53.9271	49.0588	49.0588
Kcne2	48.6015	48.2775	50.2332	49.0374	39.3644	46.4235	59.5462	48.4447	49.0374
Lypla1	45.79	44.4219	56.8864	49.0328	12.0695	14.0574	16.3828	14.1699	49.0328
Syn1	9.88042	9.84926	10.0399	9.92319	46.0909	52.9373	48.059	49.0291	49.0291
Taf9	45.1632	49.339	52.5544	49.0189	6.73354	8.55541	11.7217	9.00355	49.0189
Zfp36l2	41.2878	40.4759	36.3245	39.3627	55.7271	46.6555	44.6168	48.9998	48.9998
Dvl1	29.3872	31.2852	24.4252	28.3659	51.31	49.2696	46.4173	48.999	48.999
Kat2b	45.2907	47.0004	54.6662	48.9858	11.9375	12.3782	12.4678	12.2612	48.9858
Cspg5	35.0152	34.5829	32.6942	34.0974	52.2165	48.9043	45.747	48.9559	48.9559
2810008D09Rik	36.1378	39.4737	33.4724	36.3613	36.5025	40.7295	69.6271	48.953	48.953
Csnk2a1	50.1458	45.7947	50.6685	48.8697	5.62684	6.12485	7.40578	6.38582	48.8697
Anapc5	42.658	46.0109	41.1359	43.2683	42.1898	46.3364	57.9768	48.8343	48.8343
Suz12	44.9891	46.9341	54.378	48.7671	15.7712	15.0553	17.4286	16.085	48.7671
Acox1	50.1991	49.8374	46.2388	48.7584	39.5676	42.0728	39.3593	40.3332	48.7584
Tsen34	53.5584	49.4383	43.1983	48.7317	28.4874	32.8828	32.2673	31.2125	48.7317
Smarca4	37.7969	42.2146	35.4808	38.4974	47.6421	49.8653	48.6847	48.7307	48.7307
Sin3b	46.7695	53.1151	46.2786	48.7211	25.7574	25.4375	26.2316	25.8088	48.7211
Mrpl52	50.5631	56.1573	39.2193	48.6466	10.7902	13.1359	15.0815	13.0025	48.6466
Sp4	45.8725	45.3687	54.6546	48.6319	12.0517	11.6519	10.2761	11.3266	48.6319
2700094K13Rik	51.6205	48.8321	45.4082	48.6203	14.4159	18.0775	21.8068	18.1001	48.6203
Trim3	18.2743	17.4881	13.4519	16.4048	46.4299	49.2043	50.1299	48.5881	48.5881
0610009D07Rik	44.069	48.7906	52.8858	48.5818	16.7014	21.0977	28.5493	22.1161	48.5818
Pnrc2	44.115	45.7485	55.7659	48.5431	17.9437	19.1782	24.9918	20.7046	48.5431
Spint2	38.3528	28.1868	21.1101	29.2166	43.1594	46.393	56.0506	48.5343	48.5343
Pdcd4	44.5346	50.3751	50.4595	48.4564	16.2438	13.6647	15.3099	15.0728	48.4564
Tomm7	51.3946	44.5024	49.3474	48.4148	9.26763	9.30736	13.5899	10.7216	48.4148
Akap8l	26.4422	30.8946	25.9482	27.7617	42.084	46.3558	56.6905	48.3768	48.3768
Strn3	43.0223	45.5112	56.5908	48.3748	12.0376	12.7023	14.9221	13.2207	48.3748
Tmem38a	44.6393	40.5678	40.0845	41.7639	43.9372	50.8427	50.2386	48.3395	48.3395
Ddx23	47.112	51.0534	46.8276	48.331	21.3056	19.7281	16.8425	19.2921	48.331
Akap11	44.5408	45.5575	54.883	48.3271	14.5363	13.3263	13.7595	13.874	48.3271
Ptbp2	46.2395	47.0752	51.5179	48.2775	10.5963	10.5567	11.7702	10.9744	48.2775
Snhg6	45.9419	48.0389	50.7692	48.25	6.51356	7.197	11.044	8.25153	48.25
Timm44	17.2938	18.7972	18.3351	18.142	43.2338	48.8744	52.5994	48.2359	48.2359
Nop10	47.3374	42.7537	54.5827	48.2246	11.3846	11.0785	15.3128	12.5919	48.2246
Stx1b	24.2149	26.6192	27.2588	26.031	51.5382	53.2416	39.8122	48.1974	48.1974
Ddx6	50.7793	50.4384	43.3079	48.1752	14.4512	12.6215	11.2041	12.7589	48.1752
Usp19	34.0395	33.8263	21.0337	29.6332	47.0926	48.7902	48.5818	48.1549	48.1549
Frmd4b	45.9463	46.8976	51.4629	48.1023	30.1933	29.0618	32.4791	30.5781	48.1023
Lass4	31.6178	35.3769	35.7899	34.2615	43.687	45.9219	54.6763	48.0951	48.0951
1500011H22Rik	33.5844	43.1588	44.7249	40.4894	37.9636	45.6908	60.5876	48.0807	48.0807
1110008P14Rik	42.4317	42.4844	34.6387	39.8516	40.6608	50.6985	52.821	48.0601	48.0601
Sfr1	38.5713	47.6021	57.8938	48.0224	21.6678	22.3986	26.0983	23.3882	48.0224
Aff4	47.2369	46.5722	50.2207	48.0099	18.4686	16.5021	15.3338	16.7682	48.0099
Vezf1	45.5537	45.1692	53.1327	47.9519	40.1805	42.0521	45.7638	42.6655	47.9519
Iqsec3	38.273	41.5798	35.4478	38.4335	51.8278	49.3702	42.6569	47.9516	47.9516
Dlg2	44.1814	46.0792	53.5635	47.9414	21.0686	21.3174	20.1222	20.8361	47.9414
Mtss1l	15.357	16.7149	10.6471	14.2397	49.957	49.7571	44.0772	47.9304	47.9304
Gtpbp2	20.0041	19.1168	17.4925	18.8711	45.7352	48.3164	49.7211	47.9243	47.9243
Fam103a1	41.7659	45.3771	56.4217	47.8549	1.9203	2.15647	3.11231	2.39636	47.8549
Prdm8	17.9098	19.1065	21.8688	19.6284	52.3836	46.5635	44.5482	47.8317	47.8317
Napg	45.2062	46.7899	51.4528	47.8163	25.4291	26.7913	30.545	27.5885	47.8163
Ddx24	43.8457	48.3025	51.2729	47.807	37.7748	39.9323	43.2791	40.3287	47.807
BC024659	46.6181	46.9284	49.8689	47.8051	24.3818	23.2609	26.1576	24.6001	47.8051
Kidins220	48.3608	49.2731	45.6256	47.7532	25.941	25.4396	25.2815	25.5541	47.7532
Psmd7	39.9853	41.673	36.6198	39.426	41.4732	43.031	58.624	47.7094	47.7094
Car14	44.9962	50.8683	47.1888	47.6844	36.217	38.8669	39.4169	38.1669	47.6844
Camk2b	46.1905	45.621	35.9811	42.5975	49.4001	48.8163	44.7765	47.6643	47.6643
9530068E07Rik	45.7011	43.9864	42.0793	43.9223	46.2405	45.9445	50.7753	47.6535	47.6535
Ngrn	49.7294	51.0544	42.0998	47.6279	31.4077	33.288	41.3232	35.3396	47.6279
Ganab	54.3795	48.6626	39.6473	47.5631	41.687	40.3899	38.2884	40.1218	47.5631
Dcaf8	46.2383	48.5445	41.1469	45.3099	49.2405	47.8712	45.4041	47.5052	47.5052
Bola2	51.7872	53.2636	37.4632	47.5047	12.4654	15.066	20.7916	16.1077	47.5047
Ict1	34.3791	36.6702	33.9331	34.9941	37.5066	49.0287	55.9253	47.4868	47.4868
Rnf145	47.11	49.9811	45.3639	47.485	25.8885	25.4291	24.0584	25.1253	47.485
Snora16a	59.3274	31.0057	52.1012	47.4781	1.49945	1.43587	0.48604	1.14045	47.4781
Map2k2	25.3932	26.9001	22.7431	25.0121	41.8849	46.6712	53.7338	47.4299	47.4299
Tpp1	28.4332	24.9846	32.04	28.4859	42.6176	48.7917	50.8533	47.4208	47.4208
Fbxo3	44.6036	47.3972	50.2204	47.4071	13.3236	14.306	16.3449	14.6582	47.4071
Trappc4	51.5953	47.385	43.2166	47.399	32.6489	36.5431	43.4075	37.5332	47.399
Pmpcb	46.1789	45.8928	50.1177	47.3965	22.1046	25.9043	29.6961	25.9017	47.3965
Api5	44.3968	44.392	53.3871	47.392	12.35	13.323	15.3202	13.6644	47.392
1110012J17Rik	37.2169	40.2278	30.3927	35.9458	50.3955	45.4293	46.3202	47.3817	47.3817
Bcas2	45.7043	45.8179	50.5023	47.3415	32.6452	36.5839	52.4416	40.5569	47.3415
Fbxo2	31.9144	31.038	25.5474	29.4999	44.09	48.9666	48.9603	47.3389	47.3389
Nt5dc2	18.2496	16.9734	17.2419	17.4883	45.4708	50.353	46.0368	47.2869	47.2869
Cbx6	44.4778	41.9021	32.6812	39.687	53.8385	48.3294	39.6562	47.2747	47.2747
Supt4h1	44.2136	47.3511	50.1558	47.2402	8.76905	10.2651	12.7816	10.6052	47.2402
Ahsa1	45.141	43.9835	46.7322	45.2856	46.1611	42.5851	52.9314	47.2259	47.2259
Chd4	45.8929	50.143	45.6298	47.2219	35.3321	32.1433	30.772	32.7492	47.2219
Clcn4-2	46.5869	46.8121	48.1495	47.1828	32.2056	31.8944	35.2745	33.1248	47.1828
Lmo1	29.3291	27.6559	21.7879	26.2576	42.3462	49.3601	49.8077	47.1714	47.1714
Pabpc1	35.6942	39.5825	37.2846	37.5204	43.5473	48.0183	49.9044	47.1567	47.1567
Psmd14	41.8953	46.1399	53.3877	47.141	21.5967	28.7478	35.0455	28.4633	47.141
Srp9	46.1907	45.3475	49.8688	47.1357	16.5138	23.2139	30.8602	23.5293	47.1357
Copz1	47.6878	45.1759	48.5102	47.1246	39.2898	43.3542	53.6679	45.4373	47.1246
Hspa12a	46.2911	50.3305	44.6326	47.0847	41.2971	44.1786	40.8394	42.1051	47.0847
Cox4i2	26.4931	23.7852	25.7728	25.3504	39.719	47.8507	53.4633	47.011	47.011
B3gat1	18.5484	18.4552	21.5455	19.5164	46.9872	51.2665	42.7558	47.0032	47.0032
Enoph1	35.4153	38.6074	32.6183	35.547	39.5585	48.7777	52.585	46.9737	46.9737
Prpsap1	21.2843	22.8643	23.2429	22.4638	38.9291	47.6249	54.318	46.9573	46.9573
Pgm2	26.6425	28.1137	22.7017	25.8193	43.7206	46.5188	50.5534	46.9309	46.9309
Gpx1	45.3782	43.0074	36.9947	41.7934	39.6531	49.2534	51.8693	46.9253	46.9253
Sars	49.5652	50.9172	40.2296	46.904	41.1042	44.3082	45.4003	43.6043	46.904
Mmd	50.993	46.3384	43.3597	46.897	30.4239	31.5243	31.8212	31.2565	46.897
Rasl10b	36.4293	33.386	26.6658	32.1604	54.1768	50.7931	35.6239	46.8646	46.8646
Sdhaf1	43.386	47.4772	49.7191	46.8608	38.2121	40.9367	38.622	39.2569	46.8608
C030044B11Rik	47.9934	49.2798	43.2617	46.845	18.0057	18.617	20.8575	19.1601	46.845
Dmxl2	47.7731	44.3915	48.3133	46.826	16.719	15.691	17.2883	16.5661	46.826
Spin1	44.6536	51.449	44.2678	46.7901	12.994	12.3073	11.7032	12.3348	46.7901
Tmem106b	43.3585	43.798	53.1402	46.7656	15.3698	15.1135	16.1831	15.5555	46.7656
Supt16h	45.2109	48.0032	47.0606	46.7582	13.6767	13.8895	15.4988	14.355	46.7582
Clptm1	48.0716	46.6648	40.4834	45.0733	48.0711	48.9868	43.1557	46.7379	46.7379
Nfe2l1	49.695	49.7397	40.7719	46.7355	51.8799	46.6	35.5159	44.6652	46.7355
Ppp6r1	35.1093	36.1318	29.7494	33.6635	50.0752	46.968	43.1151	46.7195	46.7195
0610009B22Rik	43.2843	41.1052	55.7589	46.7161	24.3683	29.3005	38.8295	30.8328	46.7161
Prkca	50.041	44.4438	45.6538	46.7129	25.5996	24.2436	23.0001	24.2811	46.7129
Agpat1	37.7388	33.9244	28.0168	33.2267	49.9267	50.0362	40.1657	46.7095	46.7095
Cdk2ap1	45.8952	49.8852	44.3431	46.7078	2.28395	2.25407	2.64407	2.39403	46.7078
Ppdpf	55.2637	50.4005	34.3648	46.6763	10.8487	11.4108	10.5331	10.9309	46.6763
Dync1i2	41.3613	45.3427	53.313	46.6723	18.4827	18.2676	22.0576	19.6027	46.6723
D17Wsu92e	34.7969	33.5607	31.6788	33.3455	49.9398	46.1262	43.8364	46.6342	46.6342
Mrpl30	42.1901	45.2576	52.3269	46.5915	28.095	36.375	46.2042	36.8914	46.5915
Mageh1	47.3813	44.3027	48.0763	46.5868	17.971	17.8197	19.7643	18.5184	46.5868
Sap30l	20.5321	24.6345	24.4972	23.2213	40.4689	45.3483	53.897	46.5714	46.5714
Atn1	6.49016	6.25018	5.96105	6.2338	44.7187	48.3627	46.614	46.5651	46.5651
Btg2	48.143	48.7236	42.6013	46.4893	32.0141	33.1451	38.4003	34.5198	46.4893
Peli3	43.0906	42.8732	26.7036	37.5558	53.9658	45.3235	40.1661	46.4851	46.4851
Actr10	44.8257	44.2974	50.31	46.4777	14.4842	15.9639	18.083	16.177	46.4777
Pigp	44.8905	44.2545	50.2503	46.4651	3.42985	3.36742	4.68914	3.8288	46.4651
Kcnj9	23.5054	27.724	22.5199	24.5831	47.071	46.7252	45.1594	46.3185	46.3185
Phb	46.1002	48.1206	44.689	46.3033	10.1565	11.0564	12.2724	11.1618	46.3033
Rtn2	39.9153	38.3582	26.2669	34.8468	47.814	48.148	42.9253	46.2958	46.2958
Rsl1d1	41.0841	45.7346	52.0461	46.2883	17.343	18.9924	25.6643	20.6666	46.2883
Diras1	23.9389	28.371	22.2063	24.8387	48.3972	50.2049	40.2496	46.2839	46.2839
Tsn	46.6638	44.3257	47.8588	46.2828	24.3448	25.2348	29.1683	26.2493	46.2828
Mrpl13	41.9557	45.974	50.8971	46.2756	16.5008	20.4081	25.8183	20.9091	46.2756
Zer1	28.3341	26.1244	22.3724	25.6103	43.8985	48.527	46.3679	46.2645	46.2645
Tfrc	41.015	44.9042	52.8015	46.2402	13.0555	11.5528	14.1108	12.9064	46.2402
Hmgcr	47.1129	46.4325	44.9069	46.1508	30.515	29.9319	29.1994	29.8821	46.1508
Mapk3	29.9178	28.1341	22.15	26.734	48.3573	48.3946	41.5933	46.1151	46.1151
Cap1	44.289	46.8632	47.1809	46.111	30.2521	28.5614	24.3082	27.7072	46.111
Pik3r2	28.3637	30.2173	24.8156	27.7989	50.0677	46.8834	41.3685	46.1065	46.1065
Mrpl48	41.4766	45.4806	51.3473	46.1015	12.6267	15.4983	18.6441	15.5897	46.1015
Efr3a	44.9972	44.0991	49.1769	46.0911	19.1556	21.7178	22.8628	21.2454	46.0911
D17Wsu104e	41.9448	39.0805	36.9668	39.3307	40.8743	46.444	50.8976	46.0719	46.0719
Ube2l3	43.0536	44.7092	50.4493	46.0707	28.5291	32.5803	35.0904	32.0666	46.0707
Habp4	33.1914	41.0085	35.2929	36.4976	48.6972	46.8825	42.5399	46.0399	46.0399
Igsf9	52.2647	45.0888	27.0875	41.4803	46.5921	43.5951	47.9156	46.0343	46.0343
1810027O10Rik	49.831	49.3557	38.8809	46.0225	26.3067	30.6802	43.7099	33.5656	46.0225
Usp47	42.7599	45.1065	50.1981	46.0215	20.4798	19.5328	20.8929	20.3018	46.0215
Tapt1	47.025	42.8572	48.1232	46.0018	29.3525	29.4641	37.1716	31.996	46.0018
Rbbp7	42.462	47.2893	48.1919	45.9811	20.0155	23.0346	27.0866	23.3789	45.9811
Pdxdc1	42.2699	45.9248	49.6495	45.9481	20.7274	22.9038	23.6465	22.4259	45.9481
Map4k3	44.0651	45.1485	48.565	45.9262	24.7158	23.1826	32.6837	26.8607	45.9262
Ing4	33.1408	33.533	31.7197	32.7978	39.8769	45.3907	52.4889	45.9188	45.9188
[truncated: 20,789 more rows]
