# Supplementary material for: microRNA regulatory circuits in a mouse model of inherited retinal degeneration
Source: Sci Rep. 2016 Aug 16;6:31431. doi: 10.1038/srep31431 (PMC4985623; doi:10.1038/srep31431)
Supplement: Supplementary Table 2 [file srep31431-s3.xls]

## Sheet: whole retina protein extract
Accession no.	Peptide count	Confidence score	p value (ANOVA)	wt/R347 ratio	R1	R2	R3	R4	mean R347	mean wt	R5	R6	R7	R8	R1	R2	R3	R4	R5	R6	R7	R8
Q3TJ56	1	55.19	1.51727e-06	9.43286	8203.38	8996.89	13524.8	11418.9	10536	99384.6	111038	94103.8	100146	92250.9	0	0	0	0	1	1	0	0
Q9CWS5	6	436.37	1.79691e-06	2.23605	6.48506e+06	6.75067e+06	7.06836e+06	6.15993e+06	6.61601e+06	1.47937e+07	1.59513e+07	1.45474e+07	1.36073e+07	1.5069e+07	2	1	5	2	2	1	3	4
P03995	7	472.62	2.03529e-06	0.14281	6.09975e+06	6.3441e+06	6.98377e+06	7.1945e+06	6.65553e+06	950476	1.21826e+06	959729	882007	741913	10	9	8	8	1	1	1	1
WT	1	98.81	2.68352e-06	0.0758269	5.60617e+06	3.55513e+06	3.18987e+06	4.35288e+06	4.17601e+06	316654	392392	326681	280427	267116	3	3	3	2	0	0	0	0
P20443	14	1777.69	2.98472e-06	2.1082	1.95738e+08	1.85899e+08	1.83841e+08	1.8105e+08	1.86632e+08	3.93458e+08	4.43324e+08	3.83427e+08	3.77192e+08	3.69889e+08	51	64	56	54	69	76	83	79
UPI00001C3C29	5	644.17	3.51983e-06	0.269017	6.18167e+06	6.6926e+06	6.44722e+06	7.85415e+06	6.79391e+06	1.82768e+06	1.76951e+06	1.66996e+06	2.18023e+06	1.69103e+06	7	7	8	7	3	5	5	5
Q3V3I2	1	90.84	4.37378e-06	15.8324	2.88262e+06	1.68322e+06	2.72844e+06	2.66355e+06	2.48946e+06	3.94142e+07	5.0868e+07	2.78037e+07	3.75948e+07	4.13901e+07	5	0	4	1	44	28	48	46
UPI00001C2B80	1	35.89	7.04675e-06	0	8416.47	9301.72	5619.45	130245	38395.8	0	0	0	0	0	0	0	0	1	0	0	0	0
P34057	5	394.64	8.72465e-06	2.56757	2.00505e+06	1.82541e+06	1.90374e+06	2.29695e+06	2.00779e+06	5.15513e+06	5.79935e+06	4.71555e+06	4.8602e+06	5.24541e+06	3	3	4	3	6	6	8	10
Q9DCJ5	2	133.58	1.07926e-05	0.486724	551036	528922	521452	591691	548275	266858	273149	294439	236102	263743	0	1	0	1	0	1	0	0
Q3UZZ7	2	134.34	1.10424e-05	4.14277	476809	514919	424354	489135	476304	1.97322e+06	2.52363e+06	1.58229e+06	1.83119e+06	1.95576e+06	0	2	2	1	4	2	2	3
Q3TIQ3	1	87.51	1.10762e-05	0.0530755	169019	179752	146527	207242	175635	9321.92	5971.04	6116.05	13359.2	11841.4	2	1	1	1	0	0	0	0
P20612	9	866.81	1.50315e-05	4.57473	6.37742e+06	6.38762e+06	5.65095e+06	6.45306e+06	6.21726e+06	2.84423e+07	3.52796e+07	2.04046e+07	2.98956e+07	2.81894e+07	4	3	4	4	16	18	21	26
UPI0001552F6B	3	141.1	2.14086e-05	0.414617	1.34751e+06	1.38228e+06	1.24851e+06	1.42774e+06	1.35151e+06	560359	582689	498001	662294	498451	3	2	1	4	0	0	0	0
Q3U1B1	4	582.55	2.83256e-05	2.41778	1.89826e+07	1.64694e+07	2.06227e+07	2.07462e+07	1.92052e+07	4.64341e+07	5.18257e+07	3.97202e+07	4.58722e+07	4.83184e+07	10	8	10	12	16	15	14	15
UPI0001552999	1	30.82	3.62373e-05	0	96965.6	56503.7	1695.37	5892.57	40264.3	0	0	0	0	0	1	0	0	0	0	0	0	0
B2RQ61	1	33.14	3.73336e-05	2.48233	178965	162275	201129	164705	176768	438798	482777	478691	433347	360375	1	0	0	0	0	0	0	1
Q8BYK4	5	335.56	4.30733e-05	2.19229	1.22702e+06	1.19994e+06	1.10032e+06	1.31817e+06	1.21136e+06	2.65566e+06	2.96702e+06	2.55167e+06	2.86852e+06	2.23541e+06	4	3	5	3	5	6	7	7
B2RY78	2	143.73	5.12039e-05	3.06232	550037	458639	584985	639793	558363	1.70989e+06	2.07123e+06	1.3953e+06	1.77557e+06	1.59745e+06	0	0	1	1	4	2	5	4
Q3TNK2	6	424.24	5.23356e-05	0.674551	2.39639e+06	2.4198e+06	2.13119e+06	2.12945e+06	2.26921e+06	1.5307e+06	1.53318e+06	1.47608e+06	1.52436e+06	1.58917e+06	3	4	4	3	2	3	4	2
Q3ULW0	3	159.47	5.24628e-05	0.372041	838082	893781	825776	968255	881473	327944	259814	299459	380562	371942	3	2	3	3	0	0	0	0
P29974	1	42.4	5.93416e-05	5.27399	256744	322148	430941	499143	377244	1.98958e+06	2.22698e+06	1.55621e+06	2.02546e+06	2.14967e+06	0	0	0	0	1	0	2	1
Q61553	1	83.31	6.4335e-05	0.471508	596325	656086	595267	634723	620600	292618	360650	271030	277418	261373	0	1	2	1	0	0	0	0
A1A4T2	1	51.98	7.59489e-05	0.393023	142596	147002	145316	158978	148473	58353.3	50640.4	47034.7	67826	67911.9	1	0	1	1	0	0	0	0
Q9QW08	3	269.38	7.69124e-05	2.21917	7.09132e+06	6.93463e+06	6.3773e+06	7.92903e+06	7.08307e+06	1.57186e+07	1.91659e+07	1.5175e+07	1.42819e+07	1.42515e+07	5	5	4	3	7	7	6	7
Q91ZZ3	3	447.47	7.79085e-05	0.304733	4.97999e+06	6.24725e+06	6.75433e+06	6.77177e+06	6.18834e+06	1.88579e+06	2.04768e+06	1.54424e+06	2.36771e+06	1.58353e+06	3	3	4	2	2	1	2	2
Q8BU20	1	31.63	7.91922e-05	0.624762	191574	182713	197531	192770	191147	119421	103808	123144	128953	121780	0	0	0	0	0	0	0	1
Q3UW98	1	29.94	8.59256e-05	1.82099	4.59939e+06	5.2055e+06	5.20875e+06	5.09867e+06	5.02808e+06	9.15607e+06	1.05404e+07	8.69134e+06	8.07981e+06	9.31269e+06	0	0	0	0	1	0	0	0
B8JJE0	1	33.7	8.7488e-05	0.0588268	270228	313407	259372	858620	425407	25025.3	22480.8	28178.7	21943	27498.8	0	1	1	0	0	0	0	0
Q7TSG7	5	327.11	8.81931e-05	2.16029	2.73827e+06	2.97789e+06	2.5822e+06	3.48126e+06	2.94491e+06	6.36185e+06	6.93067e+06	6.92459e+06	5.9026e+06	5.68955e+06	1	1	2	1	6	6	8	6
B2RXT5	1	49.49	9.81537e-05	0.448175	1.44825e+06	1.67386e+06	1.60579e+06	1.99959e+06	1.68187e+06	753774	852078	751978	763737	647303	2	2	1	0	0	1	0	0
UPI0000DB8415	4	231.43	9.91385e-05	0.548412	875399	762755	703430	726274	766964	420612	367462	427768	439663	447555	2	3	3	3	1	0	1	1
Q3UNL2	1	39.54	0.000106705	4.04679	120120	107407	106087	87870.8	105371	426415	625379	349026	365374	365880	0	0	0	0	1	1	0	1
UPI00001C28AF	1	39.8	0.000110023	0.584428	139511	159179	137926	155573	148047	86523	78756.4	84734.3	98669.2	83932.2	0	0	0	1	1	0	0	1
UPI0000D8A850	1	27.8	0.000122192	2.49863	932618	995055	1.36719e+06	1.0713e+06	1.09154e+06	2.72736e+06	3.2034e+06	2.45968e+06	2.45083e+06	2.79552e+06	0	0	1	0	0	0	0	0
P17563	1	37.79	0.000126087	4.00372	42566	36427	48064.4	23862.1	37729.9	151060	149076	149494	173263	132407	0	0	0	0	1	1	1	1
UPI0000D65F5A	1	67.85	0.000132422	0.485491	3.25042e+06	3.37685e+06	3.56614e+06	3.90007e+06	3.52337e+06	1.71056e+06	1.81813e+06	1.84856e+06	1.81764e+06	1.35792e+06	1	1	1	1	1	1	1	1
A2AGJ6	1	45.47	0.0001422	0.523567	408526	415873	327668	372305	381093	199528	204476	170080	210323	213232	1	1	1	2	1	2	2	2
UPI0000D8B3D9	1	58.53	0.00016293	0.281437	413542	413727	418863	686321	483113	135966	133465	124028	170016	116355	2	2	2	2	1	1	1	2
Q3TLI9	1	28.92	0.000176223	0.334698	5.08916e+06	5.37921e+06	6.06966e+06	4.00663e+06	5.13617e+06	1.71906e+06	1.33336e+06	1.57661e+06	2.14686e+06	1.81943e+06	0	0	0	0	0	0	0	1
Q3TPT3	4	340.09	0.000176329	0.637657	4.84196e+06	5.33823e+06	4.92559e+06	4.81691e+06	4.98067e+06	3.17596e+06	3.14635e+06	3.32876e+06	3.46829e+06	2.76044e+06	5	5	6	3	4	3	5	5
B1AW32	1	34.12	0.000179456	4.59825	1.33115e+06	751739	874994	1.22573e+06	1.0459e+06	4.80933e+06	6.8608e+06	3.99571e+06	4.25774e+06	4.12307e+06	0	0	0	0	0	0	1	0
A2AB96	3	126.68	0.00018201	0.0981584	351397	354715	295451	277973	319884	31399.3	12392.6	48656.1	33852.9	30695.6	0	1	0	2	0	0	0	0
Q8BPF4	2	207.93	0.00018658	1.97683	1.68521e+07	1.80044e+07	1.52828e+07	1.80643e+07	1.70509e+07	3.37067e+07	2.93333e+07	4.05338e+07	3.4583e+07	3.03767e+07	5	6	5	3	6	6	6	5
UPI00001E2EB9	1	54.3	0.000191222	0.339889	90710.6	109001	106643	123123	107369	36493.7	26557.9	35029.9	47683.8	36703.2	0	1	1	0	0	0	0	0
UPI0000DBED80	3	127.78	0.000192425	0.535147	537335	614421	620622	601916	593573	317649	267874	366938	340634	295150	1	3	2	4	0	1	0	0
UPI0001553A1E	1	29.2	0.000199494	7.28854	89938.4	99516.5	47898.1	155287	98160.1	715443	897472	609808	661674	692820	0	0	0	0	0	0	0	1
Q3TMR4	1	59.44	0.000202523	0.0133628	266134	292434	207602	200545	241679	3229.51	833.223	676.177	4547.87	6860.75	1	1	1	0	0	0	0	0
A2AFI9	2	130.34	0.000202811	0.517619	303979	322881	287597	362166	319156	165201	164403	138191	190778	167433	2	2	2	2	0	0	0	0
UPI0001552C15	1	29.6	0.00021016	0.488184	1.97251e+06	2.22205e+06	1.85381e+06	1.939e+06	1.99684e+06	974826	1.08917e+06	1.08956e+06	952529	768044	1	1	0	1	2	0	1	0
Q3TYN8	1	29.13	0.00021016	0.488184	1.97251e+06	2.22205e+06	1.85381e+06	1.939e+06	1.99684e+06	974826	1.08917e+06	1.08956e+06	952529	768044	0	0	0	0	0	1	0	0
Q3U1L4	2	57.46	0.000221853	0.652192	3.51559e+06	3.86348e+06	3.61793e+06	3.37611e+06	3.59328e+06	2.34351e+06	2.57593e+06	2.41137e+06	2.32347e+06	2.06327e+06	0	1	0	0	1	0	0	0
Q3U566	4	386.51	0.000222478	0.393331	3.51124e+06	3.62644e+06	3.24297e+06	3.70024e+06	3.52022e+06	1.38461e+06	1.84271e+06	1.10789e+06	1.43878e+06	1.14908e+06	2	2	2	4	3	0	1	1
A8XUV0	1	29.64	0.000227784	0.0206916	57287.9	71916.7	88023.7	136485	88428.4	1829.72	3172.59	366	2622.98	1157.34	0	0	0	1	0	0	0	0
A2AE14	4	146.44	0.000254957	0.609305	1.2177e+06	1.42332e+06	1.26952e+06	1.20849e+06	1.27976e+06	779764	889578	720347	799995	709137	0	2	1	1	0	1	1	0
Q3U0Z1	1	31.91	0.000266381	18.8565	8991.96	4697.23	7876.98	27377.3	12235.9	230726	325969	246948	207283	142704	0	0	0	0	1	0	0	1
Q3TLP8	2	189.53	0.000280035	0.294212	943444	657750	954493	1.05732e+06	903251	265747	374926	244976	228421	214665	3	3	3	3	1	1	1	1
UPI0000D8AC99	1	31.88	0.000281487	0.0447577	134640	198969	237422	394434	241366	10803	7711.85	3706.85	21676.7	10116.6	1	1	1	1	0	0	1	0
Q3UBZ3	2	114.06	0.000287574	0.517424	817076	923869	824152	1.18003e+06	936282	484455	489365	494951	479071	474433	2	1	2	2	1	2	1	2
UPI00001C4753	2	91.09	0.000324998	0.46293	818403	921300	776651	1.04523e+06	890397	412192	455109	323426	410141	460091	2	2	1	3	1	0	1	0
UPI0000D77A92	3	287.09	0.00033236	0.583618	4.32532e+06	4.88086e+06	5.08836e+06	3.88988e+06	4.5461e+06	2.65319e+06	2.98781e+06	2.54535e+06	2.56704e+06	2.51254e+06	4	5	6	4	2	3	3	4
UPI00001C2499	1	29.62	0.000350591	0.50526	91208.1	87344.8	65289	79077.2	80729.8	40789.5	42702.6	39027.3	46067.7	35360.4	0	0	0	1	0	0	0	0
UPI00015DEBF8	2	140.94	0.000358626	0.628598	254212	272360	338738	296931	290560	182646	182840	189509	176454	181779	1	1	1	2	0	1	0	0
Q9ERR7	1	43.48	0.000359172	3.20341	346493	235465	220443	231436	258459	827951	1.06759e+06	912277	619183	712750	1	0	0	0	0	0	1	0
Q3TP59	1	35.87	0.000370321	7.84813	51248.1	65456	53689.3	76650.9	61761.1	484709	823015	384453	237356	494011	0	0	0	0	1	0	0	0
Q9JM62	1	59.59	0.000377067	2.48663	181617	171054	119681	140602	153239	381047	467761	393691	347350	315385	0	0	0	0	1	1	0	1
Q61012	2	277.69	0.000382482	4.67432	3.45103e+06	3.04415e+06	2.4412e+06	2.05983e+06	2.74905e+06	1.28499e+07	2.05737e+07	9.26086e+06	1.07394e+07	1.08258e+07	5	4	4	3	8	7	7	8
Q9JHZ8	1	37.55	0.000391324	3.70357	1.06079e+06	459786	651226	876627	762108	2.82252e+06	2.66134e+06	2.96454e+06	2.4886e+06	3.17559e+06	1	0	1	0	0	1	1	2
B2RXT3	1	25.89	0.00039674	2.79687	3.22644e+06	4.29422e+06	3.63839e+06	3.04048e+06	3.54988e+06	9.92857e+06	1.37379e+07	9.49189e+06	8.02793e+06	8.45659e+06	0	0	0	0	1	0	1	0
Q0QEW9	2	171.55	0.000409466	0.626036	1.48936e+06	1.3709e+06	1.19852e+06	1.37982e+06	1.35965e+06	851190	746983	835615	880340	941823	5	5	3	4	2	3	3	3
Q3TEL1	1	49.72	0.000435049	0.14292	51369.1	34577.4	56318.7	49335.2	47900.1	6845.86	3319.2	4629.79	10511.7	8922.81	0	1	1	1	0	0	0	0
Q3U6X2	4	292.5	0.000451773	1.62194	4.37732e+06	4.05802e+06	4.57881e+06	4.81056e+06	4.45618e+06	7.22764e+06	7.99785e+06	7.90849e+06	6.67576e+06	6.32847e+06	3	4	3	4	2	4	6	4
UPI0000F30435	1	28.21	0.000492276	0.117112	110876	300418	195041	266289	218156	25548.8	39807	13390.4	23304.4	25693.3	1	0	0	1	0	0	0	0
A2APM1	1	55.14	0.000587897	0.153989	299783	305277	294394	541556	360252	55475.1	95914.2	44108.1	53608.5	28269.6	1	2	1	2	0	0	0	0
Q8BJK5	1	29.54	0.000642788	0.732416	3.56695e+06	3.45724e+06	3.53494e+06	3.91745e+06	3.61915e+06	2.65072e+06	2.79524e+06	2.70718e+06	2.74811e+06	2.35234e+06	0	0	0	0	0	0	0	1
Q3U591	5	305	0.000642793	0.75861	4.19328e+06	4.44077e+06	4.10821e+06	4.59434e+06	4.33415e+06	3.28793e+06	3.34423e+06	2.96677e+06	3.40544e+06	3.43526e+06	5	5	4	4	2	1	2	1
Q9JHE7	1	30.6	0.000654066	0.375376	1.33719e+06	2.14382e+06	1.28358e+06	1.40391e+06	1.54212e+06	578876	555542	707195	598790	453977	1	0	0	0	0	0	0	0
A1BN54	1	74.99	0.000756523	0.418629	271010	349706	303890	447405	343003	143591	171651	139645	149070	113997	2	3	2	2	1	1	0	1
Q6NVF9	2	260.04	0.000765147	1.90659	1.33935e+06	1.36159e+06	1.2256e+06	1.6694e+06	1.39898e+06	2.66729e+06	2.13361e+06	2.70361e+06	3.12441e+06	2.70751e+06	1	1	1	2	1	2	1	1
UPI0000F22412	1	28.23	0.000777272	0.685685	155908	138265	140320	161416	148977	102151	100653	111870	106207	89876.5	1	0	0	0	0	0	0	0
Q5CZY9	1	56.73	0.000779131	0.58304	1.29282e+06	1.09121e+06	891816	1.0362e+06	1.07801e+06	628524	621313	628310	689970	574502	2	3	2	2	1	3	3	2
Q3U517	1	95.14	0.000781283	1.55219	526144	548059	489172	473093	509117	790245	905050	789433	795252	671246	2	1	1	1	0	1	2	1
Q3TVN4	2	192.5	0.000842899	1.73298	5.38863e+06	4.92004e+06	5.31807e+06	7.41182e+06	5.75964e+06	9.98134e+06	1.01496e+07	9.71652e+06	9.85295e+06	1.02063e+07	5	1	3	4	2	5	4	5
Q184E0	1	33.23	0.000859261	0.641198	347949	338571	291300	377511	338833	217259	223016	228004	230220	187796	0	2	0	0	0	0	0	0
Q99KK2	1	32.44	0.00094685	0.509858	241710	270172	246065	207603	241387	123073	124719	149701	92597.4	125275	0	0	0	0	0	1	0	0
Q3KQQ1	3	159.8	0.000958231	0.520383	194481	183830	187926	156839	180769	94069.1	88803.2	96047.3	118384	73042.1	1	1	1	2	0	1	0	0
B2RQL6	2	53.8	0.000968433	0.18202	254752	215561	214703	83735.1	192188	34982.1	44485.6	36852.8	27890.4	30699.4	1	1	0	0	0	0	0	0
UPI0001548AB2	8	800.42	0.000989462	0.617005	4.14225e+07	4.1572e+07	4.12438e+07	5.44814e+07	4.46799e+07	2.75677e+07	2.95468e+07	2.94707e+07	2.60469e+07	2.52066e+07	17	17	19	14	13	14	15	15
Q3TIK8	1	67.07	0.000996298	0.714386	748537	736501	667747	856846	752408	537509	538929	521135	571097	518877	1	0	1	1	2	2	2	2
A2AIM8	1	27.21	0.000996957	0.475577	355207	357572	362699	414812	372572	177187	249693	155539	155473	148043	0	0	1	0	0	0	0	0
Q9WUL7	1	77.17	0.00101844	1.67673	441889	514382	405528	371645	433361	726632	806548	654934	779861	665184	0	0	1	0	1	1	1	1
A2A689	1	45.16	0.00105337	0.576315	784486	828400	995563	1.11708e+06	931383	536770	473781	553860	575742	543696	3	2	2	2	1	1	1	1
UPI00015DF4A8	9	514.06	0.00105842	0.723259	3.55487e+06	3.91803e+06	3.38675e+06	3.80767e+06	3.66683e+06	2.65207e+06	2.76701e+06	2.44037e+06	2.92877e+06	2.47212e+06	8	6	9	5	0	1	3	3
Q9CR57	2	78.57	0.00109508	0.752661	583694	506618	561184	538919	547604	412160	433746	411842	433966	369086	0	0	0	0	1	0	0	1
UPI0001553808	1	60.26	0.00113855	0.0956926	1.20805e+06	1.31499e+06	987937	947334	1.11458e+06	106657	83447.5	25449.7	189196	128534	2	2	1	2	0	0	1	1
Q9R1Q8	2	115.18	0.00120414	0.7098	1.54871e+06	1.33576e+06	1.54448e+06	1.73251e+06	1.54036e+06	1.09335e+06	1.03366e+06	1.0618e+06	1.15524e+06	1.12271e+06	3	1	1	2	0	0	0	0
A2A7Z6	2	136.51	0.00121646	0.532872	2.12013e+06	2.06452e+06	2.40528e+06	3.14154e+06	2.43287e+06	1.29641e+06	1.22478e+06	1.25291e+06	1.49467e+06	1.21328e+06	3	3	4	4	2	2	4	3
Q5XG69	3	259.67	0.00127034	1.50577	1.18791e+06	1.35746e+06	1.33443e+06	1.24591e+06	1.28143e+06	1.92953e+06	2.31483e+06	1.75388e+06	1.7902e+06	1.85922e+06	3	2	2	2	2	4	2	3
Q8K0D8	2	121.86	0.00130217	6.14377	776100	910108	611001	1.94228e+06	1.05987e+06	6.51161e+06	7.41e+06	9.69101e+06	5.29434e+06	3.65109e+06	0	0	0	0	3	3	3	2
UPI0001552A43	2	102.79	0.00133265	2.33709	746836	377825	659933	610094	598672	1.39915e+06	1.4567e+06	1.23311e+06	1.39757e+06	1.50922e+06	1	1	1	1	0	1	1	1
Q3UPD0	1	29.24	0.00136388	1.65516	9.93876e+06	7.80121e+06	6.99827e+06	9.52368e+06	8.56548e+06	1.41773e+07	1.4531e+07	1.51366e+07	1.43515e+07	1.26899e+07	1	0	0	0	0	0	1	1
Q2NKI2	1	27.25	0.00138824	1.8239	2.44801e+06	1.59675e+06	2.24738e+06	1.86229e+06	2.03861e+06	3.71821e+06	4.17976e+06	3.3498e+06	3.9009e+06	3.44237e+06	0	0	0	0	0	1	0	0
Q3TG92	3	295.25	0.00138978	0.707513	1.09498e+07	1.22569e+07	1.06378e+07	1.07379e+07	1.11456e+07	7.88565e+06	9.02121e+06	7.51303e+06	7.97898e+06	7.02937e+06	7	9	8	8	7	8	7	6
Q3TGW8	3	190.69	0.00140828	0.586546	1.92097e+06	1.85761e+06	1.9283e+06	2.50105e+06	2.05198e+06	1.20358e+06	1.40299e+06	1.07008e+06	1.26573e+06	1.07552e+06	5	3	5	2	2	3	2	3
UPI0000F22379	1	29.82	0.00142946	0.493534	209441	265625	189707	309691	243616	120233	124880	102036	122584	131430	0	0	1	0	0	0	0	0
Q3THL7	4	418.68	0.0014618	0.800678	1.78295e+07	1.74953e+07	1.86567e+07	1.79064e+07	1.7972e+07	1.43898e+07	1.58225e+07	1.3931e+07	1.45897e+07	1.32159e+07	13	12	14	12	11	12	11	12
Q8BVQ5	1	37.92	0.00146617	0.402491	36291	29538.3	29031.9	47848.7	35677.5	14359.9	10318.7	14914.3	18001.3	14205.1	1	0	0	0	0	0	0	0
Q9QYG0	1	73.25	0.00160071	2.08147	740252	475816	768090	820269	701107	1.45933e+06	1.68077e+06	1.33742e+06	1.29764e+06	1.52151e+06	0	0	0	0	0	1	0	0
Q3T9A5	1	39.07	0.00171758	2.33324	39089.2	44911.4	47184.4	30556.3	40435.3	94345.3	110872	115803	70016.9	80689.3	0	0	0	0	1	0	0	0
Q3TFD9	9	826.85	0.00173108	0.646111	4.95143e+07	5.26111e+07	4.70157e+07	4.64034e+07	4.88861e+07	3.15858e+07	3.89501e+07	3.11803e+07	2.89459e+07	2.72671e+07	38	44	43	38	18	18	12	15
Q9DD04	2	129.9	0.00180134	0.782919	5.79841e+06	5.19205e+06	5.6323e+06	6.20999e+06	5.70819e+06	4.46905e+06	4.56178e+06	4.14248e+06	4.4709e+06	4.70103e+06	3	6	6	4	1	2	2	3
UPI00006077E7	3	170.84	0.00180826	0.518955	932424	906623	852354	1.0779e+06	942325	489024	340732	507240	550928	557195	1	2	1	2	1	1	1	1
P15105	7	818.89	0.00181787	2.69802	2.99121e+07	1.99976e+07	2.53966e+07	2.35051e+07	2.47029e+07	6.66487e+07	1.02908e+08	5.45831e+07	5.14912e+07	5.76128e+07	15	13	16	14	21	22	20	19
A2AJP5	1	28.13	0.00182896	2.17952	1.04801e+07	8.58035e+06	1.1898e+07	1.18965e+07	1.07137e+07	2.33508e+07	3.22852e+07	1.97186e+07	1.88698e+07	2.25296e+07	0	0	0	0	0	0	0	1
Q3UIA9	1	61.57	0.00186481	0.630248	283782	277389	300158	389557	312721	197092	188348	204281	213160	182579	1	1	1	1	0	1	1	0
UPI00001E338A	2	193.98	0.00191724	1.83432	3.9847e+07	3.33615e+07	4.30957e+07	4.60993e+07	4.06009e+07	7.44748e+07	9.58576e+07	7.03869e+07	6.38646e+07	6.77902e+07	0	7	2	0	2	0	1	0
Q3UCL7	4	214.89	0.00200302	0.672892	1.26449e+06	1.13234e+06	1.06067e+06	1.06349e+06	1.13025e+06	760535	630944	783573	858446	769175	4	2	2	3	0	1	1	0
A8DUV1	6	602.59	0.00200799	0.337188	1.38627e+07	9.72695e+06	1.33351e+07	1.62152e+07	1.3285e+07	4.47954e+06	7.0207e+06	2.89273e+06	3.64482e+06	4.3599e+06	14	8	16	10	2	1	4	7
Q9D8B4	1	56.08	0.00203434	0.505377	192482	229406	171268	259022	213044	107668	95084	103993	139506	92087.8	1	1	0	0	0	0	1	0
Q80ZJ6	1	27.46	0.00205885	0.569302	1.70648e+06	1.79346e+06	1.40754e+06	2.26366e+06	1.79278e+06	1.02063e+06	1.08179e+06	902627	1.08001e+06	1.01811e+06	1	1	1	0	1	0	0	1
Q91V14	4	203.07	0.00206801	0.665488	2.34531e+06	3.05235e+06	2.42464e+06	2.23102e+06	2.51333e+06	1.67259e+06	1.64959e+06	1.53623e+06	1.68569e+06	1.81886e+06	2	3	2	2	0	0	1	0
Q80XH2	1	98.95	0.00207374	0.399778	1.54671e+06	1.5535e+06	1.10889e+06	2.22475e+06	1.60846e+06	643028	783395	722941	536115	529662	3	3	3	2	2	2	2	1
Q3U292	3	202.4	0.00207474	0.158153	2.73696e+07	2.65529e+07	8.87513e+06	3.13108e+07	2.35271e+07	3.72089e+06	2.86133e+06	2.35956e+06	5.24965e+06	4.41299e+06	4	5	5	6	2	3	3	4
Q3TG17	2	229.35	0.00214025	1.95957	1.57175e+07	1.21048e+07	1.484e+07	1.66668e+07	1.48323e+07	2.90649e+07	3.92686e+07	2.53819e+07	2.69969e+07	2.46122e+07	27	21	26	24	27	23	28	27
UPI0001552AA8	1	28.85	0.00216181	4.42038	80286.1	58799.3	90711.9	54292.1	71022.3	313946	582620	253734	222920	196510	0	0	0	0	0	0	1	0
B1ASX7	1	47.26	0.00224213	1.80634	295868	233792	305803	197032	258124	466260	509706	423392	417686	514255	1	0	1	1	2	0	0	0
Q99LD8	1	55.48	0.00229557	2.0409	282688	179535	283030	313727	264745	540317	645129	556213	487586	472341	0	0	0	1	1	2	0	1
A2AFI3	2	142.12	0.00230011	0.808646	1.49773e+06	1.44399e+06	1.39581e+06	1.56804e+06	1.47639e+06	1.19388e+06	1.29716e+06	1.1013e+06	1.20448e+06	1.17258e+06	2	2	3	3	1	2	2	2
UPI00001F05E5	1	33.02	0.00230198	0.330277	128626	178577	109978	86125.8	125827	41557.6	27198.5	58126.4	42823.1	38082.6	0	0	0	1	0	0	0	0
Q3UQI9	1	27.91	0.00233765	1.86427	9.90023e+06	1.20524e+07	1.10827e+07	1.27079e+07	1.14358e+07	2.13194e+07	2.82025e+07	2.12786e+07	1.75329e+07	1.82635e+07	0	0	0	0	0	0	0	1
Q8BZI0	1	29.48	0.00241915	0.686673	319265	383861	317609	410573	357827	245710	250301	267830	237273	227436	0	1	0	0	0	0	0	0
Q8BWA7	1	35.82	0.00242268	0.467056	304185	283434	287250	404997	319967	149442	166336	104799	190572	136063	1	1	1	0	0	0	1	0
UPI0000D8A86E	1	128.43	0.00245741	0.00105692	90491.5	102652	110359	254450	139488	147.428	0	346.548	243.163	0	2	2	2	2	0	0	0	0
UPI00001E45D4	1	77.13	0.00249882	1.2881	1.18544e+06	1.05726e+06	1.33606e+06	1.19949e+06	1.19456e+06	1.53872e+06	1.48014e+06	1.49806e+06	1.58562e+06	1.59106e+06	0	1	1	1	0	1	1	0
Q8C0Q4	1	32.18	0.00250278	3.66726	423000	159632	438376	231355	313091	1.14818e+06	1.5624e+06	874065	1.10431e+06	1.05196e+06	0	0	0	0	1	2	0	1
Q8CIF2	2	98.73	0.00253659	0.478884	378189	504950	413480	289812	396608	189929	197126	237570	160720	164300	2	0	0	0	1	1	0	0
Q8BFZ3	2	162.8	0.00254832	0.559302	4.82255e+07	6.06344e+07	4.32341e+07	4.8115e+07	5.00523e+07	2.79943e+07	2.0919e+07	3.16262e+07	2.95407e+07	2.98914e+07	8	9	8	6	7	8	7	8
Q8C553	6	513.69	0.00260835	1.58383	3.28878e+06	3.20355e+06	2.79572e+06	2.81846e+06	3.02663e+06	4.79365e+06	5.42881e+06	5.47191e+06	3.97923e+06	4.29464e+06	5	5	7	4	4	6	7	5
P15499	1	72.55	0.00268556	1.96791	772364	548691	760312	891015	743095	1.46234e+06	1.13376e+06	1.43677e+06	1.49873e+06	1.78011e+06	0	0	1	0	1	0	2	1
Q3UB60	1	49.76	0.00270732	0.674312	95825.8	92223.2	102231	128309	104647	70564.9	75271.8	72314.1	67530.9	67142.6	1	1	0	1	0	0	1	0
P49194	1	92.82	0.00286855	2.19268	2.20443e+06	2.18045e+06	1.76236e+06	1.75688e+06	1.97603e+06	4.3328e+06	6.35661e+06	3.6871e+06	3.33479e+06	3.9527e+06	3	2	2	2	2	2	2	2
A3KME9	1	30.21	0.00291102	2.49528	890934	555225	1.15466e+06	1.15459e+06	938852	2.3427e+06	2.97331e+06	2.32522e+06	2.12053e+06	1.95174e+06	0	0	0	0	0	1	0	0
Q3TY93	2	76.45	0.00293393	0.378875	377299	394388	464655	432823	417291	158101	90705.5	126884	238989	175826	1	0	2	0	0	0	0	0
Q8C0E1	1	62.66	0.0030145	0.695294	238700	217734	216650	212187	221318	153881	169476	160210	162630	123207	2	1	1	2	1	1	1	1
Q9JHU4	17	1048.46	0.00301766	1.63438	8.41546e+06	8.70537e+06	9.02244e+06	9.06286e+06	8.80153e+06	1.4385e+07	1.88905e+07	1.30309e+07	1.22074e+07	1.34113e+07	13	9	13	10	11	15	13	13
Q3TD78	1	58.04	0.00308737	3.73763	48182.7	39969.1	57526.1	22574.7	42063.1	157216	212151	196403	95797.4	124514	0	0	1	0	0	1	1	1
UPI0000D63B0E	2	140.55	0.00310716	0.658061	2.16542e+07	2.27669e+07	2.11653e+07	1.79527e+07	2.08848e+07	1.37434e+07	1.28623e+07	1.16102e+07	1.62842e+07	1.42171e+07	5	6	7	4	5	5	5	5
A2ACF7	1	64.5	0.00310921	0.742164	326995	300623	246478	307220	295329	219183	215665	219447	222448	219169	0	0	0	1	0	0	0	1
Q6NZM9	1	30.13	0.00313209	2.0814	1.45409e+07	1.17027e+07	1.62467e+07	1.64507e+07	1.47352e+07	3.06699e+07	4.31169e+07	2.64744e+07	2.40495e+07	2.90389e+07	0	0	0	0	2	0	0	1
Q3TLJ0	1	43.89	0.00315535	0.684268	280460	275216	284974	362066	300679	205745	214447	196851	227161	184522	1	0	1	1	0	0	0	0
A3KN70	1	35.5	0.00321303	0.240373	156220	182032	113734	349771	200439	48180.2	69555.2	45461.1	47484.3	30220.4	0	0	1	0	0	0	1	0
Q3UDJ7	2	169.08	0.0032635	0.449357	462151	554203	605367	447041	517190	232403	145858	252146	311301	220309	1	2	1	2	0	0	0	0
Q5DU49	1	92.96	0.00326552	1.89569	287482	335458	301517	273232	299422	567610	664045	709617	442292	454488	0	1	1	1	0	0	1	0
UPI0000D6684E	1	113.24	0.0034288	1.80364	112377	111093	91984	129035	111122	200425	241373	196401	215193	148732	0	0	1	1	1	1	1	1
B2KGR9	1	39.78	0.00343755	1.87107	217835	244487	164727	264915	222991	417232	510916	401351	421144	335517	0	0	0	0	0	1	0	0
Q8CCS7	6	337.7	0.00345739	0.492281	8.24269e+06	8.63204e+06	5.24392e+06	5.56176e+06	6.9201e+06	3.40663e+06	3.50819e+06	3.97429e+06	3.33646e+06	2.8076e+06	4	8	6	6	4	4	3	2
Q5SSE9	1	29.06	0.00362927	0.302977	1.80364e+06	2.75164e+06	1.73504e+06	2.41381e+06	2.17603e+06	659288	346628	458870	1.04157e+06	790084	1	1	0	1	0	0	0	0
Q8VCR7	2	69.32	0.00364719	0.509482	64412.2	52466.6	48934.6	82916.8	62182.5	31680.9	33728.4	37959.3	26449.3	28586.6	1	1	0	1	0	0	0	0
Q3U4S9	1	28.92	0.00367316	0.518204	120609	126388	93616.6	112454	113267	58695.4	43532.8	49862.1	79418.9	61967.7	0	0	1	1	0	0	0	0
Q8K2B3	2	106.95	0.00371718	1.57658	353807	284776	380471	429100	362039	570784	663133	531443	550745	537818	1	0	0	0	0	0	0	0
UPI00016D384C	3	148.83	0.00374428	0.741845	2.69385e+06	2.86728e+06	2.47089e+06	2.64053e+06	2.66814e+06	1.97934e+06	1.86438e+06	2.20685e+06	2.12911e+06	1.71704e+06	3	6	3	4	2	1	3	1
Q6GQT1	1	40.1	0.0039388	0.606432	850110	745254	713559	929950	809718	491039	536370	372579	569730	485477	1	1	3	1	1	2	1	2
Q9R1T2	1	105.61	0.00404627	1.6847	1.79997e+06	1.97316e+06	1.81576e+06	1.9158e+06	1.87617e+06	3.16078e+06	4.04048e+06	3.41861e+06	2.57495e+06	2.60906e+06	2	2	2	2	2	2	2	2
Q3UNQ6	10	876.56	0.0041091	1.34365	6.29896e+06	5.98186e+06	5.88375e+06	6.37426e+06	6.13471e+06	8.24289e+06	9.42885e+06	7.48621e+06	8.75191e+06	7.30457e+06	11	9	11	10	11	15	16	15
Q62048	1	196.64	0.00417035	0.692264	1.01362e+06	1.03501e+06	1.16387e+06	915458	1.03199e+06	714410	697517	760990	805220	593911	5	2	3	3	1	1	1	1
Q5DTK0	1	27.74	0.00418498	0.516939	175661	181143	144862	164917	166646	86145.8	55909.2	97346.7	108173	83154	0	0	0	0	0	0	1	0
Q96EC0	2	98.61	0.0042229	0.41858	642695	679237	655968	705872	670943	280843	150177	253495	363575	356126	3	2	3	2	1	1	1	1
P30416	2	147.93	0.0043987	3.97669	52320.1	55999.3	45006.7	14526.9	41963.3	166875	202854	182274	159252	123120	0	0	1	0	1	0	0	1
O08709	6	478.25	0.00447465	0.50198	7.17341e+06	8.65572e+06	6.97614e+06	1.1999e+07	8.70106e+06	4.36776e+06	5.23132e+06	4.16087e+06	4.6328e+06	3.44606e+06	6	9	10	10	5	5	5	4
Q3UIX8	1	61.54	0.00453414	0.640201	137077	124488	110218	137891	127419	81573.6	88100.4	61900.1	88610	87683.8	1	2	1	1	1	1	0	1
Q80VY9	1	30.14	0.00453759	1.55767	626854	791811	664022	901547	746058	1.16211e+06	1.36416e+06	1.11708e+06	1.13312e+06	1.03408e+06	0	1	1	0	1	0	0	0
Q9D8K6	1	31.51	0.00453759	1.55767	626854	791811	664022	901547	746058	1.16211e+06	1.36416e+06	1.11708e+06	1.13312e+06	1.03408e+06	0	0	1	0	0	0	0	1
P24549	1	81.05	0.00454539	0.391305	313986	194425	349476	310330	292054	114282	82646.5	174710	115583	84189.7	1	0	1	1	0	1	0	0
Q8C622	1	56.2	0.00465241	2.03247	724656	375355	483479	704662	572038	1.16265e+06	1.20367e+06	1.2845e+06	975448	1.18699e+06	0	0	0	0	1	1	1	2
Q9D0T2	1	28.74	0.00468912	0.488001	385355	354601	206769	360777	326875	159515	191973	140760	152505	152823	0	0	0	0	0	0	0	1
P97822	3	205.39	0.00472141	2.2702	3.20887e+06	1.74348e+06	3.42418e+06	4.23929e+06	3.15396e+06	7.16012e+06	8.26213e+06	6.8118e+06	6.44384e+06	7.12273e+06	0	1	1	0	1	1	1	4
B1AQX6	1	43.26	0.00474389	2.73273	778540	759828	922337	652465	778292	2.12686e+06	2.60876e+06	3.08584e+06	1.43943e+06	1.37342e+06	0	0	0	0	1	0	0	0
Q3UKQ2	8	439.08	0.00487915	2.15076	2.94976e+06	2.3634e+06	3.06573e+06	2.84258e+06	2.80537e+06	6.03368e+06	9.23815e+06	4.9312e+06	4.64704e+06	5.31834e+06	3	4	6	3	1	3	4	4
A6QIH8	1	42.95	0.00496547	6.95484	44508.8	25763	38150.2	23821.7	33060.9	229933	511499	183127	87311	137797	0	0	0	0	1	0	0	0
Q9R1P3	2	99.92	0.0050686	0.649247	664780	685702	705624	966276	755595	490568	521488	472755	532066	435963	1	2	1	1	0	1	1	1
Q8R2D4	1	33.09	0.00512257	1.85867	8.06163e+06	8.70696e+06	7.96232e+06	8.36623e+06	8.27428e+06	1.53792e+07	2.21618e+07	1.4385e+07	1.27174e+07	1.22525e+07	1	2	1	0	0	1	1	0
Q9WTF9	1	27.35	0.00514076	1.77039	5.09156e+06	5.75068e+06	4.29462e+06	5.48936e+06	5.15655e+06	9.1291e+06	9.09591e+06	1.16474e+07	9.07482e+06	6.69833e+06	0	0	0	1	1	0	0	0
UPI00001E46A2	2	88.33	0.00518852	0.426683	227967	207053	194162	393435	255654	109084	108403	100630	141958	85343.3	1	0	0	2	0	0	0	0
UPI00001E53C2	4	203.02	0.00530199	0.72795	1.75e+06	1.74542e+06	1.52961e+06	1.94092e+06	1.74149e+06	1.26772e+06	1.47278e+06	1.13067e+06	1.26839e+06	1.19902e+06	4	2	3	0	2	1	1	3
Q3UA95	2	220.25	0.00532382	0.122843	6.22517e+06	8.04089e+06	5.86528e+06	5.18855e+06	6.32997e+06	777594	153521	213519	1.62115e+06	1.12218e+06	5	4	4	3	1	1	2	2
Q3U0M2	1	75.8	0.0053589	1.69756	770159	620538	870745	1.10935e+06	842697	1.43052e+06	1.61601e+06	1.41306e+06	1.37046e+06	1.32257e+06	1	0	1	2	0	0	0	0
Q3UX10	3	181.29	0.0055039	0.591565	659441	540400	528313	684804	603239	356855	405348	259528	349657	412889	2	4	2	2	1	1	1	1
UPI0000F221A6	1	74.33	0.00562283	0.560709	629307	472917	429419	743822	568866	318968	304327	340683	337423	293440	0	0	0	1	0	0	0	0
UPI0000D66F6C	1	65.02	0.00566658	0.679844	2.98957e+06	3.04096e+06	2.56785e+06	3.53864e+06	3.03426e+06	2.06282e+06	2.04667e+06	2.44938e+06	1.94025e+06	1.81497e+06	3	3	2	2	1	2	1	1
Q3U6B1	1	134.46	0.00567092	0.119832	526824	561306	486975	336697	477951	57273.9	12425.7	12888.6	116562	87219.1	2	1	2	1	0	0	0	0
Q3TBS5	1	31.95	0.00567272	1.42057	4.76658e+06	4.58963e+06	4.11423e+06	3.98711e+06	4.36439e+06	6.19993e+06	6.7084e+06	7.15912e+06	5.59075e+06	5.34144e+06	0	0	1	0	0	0	0	0
Q3V1Z7	4	331.99	0.00567338	1.59343	2.42177e+06	2.54638e+06	3.10657e+06	3.92307e+06	2.99945e+06	4.7794e+06	5.28118e+06	4.61893e+06	4.63347e+06	4.58404e+06	3	3	4	4	3	2	3	3
A1L333	8	407.72	0.0057597	0.81381	2.8876e+06	2.76716e+06	2.80121e+06	3.16654e+06	2.90563e+06	2.36463e+06	2.202e+06	2.24585e+06	2.61688e+06	2.39378e+06	10	8	6	9	2	6	8	7
B1AS06	1	27.92	0.00591584	0.77543	8.68845e+06	1.01873e+07	8.33513e+06	9.68728e+06	9.22453e+06	7.15298e+06	7.31984e+06	7.43328e+06	7.50491e+06	6.35388e+06	0	0	1	0	0	0	0	0
A2AFW6	2	119.82	0.00604874	0.53793	271778	272321	268038	372917	296264	159369	131853	117388	193383	194852	2	1	1	1	0	0	1	1
Q8C6E9	1	29.6	0.00611854	0.286514	114619	157771	115427	152848	135166	38727	13761.9	40039.9	61973	39133.3	1	0	0	0	0	0	0	0
Q3TR90	2	158.14	0.00622063	0.725471	1.58737e+06	1.71601e+06	1.62461e+06	1.94321e+06	1.7178e+06	1.24622e+06	1.46002e+06	1.17303e+06	1.27277e+06	1.07904e+06	1	2	1	3	2	1	1	1
Q91V12	3	272.37	0.00631003	0.670125	1.6949e+06	1.93739e+06	1.6379e+06	2.06122e+06	1.83285e+06	1.22824e+06	1.53817e+06	1.20683e+06	1.09667e+06	1.07129e+06	2	2	2	2	3	1	2	3
B1AQD9	1	71.98	0.00634242	1.7973	253644	194057	182768	188648	204779	368050	490728	333614	279251	368608	1	0	0	0	1	0	1	1
P70670	1	28.78	0.00643679	1.79621	2.53739e+06	2.03826e+06	3.78213e+06	3.17863e+06	2.88411e+06	5.18045e+06	4.76551e+06	4.86967e+06	4.88017e+06	6.20644e+06	0	0	1	0	0	0	0	0
A2AS98	1	27.85	0.00651922	1.94556	1.88715e+06	1.99484e+06	1.78948e+06	2.43373e+06	2.0263e+06	3.94229e+06	5.78044e+06	3.62849e+06	3.1969e+06	3.16336e+06	0	1	0	1	0	1	0	0
P56546-2	3	162.73	0.00665607	1.85968	869546	601112	1.21215e+06	796149	869739	1.61744e+06	1.55196e+06	1.45344e+06	1.5132e+06	1.95115e+06	1	1	1	0	0	0	0	2
A2A834	1	41.64	0.00669342	4.61152	32132	41589.6	25816	19515.2	29763.2	137253	290758	93246.4	85164.3	79845.5	0	1	1	0	2	1	1	1
B2CY77	3	257.16	0.00688862	0.786772	3.25168e+06	3.04937e+06	3.10675e+06	3.71319e+06	3.28025e+06	2.58081e+06	2.87201e+06	2.44514e+06	2.58835e+06	2.41773e+06	4	3	3	3	2	2	2	3
B1AU64	2	146.52	0.00698492	1.58609	2.91437e+06	1.9832e+06	2.85211e+06	2.58854e+06	2.58456e+06	4.09933e+06	4.96028e+06	4.0117e+06	3.96514e+06	3.4602e+06	4	1	2	2	2	4	4	6
Q3TE63	8	636.3	0.00702762	0.621848	5.52798e+07	6.51269e+07	4.71619e+07	7.19353e+07	5.9876e+07	3.72337e+07	4.34572e+07	3.43166e+07	3.9589e+07	3.15721e+07	19	24	20	18	21	20	20	20
Q3UFF9	1	62.71	0.00704841	0.66126	551365	586086	471947	700871	577567	381922	392084	373494	436769	325342	1	1	1	1	1	2	1	1
Q6VGS5	1	28.42	0.00704872	0.632578	752574	882742	825072	1.1216e+06	895497	566471	489944	658918	618089	498934	0	0	1	0	0	0	0	0
UPI0000D66609	3	212.96	0.00711422	0.708863	827670	1.06605e+06	955834	860048	927401	657400	785980	612160	646564	584896	2	1	2	2	1	1	1	1
UPI0001552B26	4	324.51	0.00726833	1.78334	2.77362e+06	3.65572e+06	2.7248e+06	2.13283e+06	2.82174e+06	5.03212e+06	5.95208e+06	5.7641e+06	4.10262e+06	4.30969e+06	0	2	1	0	3	4	4	2
Q9Z275	7	618.24	0.00733112	1.40487	2.06375e+07	1.98844e+07	2.44245e+07	2.81116e+07	2.32645e+07	3.26836e+07	3.24526e+07	3.16651e+07	3.05731e+07	3.60437e+07	15	13	15	12	13	10	12	11
Q7TQF7	1	99.1	0.00734936	1.30496	1.81418e+06	1.6541e+06	1.52845e+06	1.82353e+06	1.70507e+06	2.22504e+06	2.51959e+06	1.95591e+06	2.22132e+06	2.20333e+06	1	1	1	0	1	0	1	1
UPI000024DA7B	1	72.63	0.0074289	1.99872	1.12321e+06	1.15621e+06	1.30028e+06	1.06931e+06	1.16225e+06	2.32302e+06	3.50527e+06	2.04496e+06	2.0908e+06	1.65103e+06	2	1	1	1	2	2	1	1
Q8BH59	5	279.13	0.00752542	1.57203	1.95545e+06	2.68227e+06	2.20326e+06	1.948e+06	2.19725e+06	3.45414e+06	3.63213e+06	4.23358e+06	2.9624e+06	2.98845e+06	1	3	2	4	0	2	1	1
A0PJB8	2	258.02	0.00753549	1.88507	292984	244414	284764	268985	272787	514223	747336	478477	370601	460480	1	0	3	0	1	0	0	3
UPI0000D8B3B4	1	70.11	0.00753554	0.78285	4.07483e+06	3.5941e+06	3.66235e+06	3.94e+06	3.81782e+06	2.98878e+06	3.20491e+06	2.75048e+06	3.33396e+06	2.66576e+06	1	1	1	1	1	1	1	1
B1AWP7	1	31.02	0.00769379	0.416608	304462	479217	202558	208172	298602	124400	139185	123067	124919	110429	0	0	0	0	0	1	0	0
Q6PDZ3	2	122.33	0.00776237	0.72842	413968	467438	406598	379177	416796	303602	368223	267357	288099	290729	1	1	1	0	0	2	1	0
Q8BXK4	1	27.94	0.00797563	0.375276	311078	413028	438889	511439	418609	157094	294043	98039.1	133930	102363	0	0	0	0	1	0	0	0
Q3TF72	3	121.66	0.00817128	0.701932	381926	321188	360914	285133	337290	236755	232040	240097	274190	200692	1	0	2	2	0	0	1	1
Q8CEB6	1	33.73	0.00832351	3.06321	17378	24364.6	11913.4	47847.4	25375.9	77731.7	94640.9	92071.6	66077.4	58136.9	0	0	0	0	0	1	1	0
UPI0000F51613	2	92.84	0.00835724	0.69383	937914	969051	933973	1.01195e+06	963222	668313	853338	535441	632496	651975	4	3	3	4	1	2	1	1
UPI0000F22168	1	78.76	0.00847397	1.63523	417848	459087	408557	287422	393228	643019	785047	651316	589645	546071	1	0	0	0	1	1	1	1
A1E283	1	109.21	0.00856894	1.48547	854398	924274	870174	750822	849917	1.26252e+06	1.46783e+06	1.42547e+06	1.15616e+06	1.00063e+06	1	0	1	0	0	1	1	0
B1ASE2	1	87.67	0.0086065	3.71589	42444.9	12459.9	20850.7	22281.2	24509.2	91073.3	131552	106159	43523.5	83059.2	1	0	1	0	1	1	0	1
Q99KI0	10	746.72	0.00874094	1.43759	7.64941e+06	8.67394e+06	7.51112e+06	8.69707e+06	8.13288e+06	1.16918e+07	1.46159e+07	1.15891e+07	9.97678e+06	1.05854e+07	12	11	13	10	11	10	10	11
Q3TA69	2	285.89	0.00888135	2.23811	742814	483545	638200	497017	590394	1.32136e+06	1.89628e+06	1.48055e+06	864485	1.04415e+06	2	0	3	1	3	0	0	2
Q8C5H2	2	218.55	0.00912988	0.502728	6.92421e+06	6.86582e+06	4.17622e+06	3.88709e+06	5.46333e+06	2.74657e+06	2.69954e+06	3.36134e+06	2.63308e+06	2.29233e+06	3	3	4	1	2	2	2	2
Q3TCI7	8	587.08	0.00934541	1.62357	6.08412e+06	5.51669e+06	8.27788e+06	9.37734e+06	7.31401e+06	1.18748e+07	1.35857e+07	1.10911e+07	1.11204e+07	1.1702e+07	5	6	5	9	5	7	5	6
Q3UJP4	1	82.6	0.00938733	0.751407	399949	352240	331565	434675	379607	285239	268859	289768	319403	262928	3	3	3	2	2	2	2	2
UPI0000F4B91F	1	72.05	0.00946328	0.636621	525214	735529	655566	560052	619090	394126	307068	475301	425867	368268	1	1	1	0	0	0	0	0
Q3TJ43	2	128.37	0.0097196	0.873931	218461	249489	235229	218038	230304	201270	198782	208093	204028	194177	1	2	2	2	0	2	1	1
Q6ZPR6	1	28.15	0.00972592	0.498096	106148	97373.4	127569	188334	129856	64680.8	72150.6	46039.3	71094.4	69439	0	0	0	0	1	0	0	0
Q93092	2	119.49	0.00986096	0.743424	1.29556e+06	1.12682e+06	1.0379e+06	1.30735e+06	1.19191e+06	886093	945585	766377	985662	846749	2	1	2	3	1	3	3	3
Q3UHU8	1	146.17	0.00999671	0.11385	49036.1	122970	43202.9	134004	87303.2	9939.45	2057.88	2114.76	14277	21308.1	1	2	1	0	0	0	1	0
Q8BPH1	2	168.94	0.00999715	0.408001	3.1501e+06	2.86677e+06	1.68301e+06	4.56677e+06	3.06666e+06	1.2512e+06	1.39994e+06	978243	1.11084e+06	1.51579e+06	2	2	4	4	0	1	0	0
Q3U2G2	4	254.91	0.0100906	0.788625	1.25861e+06	1.16366e+06	1.22099e+06	1.52118e+06	1.29111e+06	1.0182e+06	1.08281e+06	987944	1.02257e+06	979482	3	1	0	3	1	3	2	3
Q8R5C0	1	29.51	0.0102011	1.72943	506506	446713	544654	366237	466028	805961	782913	984317	884569	572047	0	0	1	0	0	0	0	0
P43275	3	573.44	0.0104216	1.86404	8.60338e+06	1.08905e+07	1.01506e+07	6.78488e+06	9.10734e+06	1.69764e+07	2.43432e+07	1.4446e+07	1.45815e+07	1.45351e+07	8	7	7	5	7	7	8	8
Q8BRQ9	3	101.98	0.0104746	1.52257	127819	161156	149515	95245.7	133434	203162	205796	187898	213936	205020	1	0	0	0	1	1	2	0
P43274	3	213.73	0.0105828	0.161921	2.38119e+07	2.05417e+07	6.39146e+06	3.8516e+07	2.23153e+07	3.61332e+06	2.05452e+06	1.78272e+06	5.48025e+06	5.13578e+06	5	4	5	8	1	2	2	3
B2RQ80	1	28.25	0.0107755	0.484291	403188	533823	297464	507127	435401	210860	318805	177601	183211	163824	0	0	0	1	0	0	0	0
Q0E6E1	1	32.96	0.0109598	0.641724	4.27058e+06	4.29845e+06	4.39838e+06	5.56869e+06	4.63402e+06	2.97376e+06	3.27088e+06	2.29237e+06	2.62587e+06	3.70593e+06	0	0	0	1	0	0	0	0
UPI0000023B99	3	147.54	0.0114555	0.496278	1.18457e+06	1.18718e+06	936952	903186	1.05297e+06	522567	286458	510414	609902	683493	1	3	1	2	1	0	1	0
Q3TQP7	4	229.12	0.0114735	1.99898	1.91379e+06	2.65225e+06	1.5672e+06	2.0487e+06	2.04548e+06	4.08888e+06	5.90918e+06	4.14894e+06	3.38321e+06	2.91418e+06	3	2	1	1	2	2	3	3
Q91XV3	2	271.01	0.0118234	2.21311	973271	971393	976542	380258	825366	1.82662e+06	1.78404e+06	2.00169e+06	1.94351e+06	1.57726e+06	1	1	1	1	2	2	2	1
B2KGT6	2	151.26	0.0120514	2.09384	182458	92412.7	166148	112049	138267	289509	397556	298768	209468	252243	0	0	0	0	2	0	1	1
Q8BKG9	1	32.42	0.0122555	0.534918	190968	221297	168044	317888	224549	120115	150523	104693	130505	94739.4	1	0	2	1	1	0	2	0
UPI0000D8A7CA	1	38.63	0.0122555	0.534918	190968	221297	168044	317888	224549	120115	150523	104693	130505	94739.4	2	1	1	2	0	1	0	0
Q3UDN8	1	107.47	0.0130036	0.762042	436884	518449	438703	455188	462306	352297	419424	318413	359855	311496	1	1	1	1	0	0	1	0
A7YY80	4	200.03	0.0130146	0.759452	801745	853750	883354	859363	849553	645195	529707	777925	626228	646919	2	1	1	2	1	1	0	1
Q3TT04	3	161.86	0.0130482	0.745381	3.11563e+06	3.10697e+06	2.91481e+06	3.69117e+06	3.20714e+06	2.39054e+06	2.84028e+06	2.43528e+06	2.06716e+06	2.21946e+06	2	2	0	2	0	0	0	0
Q3TDU1	1	46.89	0.0132099	0.718583	99442.1	110385	102809	133424	111515	80132.8	95145.6	71654.3	82628.8	71102.4	1	1	1	1	0	0	0	0
UPI0000D67EA5	1	61.67	0.0134371	1.49864	3.7345e+07	4.31413e+07	3.85175e+07	5.80336e+07	4.42594e+07	6.63288e+07	7.86276e+07	6.36066e+07	5.76463e+07	6.54347e+07	0	1	4	0	2	0	1	1
Q8CFQ6	4	285	0.0134515	1.43805	5.47181e+06	4.79206e+06	5.47017e+06	6.10649e+06	5.46013e+06	7.85193e+06	9.83882e+06	6.37754e+06	7.74281e+06	7.44855e+06	5	4	5	6	5	5	6	3
Q3U7C0	1	40.71	0.0134594	0.561406	169861	137145	146680	205671	164839	92541.6	59370.1	106713	114000	90083.3	1	0	1	2	0	1	1	1
Q3TXJ4	1	45.65	0.0137636	0.653521	187639	250656	159425	188062	196445	128381	150799	109869	139779	113077	1	2	1	1	0	0	0	0
Q9DCX2	4	253.33	0.0138474	1.31038	2.47514e+06	2.03467e+06	1.83991e+06	1.86861e+06	2.05458e+06	2.69228e+06	3.01115e+06	2.64746e+06	2.64732e+06	2.46317e+06	3	3	3	3	1	2	4	3
B7MXB0	1	34.62	0.013918	0.708456	911077	861963	732147	936870	860515	609637	758091	551767	619231	509458	0	0	2	1	1	2	0	1
Q7TNK2	1	29.28	0.013918	0.708456	911077	861963	732147	936870	860515	609637	758091	551767	619231	509458	1	0	0	0	1	2	0	0
Q3TEA8	3	223.3	0.013964	0.603716	2.37491e+06	2.05211e+06	1.65422e+06	1.47442e+06	1.88891e+06	1.14037e+06	874165	1.426e+06	1.14697e+06	1.11433e+06	2	2	1	3	1	2	1	2
Q3U6P5	1	63.88	0.0141187	0.757142	682078	690343	640693	513301	631604	478214	512990	435294	509101	455471	2	2	2	2	2	2	2	1
Q9CSM5	1	55.51	0.0141792	0.74937	920249	993203	804483	1.14226e+06	965049	723179	758097	682788	782533	669296	1	1	1	0	1	1	0	1
Q3TD17	4	220.97	0.0146021	1.24742	1.46517e+06	1.4966e+06	1.36881e+06	1.31851e+06	1.41227e+06	1.7617e+06	1.92793e+06	1.5577e+06	1.9375e+06	1.62367e+06	7	4	3	5	4	6	7	6
Q9Z1R9	1	191.1	0.0146448	0.676692	3.28739e+06	4.04492e+06	3.24271e+06	4.16827e+06	3.68582e+06	2.49417e+06	2.65805e+06	1.85053e+06	2.64382e+06	2.82427e+06	3	3	3	4	3	3	4	4
UPI0000D63641	1	152.12	0.0150269	2.30328	392826	153614	403544	290705	310172	714414	934642	788836	616866	517313	1	0	0	0	0	0	2	1
B4U2C8	1	28.09	0.0150286	0.478524	96571.5	107628	105271	181494	122741	58734.6	41214.3	43899.4	83664.2	66160.5	0	0	0	1	0	0	0	0
Q3TIF8	1	33.84	0.0150765	0.791297	317051	380843	330545	352839	345320	273250	295813	288630	229600	278958	1	0	0	0	0	0	0	0
A2A838	4	203.61	0.0151289	0.724454	1.29284e+06	1.06201e+06	1.10571e+06	1.51234e+06	1.24323e+06	900660	805157	993811	948693	854979	3	1	1	0	0	0	2	1
A2ARS1	1	39.47	0.0151862	1.46952	6.45896e+06	6.98126e+06	5.8505e+06	6.31275e+06	6.40086e+06	9.40621e+06	1.22767e+07	8.39604e+06	9.37691e+06	7.57522e+06	0	0	1	0	2	2	0	1
A7MCT9	1	34.38	0.0151862	1.46952	6.45896e+06	6.98126e+06	5.8505e+06	6.31275e+06	6.40086e+06	9.40621e+06	1.22767e+07	8.39604e+06	9.37691e+06	7.57522e+06	2	0	0	0	0	2	0	0
Q9EQF6	2	115.66	0.0153309	0.798281	926839	1.11015e+06	952759	1.04687e+06	1.00915e+06	805589	782911	808756	919765	710925	2	1	1	1	0	1	2	1
Q5M9J5	1	40.79	0.0153654	0.205993	91346.6	71393.3	90861.3	92926.3	86631.9	17845.5	2532.19	10508.8	31792	26549.2	1	0	1	0	0	0	0	0
Q8BVI4	1	69.47	0.0154975	2.0148	155016	280073	280734	165152	220244	443746	490907	588564	316521	378994	1	1	1	1	1	1	1	1
Q9R0P5	2	91.59	0.0155143	0.685401	495843	407793	354650	322337	395156	270840	282281	226250	291145	283685	2	1	1	1	2	1	1	1
Q50HW9	1	62.1	0.0157308	0.715658	480726	475958	429945	529092	478930	342750	444331	304439	330161	292069	2	1	2	1	0	1	0	1
Q5RKP3	2	92.76	0.0158117	0.75556	516784	533044	510276	606206	541577	409194	501768	365185	409606	360217	3	1	1	1	2	0	0	1
Q3TFE8	2	119.65	0.0160324	1.37048	1.67111e+06	1.75014e+06	1.71812e+06	1.62263e+06	1.6905e+06	2.3168e+06	2.86847e+06	2.30147e+06	2.2491e+06	1.84817e+06	1	3	1	1	0	0	0	1
B0LAC5	1	77.35	0.0160611	0.0482821	54245.6	74244.7	92906	88264.9	77415.3	3737.77	273.736	26.6556	7438.21	7212.48	1	0	1	1	0	0	0	0
Q9D2G2	2	157.76	0.0161951	1.36422	547529	506720	514653	591107	540002	736683	761707	904032	664550	616442	2	0	0	1	0	2	0	1
Q31092	1	27.63	0.016729	0.526199	2.90065e+06	4.49161e+06	3.81201e+06	5.76298e+06	4.24181e+06	2.23204e+06	2.51932e+06	1.50835e+06	2.6716e+06	2.22888e+06	0	0	1	0	0	0	0	0
Q3ULF5	1	45.85	0.0168776	1.49136	210639	234965	178921	169158	198421	295917	380690	287592	268573	246814	0	1	1	1	1	1	1	1
Q03265	4	317.4	0.0169228	0.603828	6.22037e+06	7.76216e+06	7.02207e+06	8.02232e+06	7.25673e+06	4.38182e+06	2.8397e+06	3.94469e+06	5.42167e+06	5.3212e+06	7	5	7	4	2	3	6	4
UPI0000D67335	2	58.09	0.0169232	1.2997	2.18193e+06	2.1453e+06	2.18819e+06	2.37228e+06	2.22193e+06	2.88783e+06	3.55355e+06	2.78671e+06	2.66336e+06	2.5477e+06	0	0	0	0	0	0	0	1
Q9D517	1	85.16	0.0169411	1.17086	954076	787653	904237	897906	885968	1.03734e+06	995576	1.12039e+06	1.01376e+06	1.01964e+06	1	1	1	1	1	2	1	1
B7ZMU2	1	27.42	0.0171212	1.7569	1.02994e+06	1.11068e+06	1.10136e+06	1.37102e+06	1.15325e+06	2.02614e+06	3.04691e+06	1.81544e+06	1.64132e+06	1.60089e+06	0	0	0	0	1	0	0	0
Q1WWL1	1	88	0.0173615	1.50621	1.87157e+06	1.23227e+06	1.80034e+06	1.75199e+06	1.66404e+06	2.5064e+06	3.08693e+06	2.34644e+06	2.50336e+06	2.08888e+06	2	2	2	2	2	1	3	2
P19157	3	221.14	0.0176137	1.50931	1.63188e+06	1.97199e+06	1.76e+06	1.44551e+06	1.70234e+06	2.56937e+06	3.3943e+06	2.35409e+06	2.45643e+06	2.07268e+06	2	2	1	1	4	3	2	2
Q3TL95	1	64.06	0.0176754	0.595613	155557	144232	122180	183046	151254	90088.7	118671	81421.2	99358.5	60904.4	1	1	0	1	0	0	0	0
UPI0000024BAA	7	680	0.0177018	1.48094	6.32699e+06	5.92391e+06	6.23256e+06	9.05856e+06	6.8855e+06	1.0197e+07	1.19839e+07	1.03554e+07	1.01473e+07	8.30149e+06	7	7	7	8	4	6	7	5
Q9D7N9	1	31.53	0.0177082	2.31186	27053.8	43868.4	31007.1	11517.1	28361.6	65568	76304	66377.7	59997	59593.1	0	0	0	0	1	0	0	0
UPI0000D66642	1	39.5	0.0177744	0.757311	622788	664634	504339	699410	622793	471648	499348	507264	462302	417678	3	1	3	3	3	2	2	3
Q6PF88	1	40.31	0.0177744	0.757311	622788	664634	504339	699410	622793	471648	499348	507264	462302	417678	2	3	3	3	2	2	1	4
Q4VAE8	1	33.26	0.0177804	0.0113813	713.383	1074.8	780.561	52715.4	13821	157.301	0	0	0	629.204	0	0	0	1	0	0	0	0
A2ATM9	2	64.38	0.0178071	0.549667	438577	403364	310298	225669	344477	189348	140999	206893	188867	220631	2	1	0	1	0	0	0	0
A2ACG7	1	51.54	0.017969	0.701574	272077	284152	323933	306359	296630	208108	263603	171707	226886	170236	1	0	1	0	0	0	0	0
O35685	1	40.08	0.0180374	0.0240324	4745.54	7685.43	1458.87	71194.7	21271.1	511.197	345.981	134.481	700.328	863.999	0	0	0	1	0	0	0	0
P14152	3	372.12	0.0185719	1.31436	1.0598e+07	1.16483e+07	1.04743e+07	1.01921e+07	1.07282e+07	1.41007e+07	1.31045e+07	1.7561e+07	1.32908e+07	1.24466e+07	7	6	7	5	6	7	7	6
UPI00001F1779	1	30.43	0.018958	0.542576	58596.5	59577.2	55023.6	48334	55382.8	30049.4	18867.6	34233.1	45666.2	21430.7	0	0	1	0	0	1	0	0
Q3TWS4	1	118.88	0.0189593	1.60187	114945	127065	173300	115089	132600	212407	289341	190973	185582	183733	1	1	0	1	1	1	1	1
Q3TVD2	3	137.23	0.019099	1.74008	1.07496e+06	728484	685691	1.08457e+06	893425	1.55463e+06	1.20501e+06	2.11159e+06	1.32748e+06	1.57444e+06	2	0	2	1	1	1	2	2
Q9D6J6	1	34.25	0.0191819	1.24528	182576	178025	199005	224284	195973	244042	271849	226080	252978	225260	0	0	0	1	0	0	1	0
UPI00015DF5E4	1	27.12	0.0192811	0.734608	292353	284906	269070	301672	287000	210832	175464	244602	248365	174900	0	1	0	0	0	0	0	0
Q8CBB6	3	313.47	0.0192983	1.35695	2.13349e+08	2.43747e+08	2.22085e+08	1.71676e+08	2.12714e+08	2.88643e+08	3.44308e+08	2.79253e+08	2.61264e+08	2.69746e+08	21	26	32	30	39	35	36	36
Q5DTP7	1	42.77	0.0201456	0.0319704	51661.1	69681.3	49892.6	68676.3	59977.8	1917.51	0.852083	537.81	7131.39	0	1	1	1	0	0	0	0	0
Q6P1G2	2	59.01	0.0201646	1.92585	1.06943e+06	1.94149e+06	987416	1.14335e+06	1.28542e+06	2.47553e+06	3.54935e+06	2.28534e+06	2.302e+06	1.76545e+06	0	0	1	0	2	2	1	1
Q9CVR0	11	1452.43	0.0202867	0.860214	1.99212e+08	1.96857e+08	1.7793e+08	1.79884e+08	1.88471e+08	1.62125e+08	1.78999e+08	1.60501e+08	1.60447e+08	1.48553e+08	51	56	47	46	50	48	48	53
UPI0000D8ABE1	1	32.33	0.0203255	0.624247	431993	368138	378016	638960	454276	283581	313615	280800	307535	232372	0	0	0	0	1	0	0	0
UPI0000D8A840	3	237.01	0.0207528	1.35462	295134	277427	264325	187581	256117	346941	347238	337238	347445	355845	0	0	2	1	1	1	0	3
Q6GTD3	2	95.49	0.0218527	0.59054	208654	205213	195671	212015	205388	121290	71003.7	119349	176692	118115	1	1	1	0	0	0	1	0
Q8R0X4	2	96.58	0.0222066	0.436573	326364	405311	241998	583824	389374	169990	90256.4	215810	191671	182223	0	1	0	1	0	0	0	0
Q18AD5	1	42.1	0.0222074	1.42286	9.59166e+07	7.38223e+07	1.04621e+08	1.05406e+08	9.49416e+07	1.35089e+08	1.68707e+08	1.30059e+08	1.2266e+08	1.18928e+08	5	1	1	1	8	8	4	2
O70503	1	108.45	0.0223446	2.0441	189022	152157	223840	70348.6	158842	324688	359120	340863	284925	313846	1	1	0	1	1	2	1	2
UPI0000D636AA	2	190.39	0.0223998	1.41495	9.20477e+06	1.13471e+07	9.87358e+06	1.22885e+07	1.06785e+07	1.51096e+07	1.90336e+07	1.53829e+07	1.28422e+07	1.31796e+07	1	2	2	1	0	1	2	2
P15532	4	286.12	0.0227735	0.410303	965168	1.04478e+06	934437	1.40987e+06	1.08856e+06	446641	183141	278443	696697	628283	3	3	3	2	1	1	1	2
Q05D37	1	133.81	0.0228291	0.77823	5.62371e+06	6.51168e+06	5.93856e+06	7.37081e+06	6.36119e+06	4.95047e+06	5.72234e+06	4.80743e+06	4.93746e+06	4.33464e+06	5	7	7	6	5	6	5	5
Q3TJL8	3	224.7	0.0229641	0.77397	1.9816e+06	2.26775e+06	1.79261e+06	1.74829e+06	1.94756e+06	1.50736e+06	1.77685e+06	1.49819e+06	1.39992e+06	1.35446e+06	5	5	4	4	3	4	5	4
Q6PHC1	12	1825.12	0.0231366	1.32987	2.27879e+08	2.17928e+08	2.4631e+08	2.47217e+08	2.34833e+08	3.12297e+08	3.98241e+08	2.8723e+08	2.87605e+08	2.76112e+08	171	162	168	156	139	151	165	157
Q8BTY5	1	85.21	0.0235902	1.48894	177994	201169	180448	247465	201769	300422	385461	304544	232764	278919	1	1	1	1	1	1	1	1
Q3TFG3	3	251.78	0.0239158	0.722136	1.17319e+06	1.26666e+06	1.09913e+06	992099	1.13277e+06	818014	1.05811e+06	727236	816607	670107	1	1	2	1	2	4	2	2
Q8VCE0	13	1047.13	0.0241821	0.76116	1.79846e+07	1.5079e+07	1.50539e+07	1.81126e+07	1.65575e+07	1.26029e+07	9.9962e+06	1.28243e+07	1.39178e+07	1.36734e+07	13	13	14	16	7	12	11	12
Q3TG21	4	423.74	0.0241891	1.41499	7.93095e+06	7.07959e+06	7.4056e+06	9.40137e+06	7.95438e+06	1.12554e+07	1.44529e+07	1.12126e+07	9.74437e+06	9.6118e+06	5	5	4	9	1	4	5	2
Q3V2E0	1	64.61	0.0246928	0.680647	401577	429280	402325	594206	456847	310951	320525	237921	351635	333724	1	1	1	1	0	0	0	1
Q3U0P1	1	28.57	0.0248546	0.598849	7.86115e+06	8.78301e+06	7.6057e+06	9.87476e+06	8.53115e+06	5.10887e+06	3.03326e+06	6.75287e+06	4.73803e+06	5.91133e+06	0	1	0	1	0	0	0	0
Q3TZ71	1	32.78	0.0250214	1.53325	938652	560781	725713	879795	776235	1.19016e+06	1.52741e+06	1.04014e+06	1.13709e+06	1.05601e+06	2	1	1	2	1	1	2	2
Q6ZQ38	4	266.32	0.0253999	1.35384	3.38878e+06	3.32516e+06	3.51192e+06	4.15016e+06	3.59401e+06	4.86572e+06	6.11001e+06	4.79145e+06	4.47686e+06	4.08455e+06	5	4	5	7	6	8	7	5
Q99J49	10	1015.03	0.0254395	0.827434	9.49023e+07	8.57594e+07	8.55904e+07	1.0853e+08	9.36956e+07	7.75269e+07	8.15635e+07	8.05096e+07	7.59786e+07	7.2056e+07	35	37	34	33	41	37	35	42
Q9DCQ2	1	29.38	0.0257488	0.139239	1.11115e+06	942436	770772	631103	863866	120283	5351.02	140854	166887	168042	0	0	1	1	0	0	0	0
A6ZI44	8	845.14	0.0261788	1.40618	3.34761e+07	3.5758e+07	3.33498e+07	4.48321e+07	3.6854e+07	5.18234e+07	6.62875e+07	5.07163e+07	4.46349e+07	4.56548e+07	17	14	21	17	18	20	19	20
Q9DD18	1	35.8	0.026477	0.543825	129500	135365	137513	146245	137156	74588.7	35868.9	73169.9	88257.4	101058	0	0	0	1	0	0	0	0
B4U2S5	1	29.27	0.0265004	1.92358	5.41554e+06	6.617e+06	4.33291e+06	6.51685e+06	5.72058e+06	1.1004e+07	1.78226e+07	9.71543e+06	8.63762e+06	7.84037e+06	0	0	0	0	0	0	0	1
UPI0000D65E50	1	28.34	0.0268271	0.751099	715167	686222	509811	705351	654138	491322	468852	429314	530192	536932	0	0	1	0	0	0	0	0
Q65PR3	1	33.93	0.0268271	0.751099	715167	686222	509811	705351	654138	491322	468852	429314	530192	536932	1	0	0	0	0	0	0	0
Q8R128	1	31.75	0.0272906	0.265281	143637	187467	151960	138022	155272	41190.5	7195.91	10791.2	75341	71433.9	1	1	0	0	0	0	0	0
Q3TF41	2	105.55	0.0273404	0.731467	2.14137e+06	2.5475e+06	2.00933e+06	1.95668e+06	2.16372e+06	1.58269e+06	2.01882e+06	1.39479e+06	1.58663e+06	1.33053e+06	2	2	2	2	2	1	2	1
Q91WS0	3	176.14	0.0279554	0.245306	390307	334234	391710	561228	419370	102874	12810.8	128501	128590	141594	1	2	1	2	0	0	1	0
Q80U36	4	283.41	0.0279595	1.5351	3.36987e+06	3.28746e+06	2.85906e+06	3.78345e+06	3.32496e+06	5.10416e+06	6.81942e+06	5.37426e+06	4.51359e+06	3.70936e+06	6	4	6	5	6	6	3	6
Q9CXY0	1	42.76	0.0280775	0.474594	113106	125745	119668	106832	116338	55213.2	89094.8	27721.4	29954.7	74082	0	0	0	0	0	0	0	0
Q3TMB3	1	45.48	0.028568	1.39779	1.03845e+06	1.29071e+06	987603	1.09794e+06	1.10368e+06	1.54271e+06	2.00442e+06	1.50448e+06	1.37134e+06	1.2906e+06	1	0	1	2	0	0	0	0
UPI00001F5C4F	2	65.6	0.0286559	0.418177	326360	369445	219287	712772	406966	170184	214065	186417	167598	112656	0	1	1	0	0	0	1	0
UPI00015DECC4	4	309.7	0.0301123	0.713836	4.74705e+06	4.31201e+06	3.64724e+06	3.97404e+06	4.17008e+06	2.97676e+06	2.21569e+06	2.70673e+06	3.47402e+06	3.51058e+06	6	5	6	5	2	6	5	5
Q61644	2	293	0.0301749	0.384939	613790	887249	882717	840015	805943	310239	87370.8	238961	522025	392599	3	2	2	3	0	0	3	1
A2A5A0	7	340.99	0.0301991	0.78139	2.87808e+06	2.92767e+06	2.69667e+06	3.82021e+06	3.08066e+06	2.40719e+06	2.51685e+06	2.36664e+06	2.55931e+06	2.18597e+06	5	4	4	4	2	7	4	5
Q80TB8	2	164.86	0.0308842	0.716386	1.25731e+06	1.09899e+06	1.31594e+06	1.82038e+06	1.37316e+06	983710	967908	1.09397e+06	933070	939890	2	1	1	2	0	0	0	1
P58462-2	1	28.78	0.030936	1.98857	2.52032e+06	2.05634e+06	4.21014e+06	3.98768e+06	3.19362e+06	6.35073e+06	4.11825e+06	6.12139e+06	5.69451e+06	9.46876e+06	0	0	0	0	0	0	0	1
Q60930	7	541.43	0.0309778	0.805176	4.65218e+06	4.79378e+06	3.69397e+06	4.23829e+06	4.34456e+06	3.49813e+06	3.08579e+06	3.93503e+06	3.49257e+06	3.47915e+06	10	6	9	8	6	8	9	9
Q9ERK4	2	89.42	0.0311048	1.62669	254247	258642	278833	393888	296402	482154	605075	467917	533359	322264	0	1	0	0	1	1	1	0
Q5SUR0	1	33.05	0.0312091	1.50715	28152	34340	31760.9	26199	30113	45384.6	45359.5	62039.5	39815.7	34323.8	0	0	1	0	0	0	0	0
A2A4U6	1	37.9	0.0313808	0.143263	149461	218886	295367	1.52857e+06	548070	78518	42434.1	60840.2	97324.4	113474	1	1	0	1	0	0	0	0
Q3TQP6	1	30.72	0.0313929	1.38767	58267.2	40362.2	65812.5	62985.4	56856.8	78898.7	86097.7	68746.1	83555.9	77195.1	0	0	0	0	0	0	1	0
Q9Z1F9	1	85.18	0.0314931	0.466283	97978.1	68484.9	84986.9	44056.4	73876.6	34447.4	17010.5	46097	36545.1	38136.9	0	1	1	0	0	0	0	0
P50518	1	157.74	0.0315435	0.729237	4.09361e+06	4.58208e+06	3.32879e+06	4.42631e+06	4.1077e+06	2.99549e+06	3.51267e+06	3.38121e+06	2.64561e+06	2.44245e+06	3	5	3	3	6	4	4	4
Q3UJH8	7	613.88	0.0315663	0.608938	1.19257e+07	1.36883e+07	1.30206e+07	2.08922e+07	1.48817e+07	9.06203e+06	6.19088e+06	9.0119e+06	1.0698e+07	1.03474e+07	10	10	11	12	5	8	9	9
P48036	5	279.7	0.0318615	0.62921	3.83466e+06	5.07873e+06	3.75574e+06	5.69328e+06	4.59061e+06	2.88845e+06	4.00549e+06	2.91393e+06	2.53355e+06	2.10084e+06	4	3	4	4	1	2	3	2
O70251	1	109.49	0.031974	0.67604	681202	955468	1.03711e+06	666796	835144	564591	530770	496523	699831	531241	1	0	0	1	0	0	0	0
B0QZL1	4	500.63	0.0320254	1.54205	4.12757e+07	3.43545e+07	4.48148e+07	5.40396e+07	4.36211e+07	6.72661e+07	9.34377e+07	6.044e+07	6.07415e+07	5.44451e+07	15	10	16	16	18	14	16	18
UPI00001C2644	3	591.82	0.0323094	1.36659	1.39729e+08	1.6556e+08	1.41042e+08	1.42969e+08	1.47325e+08	2.01332e+08	2.62751e+08	1.95622e+08	1.81862e+08	1.65095e+08	41	60	41	35	37	43	41	39
B5TAA4	1	31.62	0.0323985	2.13212	3.99099e+06	3.87182e+06	3.24453e+06	2.37945e+06	3.3717e+06	7.18886e+06	1.20716e+07	4.52187e+06	7.18575e+06	4.97619e+06	0	0	0	0	0	0	0	0
Q3KQJ4	4	327.65	0.0329865	0.785985	1.574e+07	1.63443e+07	1.32301e+07	1.31767e+07	1.46228e+07	1.14933e+07	1.34812e+07	1.10005e+07	1.17366e+07	9.7548e+06	11	10	9	9	8	9	10	7
Q3UDC0	1	31.19	0.0330167	0.735849	846131	1.05274e+06	912247	897624	927185	682269	544993	593270	707238	883573	0	1	1	2	0	0	0	0
A2APL5	1	40.14	0.0333269	1.66567	563364	471863	526673	818765	595166	991348	1.29013e+06	1.08787e+06	915909	671482	0	0	0	0	0	0	0	0
UPI0000D66417	7	773.04	0.033448	1.21677	3.03208e+08	2.8527e+08	3.20013e+08	3.04073e+08	3.03141e+08	3.68852e+08	4.35621e+08	3.45483e+08	3.73165e+08	3.21139e+08	77	73	64	67	101	100	84	89
Q3TN31	1	40.73	0.0338655	0.0326114	14467.6	13402.4	14287.3	58780.3	25234.4	822.929	76.3214	0	1678.7	1536.69	0	0	0	1	0	0	0	0
Q3UZI9	2	161.22	0.0341613	1.64967	1.34054e+06	1.38338e+06	1.27981e+06	1.00968e+06	1.25336e+06	2.06762e+06	1.25842e+06	2.5056e+06	2.38834e+06	2.11814e+06	2	2	2	0	1	2	1	1
B1AQT9	1	49.2	0.0349157	1.38363	856864	603181	757045	1.05418e+06	817818	1.13156e+06	1.19269e+06	1.1693e+06	1.18453e+06	979723	1	0	1	0	1	0	2	3
Q3UM45	2	222.85	0.0349556	1.50956	1.94988e+06	1.79144e+06	1.54707e+06	1.40747e+06	1.67396e+06	2.52695e+06	3.19762e+06	2.87504e+06	1.83241e+06	2.20271e+06	1	2	2	3	2	2	1	2
Q6ZQM2	1	86.68	0.0355245	0.758378	707371	864291	731295	781496	771113	584796	759911	512967	571580	494726	2	3	2	2	2	2	2	2
Q3U621	1	87.73	0.0359777	0.424298	974281	909975	867470	2.65082e+06	1.35064e+06	573072	568125	616206	639966	467993	1	1	1	1	1	1	1	0
UPI00001E2E21	1	80.48	0.0361294	0.619468	8.5334e+06	9.71127e+06	7.76235e+06	1.4902e+07	1.02273e+07	6.33546e+06	4.81903e+06	6.52222e+06	6.67988e+06	7.3207e+06	4	4	4	4	3	3	3	4
UPI0000F22184	1	32.92	0.0371191	1.50523	171082	177772	141723	172129	165677	249381	322391	276547	226173	172413	0	0	0	0	0	0	0	0
Q3TBW9	1	109.64	0.0371594	0.758016	468448	470708	355930	394093	422295	320106	354968	370171	266929	288357	1	1	1	0	0	0	0	0
A2AGT9	1	39.73	0.0372298	0.733049	389945	468352	444400	467716	442603	324450	303364	444302	287140	262994	1	0	1	0	0	0	0	0
Q8VGD6	1	30.37	0.0373166	0.572306	1.18494e+06	1.44181e+06	1.20729e+06	2.20709e+06	1.51028e+06	864343	552197	1.13975e+06	877641	887788	0	0	1	0	0	0	0	0
Q3U7V7	1	70.9	0.0373405	0.714625	5.09629e+06	6.06208e+06	4.45972e+06	3.77072e+06	4.8472e+06	3.46393e+06	3.99136e+06	3.34397e+06	3.65917e+06	2.86124e+06	3	3	4	3	2	3	4	3
B1AU71	1	52.4	0.037403	0.303742	6.39139e+06	5.36165e+06	5.86147e+06	7.45769e+06	6.26805e+06	1.90387e+06	279531	709916	3.15341e+06	3.47263e+06	3	3	3	3	1	2	2	3
Q8R1B5	2	197.6	0.0374356	0.772118	1.63079e+06	1.89349e+06	1.46427e+06	1.9895e+06	1.74451e+06	1.34697e+06	1.61691e+06	1.203e+06	1.33616e+06	1.23181e+06	3	2	2	3	1	0	0	1
B1ASI9	1	74.3	0.0374461	0.574205	178207	144010	166171	175210	165899	95260.3	47227.1	85525.4	119418	128870	1	1	0	1	0	0	0	0
Q3V453	1	263.04	0.0375533	1.35623	5.456e+07	5.49502e+07	5.12665e+07	6.54247e+07	5.65504e+07	7.66953e+07	9.85208e+07	7.27019e+07	7.39518e+07	6.16065e+07	11	11	11	10	12	13	12	11
UPI0000023C01	2	273.22	0.0377861	1.67722	3.59152e+07	2.47417e+07	5.25531e+07	5.85131e+07	4.29308e+07	7.20044e+07	5.89225e+07	6.82214e+07	7.4468e+07	8.64056e+07	7	5	9	7	6	5	7	13
Q02053	12	1184.99	0.0378866	1.30564	1.4183e+07	1.67512e+07	1.40936e+07	1.56858e+07	1.51784e+07	1.98176e+07	2.36848e+07	2.17318e+07	1.75329e+07	1.63208e+07	16	19	17	19	10	15	17	17
UPI0001553652	1	29.01	0.0383491	0.349701	316034	375509	280198	351291	330758	115666	34539.6	28374.7	227865	171886	0	2	0	0	0	0	0	0
Q5NCR4	1	58.55	0.0386527	3.77703	22429.1	19866.7	23942.2	2581.11	17204.8	64983	105462	71306.6	39979.2	43184.3	0	0	0	0	1	0	0	0
Q9CTB9	1	50.65	0.0393606	2.21445	28295.6	19236.4	50216.2	9379.08	26781.8	59307	61151.1	72470.8	57587.9	46018.2	0	0	0	0	0	1	0	0
Q3UJK5	2	101.66	0.0399312	1.28899	548632	550859	591684	392415	520897	671429	736566	660197	604711	684243	1	0	2	1	0	1	1	0
Q3UYK3	1	30.95	0.0400834	0.0592526	15489.6	14021.9	16624.5	23156.7	17323.2	1026.44	0	2193.14	1912.63	0	1	0	0	0	0	0	0	0
Q921M3-2	1	58.57	0.0404781	0.819693	1.90343e+07	1.93651e+07	1.67965e+07	1.82555e+07	1.83629e+07	1.50519e+07	1.75723e+07	1.34863e+07	1.61561e+07	1.29929e+07	2	2	2	2	2	3	3	2
B1AQW2	3	181.14	0.0411313	0.454541	780855	697170	870483	1.22508e+06	893396	406085	138667	556441	478205	451027	2	2	2	3	0	1	0	1
O70443	1	44.68	0.0412489	1.81182	505469	545752	477820	713517	560640	1.01578e+06	1.65143e+06	947095	732329	732263	0	0	0	1	2	0	1	0
Q8K0U4	2	94.1	0.041392	0.737932	1.054e+06	1.1089e+06	985577	1.33065e+06	1.11978e+06	826323	1.05891e+06	679211	863902	703269	2	3	1	2	2	0	0	0
Q61011	3	276.61	0.0419136	0.753082	4.32268e+06	3.12129e+06	4.41165e+06	4.91153e+06	4.19179e+06	3.15676e+06	3.51955e+06	3.16105e+06	2.99761e+06	2.94884e+06	8	2	9	6	1	4	2	1
Q3TII3	7	538.01	0.0423937	0.760813	1.4943e+07	1.32092e+07	1.71002e+07	2.03825e+07	1.64087e+07	1.2484e+07	1.33906e+07	1.10087e+07	1.26519e+07	1.28847e+07	8	8	12	8	4	3	4	4
Q9WUM3	1	37.06	0.0425581	0.419555	44463.1	41912.8	24826.4	22816.3	33504.6	14057.1	4778.56	23540.4	13006.7	14902.5	0	1	1	0	0	0	0	0
Q91VM9	2	128.13	0.0426318	2.2901	116540	149116	109630	28221.5	100877	231018	275506	238711	191860	217995	0	1	1	0	2	1	1	2
P18872	3	250.35	0.0426926	0.75964	5.36299e+06	5.3807e+06	5.39902e+06	6.40457e+06	5.63682e+06	4.28196e+06	4.52675e+06	3.10272e+06	4.73648e+06	4.76188e+06	5	4	5	6	2	5	4	5
UPI0000D8AB58	1	38.83	0.0441838	0.653366	346193	393080	312915	454969	376789	246181	378928	207108	214747	183942	1	1	2	2	2	2	2	1
Q3TF25	5	412.11	0.044644	1.24716	6.18243e+06	5.94334e+06	5.87563e+06	8.13418e+06	6.5339e+06	8.1488e+06	9.11334e+06	8.3372e+06	7.79094e+06	7.35372e+06	8	8	6	6	8	8	7	8
Q8BQB4	1	31.12	0.044988	0.761863	1.47649e+07	1.54827e+07	1.1629e+07	1.38757e+07	1.39381e+07	1.06189e+07	1.21067e+07	9.90945e+06	1.21383e+07	8.32133e+06	0	0	0	0	0	1	1	1
Q8BNA6	1	32.96	0.0451682	0.739153	3.22424e+06	3.2797e+06	2.85588e+06	4.556e+06	3.47896e+06	2.57148e+06	2.5961e+06	2.35924e+06	2.99901e+06	2.33157e+06	0	1	0	0	0	0	0	0
Q3TJW1	1	74.34	0.0456144	1.23403	344675	347369	368608	441197	375462	463331	538392	409415	475404	430115	0	0	1	0	0	1	1	0
Q3TTN3	2	158.42	0.0462587	0.810322	2.32995e+06	1.89597e+06	2.51383e+06	2.20969e+06	2.23736e+06	1.81298e+06	1.9172e+06	1.62992e+06	2.06754e+06	1.63727e+06	6	4	6	6	6	6	6	6
Q9DCR1	10	1053.32	0.0465198	0.840986	1.03959e+08	9.48384e+07	9.3815e+07	1.17319e+08	1.02483e+08	8.61869e+07	9.65917e+07	8.76231e+07	8.22683e+07	7.82643e+07	42	43	39	37	46	39	40	45
Q3TNG9	1	89.83	0.0470978	1.48978	5.9892e+06	5.66267e+06	7.11076e+06	5.40303e+06	6.04141e+06	9.00037e+06	1.30984e+07	7.6742e+06	8.0696e+06	7.15924e+06	4	3	3	4	4	3	4	4
Q8R1N8	1	47.68	0.0475781	0.453492	91013.1	102557	84647.5	80096.9	89578.6	40623.1	11156.6	55755.3	45292.3	50288.4	1	1	1	1	0	1	1	1
Q9Z0E0	1	73.39	0.0477826	0.592003	80995.1	75366	64212	137953	89631.6	53062.2	65303.7	56861	38181.9	51902.1	1	1	0	1	0	0	0	1
Q3UJK2	1	103.62	0.0480708	0.778107	803706	849887	962404	1.04391e+06	914976	711950	904285	635578	679440	628496	1	1	1	1	1	0	0	1
UPI0000D8A7CF	1	39.08	0.0481957	0.658861	93172.7	88781.7	62900	75007.9	79965.6	52686.2	60160.9	53650.9	64209.1	32724.1	1	1	1	1	0	0	1	0
A2A6F8	1	120.13	0.0482157	0.718657	1.94721e+06	1.28904e+06	1.59352e+06	1.98927e+06	1.70476e+06	1.22514e+06	1.29857e+06	1.4898e+06	1.04691e+06	1.06527e+06	3	1	2	2	2	2	2	2
Q9DAR7	2	151.17	0.049085	0.773079	3.6146e+06	3.93978e+06	3.47e+06	4.56177e+06	3.89654e+06	3.01233e+06	3.73241e+06	3.02713e+06	2.85671e+06	2.43309e+06	4	5	2	4	2	2	2	1
UPI0000D8B947	1	37.94	0.049345	0.718101	172144	135269	212341	142721	165619	118931	138697	123402	93009.6	120614	2	2	2	1	1	1	1	1
Q6P6I3	3	360.87	0.0498307	0.824707	2.11541e+06	1.66842e+06	2.14508e+06	2.3382e+06	2.06678e+06	1.70449e+06	1.67717e+06	1.61699e+06	1.80525e+06	1.71853e+06	2	2	2	3	3	1	1	3
Q3TTF6	2	127.32	0.0506263	1.36272	2.50398e+06	2.21309e+06	2.24914e+06	3.33279e+06	2.57475e+06	3.50867e+06	3.81172e+06	4.09965e+06	3.36084e+06	2.76248e+06	2	4	2	3	3	3	1	2
A2AVE0	1	44.7	0.052231	2.74487	393601	1.4425e+06	400891	194898	607973	1.66881e+06	2.9922e+06	1.60192e+06	1.18859e+06	892527	0	1	0	0	4	1	2	3
UPI0000F221F1	7	429.59	0.0526015	0.759574	3.09374e+06	2.92134e+06	2.84769e+06	4.10264e+06	3.24135e+06	2.46205e+06	3.00041e+06	2.46217e+06	2.27739e+06	2.10823e+06	5	3	6	6	1	3	3	3
Q571J7	1	34.21	0.0529687	2.03656	2.07726e+06	1.59065e+06	3.38717e+06	2.54613e+06	2.4003e+06	4.88837e+06	2.39974e+06	5.91854e+06	4.40419e+06	6.831e+06	1	0	0	0	0	0	0	0
Q3U9U3	5	571.45	0.0530672	0.789023	1.31534e+08	1.37307e+08	1.1165e+08	9.52214e+07	1.18928e+08	9.38369e+07	1.02937e+08	9.42276e+07	9.58347e+07	8.23483e+07	31	31	31	29	33	29	30	32
P11499	5	439.42	0.0538211	0.733407	4.82675e+06	5.0529e+06	4.93713e+06	5.61603e+06	5.1082e+06	3.74639e+06	5.46535e+06	3.00141e+06	3.20114e+06	3.31768e+06	8	7	6	8	5	4	6	5
Q3TY25	1	32.79	0.0544097	0.710187	167821	142550	186006	243752	185032	131408	108277	120742	137961	158650	0	0	0	1	0	0	0	0
UPI0001553628	1	78.49	0.0555776	1.52959	165603	145115	148034	87433	136546	208859	246477	252349	162160	174452	1	1	1	1	1	1	1	1
Q8R1P3	2	102.89	0.0564453	0.251157	407237	247152	370439	529428	388564	97590.7	6009.84	139557	109213	135583	1	0	0	1	0	0	0	1
Q3TW65	1	42.79	0.056789	0.687547	65682.1	87705.5	75361.8	111473	85055.6	58479.7	70858.6	68294	47195.1	47571.2	1	1	1	1	1	0	0	1
Q3TIY6	5	427.83	0.057307	1.25991	4.97582e+06	4.80641e+06	5.06875e+06	6.12313e+06	5.24353e+06	6.60637e+06	8.22268e+06	6.44787e+06	5.93123e+06	5.82369e+06	7	8	9	8	4	4	3	5
B1B1A5	2	199.36	0.057828	1.34268	857569	624384	955436	682056	779861	1.04711e+06	839794	1.24992e+06	1.05094e+06	1.04777e+06	3	1	2	1	1	2	3	2
Q3TWF2	4	411.41	0.0578469	0.748311	2.26371e+06	2.44987e+06	1.87439e+06	1.70969e+06	2.07441e+06	1.55231e+06	1.16566e+06	1.72039e+06	1.72809e+06	1.59509e+06	3	2	3	3	2	2	1	1
Q62261	10	738.44	0.0580884	0.874448	1.60826e+06	1.75363e+06	1.8009e+06	1.7745e+06	1.73432e+06	1.51658e+06	1.47681e+06	1.35155e+06	1.74471e+06	1.49323e+06	9	6	5	7	4	5	7	7
Q3TT92	9	805.33	0.0586224	1.24072	6.05268e+06	6.04057e+06	5.82326e+06	4.1294e+06	5.51148e+06	6.83821e+06	7.41688e+06	6.83881e+06	6.57482e+06	6.52232e+06	10	9	12	7	7	10	7	7
Q3TXS7	1	67.86	0.0597392	1.73406	129858	100922	44535.5	120299	98903.8	171505	219276	173579	139040	154126	1	0	0	0	1	1	0	0
Q3TF87	1	33.88	0.0597493	0.333785	42702.5	48856.6	53757	33563.2	44719.8	14926.8	1611.39	2808.31	25091.7	30195.8	0	1	1	0	0	0	0	0
Q78IK2	1	99.87	0.0599014	1.20589	615833	517717	564288	573601	567860	684777	834712	611656	652069	640669	1	1	1	1	1	1	1	2
UPI00015DF0A4	1	29.61	0.0599828	1.40552	1.27002e+07	1.53038e+07	1.2101e+07	1.53506e+07	1.38639e+07	1.94861e+07	2.71882e+07	1.53727e+07	1.71222e+07	1.82611e+07	0	0	0	0	0	0	0	0
Q9ES97	1	99.07	0.0600864	0.00962044	23873.9	15575.5	8908.77	483628	132997	1279.49	2260.52	0	944.905	1912.52	0	0	0	2	0	0	0	0
Q5D0E8	5	400.05	0.060238	0.641947	2.41729e+06	2.21205e+06	2.4473e+06	3.83762e+06	2.72856e+06	1.75159e+06	1.84172e+06	1.0936e+06	2.12524e+06	1.94581e+06	5	3	5	5	3	2	3	2
Q8BGB7	1	34.81	0.0607479	0.694205	242986	226116	244646	384200	274487	190550	169917	226441	214133	151710	0	0	0	1	0	1	0	0
O55100	1	32.9	0.0614224	1.2291	500255	475782	478299	493428	486941	598497	753100	527430	587124	526334	0	0	0	1	0	0	0	0
P05201	4	303.52	0.0618407	0.557879	1.88394e+06	2.49332e+06	2.5568e+06	4.66743e+06	2.90037e+06	1.61806e+06	1.1063e+06	1.3332e+06	2.10291e+06	1.92983e+06	2	2	3	3	0	0	0	1
UPI00006060BD	1	52.04	0.0619463	0.318564	104769	108213	101517	116498	107749	34325	2199.03	5180.31	77480.4	52440.4	1	1	1	0	0	0	0	0
A8ATH9	1	35.44	0.0621494	0.868988	1.43035e+07	1.44351e+07	1.2452e+07	1.3804e+07	1.37486e+07	1.19474e+07	1.12504e+07	1.05601e+07	1.31447e+07	1.28344e+07	3	2	3	3	1	2	2	4
Q148W0	1	31.21	0.0621494	0.868988	1.43035e+07	1.44351e+07	1.2452e+07	1.3804e+07	1.37486e+07	1.19474e+07	1.12504e+07	1.05601e+07	1.31447e+07	1.28344e+07	0	1	0	0	0	1	1	0
Q62187	1	29.64	0.0621494	0.868988	1.43035e+07	1.44351e+07	1.2452e+07	1.3804e+07	1.37486e+07	1.19474e+07	1.12504e+07	1.05601e+07	1.31447e+07	1.28344e+07	1	1	1	2	1	3	2	0
UPI0000D8B938	1	34.03	0.0622538	1.25525	507121	346678	382164	346889	395713	496719	441058	468874	528304	548639	1	0	0	0	1	0	0	0
Q9QUM9	2	160.93	0.0645688	0.722042	322679	303568	318674	437004	345481	249452	342287	226913	188179	240429	1	2	2	3	0	1	0	1
Q9D0M3	2	183.35	0.064671	1.38762	1.07884e+06	1.1244e+06	1.13584e+06	625662	991185	1.37539e+06	1.62011e+06	1.31066e+06	1.25628e+06	1.31448e+06	1	3	4	2	2	3	3	2
A2RTH4	1	34.76	0.0656804	0.0524503	143268	28658	17419.4	27825.8	54292.9	2847.68	365.444	0	2754.8	8270.47	1	0	0	0	0	0	0	0
UPI0000D66AF2	1	75.02	0.0662854	0.895915	547632	598142	571647	599519	579235	518945	467377	500120	529448	578836	1	1	1	1	1	1	1	1
UPI0001552DE3	1	29.51	0.068164	0.390465	89364.3	156657	150269	153393	137421	53658	8442.79	25464.4	88415.4	92309.6	0	0	0	0	0	1	0	0
Q9R0Y5	4	419.51	0.0688	1.36224	2.95357e+06	3.64073e+06	3.05497e+06	4.21535e+06	3.46616e+06	4.72173e+06	6.35749e+06	4.41088e+06	4.19447e+06	3.92409e+06	6	6	6	6	5	5	6	4
Q3T9Y8	1	36.32	0.0689141	0.676498	503911	770560	638218	808405	680274	460204	299790	540011	422772	578242	0	0	0	0	1	1	0	0
Q3UNN1	2	121	0.0692045	0.587971	1.46767e+06	1.69733e+06	1.08057e+06	2.77136e+06	1.75423e+06	1.03144e+06	1.29539e+06	1.09667e+06	902819	830877	1	1	1	1	0	1	0	0
Q5U415	1	57.44	0.0692789	0.645508	306803	333391	274316	161561	269018	173653	196573	176754	190252	131033	1	1	1	0	0	0	0	0
Q3TGE1	1	60.26	0.0696488	1.51821	1.00307e+06	791527	1.01056e+06	520235	831348	1.26216e+06	1.46928e+06	1.29709e+06	874411	1.40786e+06	0	0	1	0	1	0	0	0
B0V2P5	1	40.07	0.0707597	0.0253714	537.746	666.171	344.523	22080.6	5907.26	149.875	443.096	0	14.8677	141.537	0	0	0	1	0	0	0	0
Q3TII0	4	211.34	0.0710326	0.767866	1.22312e+06	1.52855e+06	1.31401e+06	1.45237e+06	1.37951e+06	1.05928e+06	732065	1.18404e+06	1.19142e+06	1.12959e+06	2	0	3	1	1	1	2	1
Q8C2Q7	3	250.98	0.0722988	0.840013	5.97688e+06	5.83504e+06	5.33898e+06	4.76768e+06	5.47964e+06	4.60297e+06	5.46297e+06	4.19878e+06	4.57973e+06	4.17041e+06	6	5	6	3	1	2	3	2
Q2HX32	2	155.74	0.0732046	0.453819	2.29813e+07	3.14869e+07	2.0752e+07	2.26344e+07	2.44636e+07	1.11021e+07	2.33564e+06	1.53427e+07	1.22743e+07	1.44557e+07	5	5	4	4	3	6	5	4
P80314	2	110.42	0.0732426	0.798128	1.46294e+06	1.30162e+06	1.36683e+06	1.95703e+06	1.5221e+06	1.21483e+06	1.22014e+06	1.21043e+06	1.32709e+06	1.10167e+06	1	1	1	2	1	1	1	1
Q3TFP8	1	58.16	0.0742111	0.729569	450372	420804	409507	586200	466721	340505	435391	273465	393040	260123	1	1	2	1	2	1	1	1
P26645	1	135.96	0.0755447	1.30846	470501	349727	457534	607463	471306	616686	678781	518685	583486	685791	1	1	1	1	1	1	1	1
Q3TUR4	2	144.07	0.0761509	0.765211	519507	805546	640021	772381	684364	523683	533448	624962	470663	465659	2	1	0	2	0	1	2	1
UPI0000F516B2	1	27.54	0.0763633	4.40231	20903.5	9620.25	25184.6	351.78	14015	61698.5	101480	59713.9	50245.1	35354.8	0	1	1	0	1	1	1	1
Q53YX2	2	265.36	0.076459	1.37021	1.0571e+06	870770	1.19221e+06	1.15341e+06	1.06837e+06	1.46389e+06	1.89088e+06	1.62833e+06	1.16224e+06	1.17412e+06	3	3	2	3	2	2	2	2
Q8VIJ6	3	229.52	0.0764659	1.19957	1.48666e+06	1.67358e+06	1.95635e+06	1.77061e+06	1.7218e+06	2.06542e+06	2.31533e+06	1.7272e+06	2.0603e+06	2.15884e+06	3	4	4	2	2	2	1	0
Q3TN39	1	46.13	0.0765644	0.309465	80541.8	85712.1	86012	106158	89606	27729.9	542.316	1520.96	68405.3	40451.1	1	1	1	1	0	0	1	0
Q3TGC5	5	569.91	0.0774053	0.845669	1.60919e+07	1.80111e+07	1.43958e+07	1.79966e+07	1.66239e+07	1.40583e+07	1.66136e+07	1.35728e+07	1.31715e+07	1.28752e+07	12	11	8	11	7	12	11	12
Q91VM2	3	299.59	0.0775025	1.52114	958576	743888	452281	1.11344e+06	817048	1.24285e+06	1.5971e+06	1.16903e+06	1.08626e+06	1.119e+06	4	4	3	3	2	3	3	4
A0JNY3	2	59.13	0.0780101	0.527407	266278	205291	182895	161250	203929	107554	34070.4	110730	142841	142573	2	0	0	1	0	0	0	0
Q8CGR9	1	67.05	0.0794066	1.34909	501058	446212	495246	439854	470592	634872	896900	583731	540848	518010	1	1	1	2	1	0	1	0
Q60749	1	57.54	0.0794335	0.592108	352175	349210	254284	164476	280036	165812	242274	159466	104620	156887	0	1	0	0	1	1	0	0
Q6IR13	1	33.61	0.0802386	1.62553	746891	617561	1.14573e+06	1.46053e+06	992677	1.61363e+06	2.34344e+06	1.53227e+06	1.21946e+06	1.35935e+06	0	0	0	0	1	0	0	1
Q6UQ17	1	34.63	0.0803938	1.40357	1.43138e+07	1.10676e+07	1.56308e+07	1.75723e+07	1.46461e+07	2.05568e+07	2.82897e+07	1.7729e+07	2.0024e+07	1.61846e+07	0	0	0	0	0	2	2	0
A6PW47	1	27.21	0.080633	1.38467	4.40425e+06	5.07235e+06	5.28252e+06	3.37182e+06	4.53273e+06	6.27635e+06	8.61739e+06	5.53989e+06	5.66994e+06	5.27816e+06	0	0	0	1	1	0	0	0
Q9CY10	3	245.67	0.0806347	0.558054	2.08689e+06	1.3086e+06	2.38839e+06	3.64636e+06	2.35756e+06	1.31565e+06	983958	938931	1.6243e+06	1.71539e+06	7	3	6	5	2	2	3	6
Q8R4T7	1	45.38	0.0819731	1.52216	70548.3	76696.9	78265	32424.8	64483.7	98154.5	81535.1	110142	89724.8	111216	1	0	0	0	0	0	0	0
UPI000024ED38	2	151.61	0.0834147	1.29375	8.17044e+06	8.42892e+06	7.30269e+06	1.02487e+07	8.53769e+06	1.10456e+07	1.43354e+07	1.07441e+07	9.9923e+06	9.11069e+06	4	4	4	5	4	6	4	6
Q6P2L6	1	27.57	0.0835928	0.758733	960537	903390	894912	1.12504e+06	970969	736707	1.06948e+06	656532	623308	597509	1	0	0	1	0	0	0	1
Q80U44	1	33.27	0.0835928	0.758733	960537	903390	894912	1.12504e+06	970969	736707	1.06948e+06	656532	623308	597509	1	2	1	2	0	0	1	2
Q9AZM4	1	29.38	0.0839774	1.23662	279106	278031	310559	379524	311805	385585	468596	370542	370670	332532	1	0	0	0	0	0	0	0
Q3TJN3	2	95.89	0.084278	0.795798	1.94877e+06	1.37842e+06	1.76976e+06	1.28309e+06	1.59501e+06	1.26931e+06	1.23492e+06	1.27869e+06	1.37346e+06	1.19015e+06	0	0	1	1	0	0	0	0
UPI000002374C	9	759.13	0.084328	1.17643	1.54818e+07	1.71858e+07	1.47055e+07	1.70663e+07	1.61098e+07	1.89521e+07	2.27084e+07	1.82932e+07	1.8184e+07	1.66229e+07	13	17	15	16	12	9	11	11
Q3U1J4	1	31.4	0.0850477	0.794344	132435	149173	109483	136891	131995	104850	133426	89602.8	107291	89079.2	0	0	0	1	1	0	0	0
UPI000056481A	1	85.18	0.0853241	0.807271	777670	890319	627469	672294	741938	598945	696064	544224	634155	521336	0	1	0	1	0	0	0	0
A4FUQ8	1	103.56	0.0870639	1.34064	1.20852e+06	1.49474e+06	1.0165e+06	1.72858e+06	1.36209e+06	1.82607e+06	2.16862e+06	1.90997e+06	1.81514e+06	1.41055e+06	2	2	2	2	2	2	2	2
UPI0000F22355	1	29.93	0.0872177	1.32747	315453	247861	294498	309212	291756	387296	519195	350935	383967	295087	0	1	0	0	0	0	0	0
B2RXX6	15	1607.65	0.0875183	1.29275	1.29521e+07	1.38817e+07	1.39587e+07	1.54356e+07	1.4057e+07	1.81722e+07	2.39687e+07	1.86094e+07	1.5614e+07	1.44967e+07	19	17	15	13	17	15	16	14
Q5SV64	1	50.66	0.0877947	0.518982	55096.4	47339.4	60181.6	37454.6	50018	25958.5	9544.36	9923.04	43473.8	40892.7	0	1	0	0	0	0	0	0
Q5RJI0	2	135.82	0.0879299	0.812838	322561	429352	291544	289243	333175	270817	258101	268638	290018	266511	1	2	1	1	0	1	1	0
Q05CB2	1	53.17	0.0884057	1.76168	1.25028e+06	1.39503e+06	1.03985e+06	1.20483e+06	1.2225e+06	2.15365e+06	3.51166e+06	2.20818e+06	1.74889e+06	1.14587e+06	2	3	2	1	5	4	4	4
P27773	3	281.1	0.0888764	0.800315	2.68097e+06	2.28366e+06	2.99707e+06	3.70098e+06	2.91567e+06	2.33346e+06	2.28999e+06	2.37992e+06	2.39366e+06	2.27026e+06	3	5	5	3	2	5	3	3
UPI0000D63AD1	1	73.51	0.0890811	1.5143	969734	493314	1.17054e+06	430750	766086	1.16008e+06	1.25446e+06	1.11937e+06	1.10473e+06	1.16176e+06	0	0	0	0	1	1	1	1
Q9CTT4	1	68.69	0.0893075	1.27311	252867	221847	227148	174916	219194	279058	333079	233186	308502	241463	0	1	1	0	0	0	1	1
Q60597	6	354.64	0.0897568	1.16271	2.66975e+06	2.67766e+06	2.4578e+06	3.05007e+06	2.71382e+06	3.1554e+06	3.57657e+06	3.32083e+06	2.98116e+06	2.74305e+06	5	5	4	5	2	3	2	2
Q9D3A9	1	33.21	0.0906601	1.27452	211522	216191	168266	262112	214523	273415	323889	228780	296206	244784	0	0	0	0	0	0	0	1
Q8BPV0	4	181.45	0.0930241	1.34398	2.48506e+06	4.05464e+06	3.1904e+06	2.77977e+06	3.12747e+06	4.20324e+06	4.90855e+06	3.14176e+06	3.92729e+06	4.83538e+06	1	2	3	3	1	0	1	1
Q8VDM6	1	30.57	0.0935779	0.565672	589251	725555	756020	597636	667115	377369	116095	515317	443947	434116	1	0	1	0	0	0	0	0
Q91X30	1	29.91	0.0941908	1.67604	4.48504e+06	6.16436e+06	2.83907e+06	3.52585e+06	4.25358e+06	7.12917e+06	1.18032e+07	5.75641e+06	5.59729e+06	5.3598e+06	1	0	0	1	0	0	0	1
Q0QER9	2	117.67	0.0943347	0.853957	1.14245e+06	1.02756e+06	1.11886e+06	1.09816e+06	1.09676e+06	936584	1.10346e+06	1.025e+06	825317	792561	1	2	0	1	1	0	0	0
Q3TN61	2	157.9	0.095287	0.785729	1.31118e+06	832109	1.21735e+06	1.19424e+06	1.13872e+06	894724	1.02456e+06	805822	935717	812792	3	1	4	1	1	1	2	2
Q9CX86	2	291.28	0.0958837	0.806549	4.13345e+06	3.35547e+06	2.78663e+06	2.97154e+06	3.31177e+06	2.67111e+06	3.15571e+06	2.43189e+06	2.65302e+06	2.4438e+06	5	4	4	3	3	3	4	4
Q8VGP8	1	31.87	0.0958845	0.810537	3.12321e+06	3.43484e+06	3.00904e+06	3.98443e+06	3.38788e+06	2.746e+06	3.39112e+06	2.78314e+06	2.61685e+06	2.1929e+06	1	0	1	2	0	0	0	0
Q8VDP4	1	36.32	0.0961559	0.614062	261687	303880	249835	612730	357033	219240	219833	197211	237364	222553	0	0	0	1	0	0	1	0
Q3TJE3	14	1048.3	0.0968504	1.23059	1.9238e+07	2.08105e+07	1.80554e+07	2.19525e+07	2.00141e+07	2.46292e+07	3.13587e+07	2.44754e+07	2.13532e+07	2.13296e+07	18	19	16	19	9	11	12	11
Q7TSJ2	1	33.74	0.0983192	0.188083	52660.7	36300.7	52930.9	6761.35	37163.4	6989.8	0	0	16668	11291.2	0	1	1	0	0	0	0	0
B4U511	1	34.68	0.098666	1.24285	739549	889492	805083	1.04337e+06	869372	1.0805e+06	1.32104e+06	1.07581e+06	1.03832e+06	886841	0	0	0	0	1	0	1	1
Q9CQ92	1	61.04	0.098666	1.24285	739549	889492	805083	1.04337e+06	869372	1.0805e+06	1.32104e+06	1.07581e+06	1.03832e+06	886841	2	2	2	2	2	1	1	1
Q99K08	3	226.95	0.0988282	0.807324	693102	695223	661059	475669	631263	509634	433813	552713	530769	521242	2	2	3	2	0	1	1	1
UPI00001E3866	1	39.1	0.0996775	0.73609	438441	525695	300835	313536	394627	290481	324275	310238	253180	274231	1	1	1	1	2	2	2	1
Q3ULV8	2	113.13	0.100794	0.566076	4.50772e+06	3.09305e+06	5.66653e+06	3.40125e+06	4.16714e+06	2.35891e+06	840648	2.53194e+06	2.78459e+06	3.27847e+06	2	2	2	1	0	3	3	2
Q5SWR1	4	379.45	0.101878	1.16498	5.5995e+06	5.95636e+06	6.20877e+06	7.72738e+06	6.373e+06	7.42442e+06	8.0535e+06	7.49846e+06	7.55643e+06	6.5893e+06	4	3	2	4	2	3	2	2
Q5NC91	2	81.51	0.102138	0.554583	302079	428387	259250	804292	448502	248732	253050	221655	259226	260994	2	1	2	1	2	1	2	2
Q3TZP3	1	28.34	0.104272	1.20306	204340	229053	202924	189925	206560	248504	290096	260384	248541	194994	0	0	0	1	0	0	0	0
Q6PFR5	1	31.42	0.105053	0.756003	358273	477276	259605	344841	359999	272160	298557	241473	299064	249546	0	0	0	1	0	0	1	0
Q5SX46	5	224.42	0.10634	0.86318	1.51594e+06	1.61381e+06	1.25386e+06	1.71195e+06	1.52389e+06	1.31539e+06	1.44422e+06	1.27445e+06	1.25304e+06	1.28987e+06	3	2	3	2	3	4	2	5
P37040	1	78.82	0.106645	3.11723	6812.06	0	14848	0	5415.01	16879.8	18245.8	11945.7	23111.1	14216.8	0	0	0	0	1	0	1	1
P43276	4	257.31	0.108782	0.427186	4.74828e+06	4.28402e+06	8.63576e+06	1.34662e+07	7.78356e+06	3.32503e+06	1.05299e+06	868538	5.77774e+06	5.60083e+06	3	3	2	6	2	2	2	2
B2RPU8	1	60.85	0.109284	0.41994	121286	242660	194728	165960	181158	76075.6	3459.32	5422.49	163194	132227	1	1	1	1	0	0	0	1
UPI0000D8AA56	1	29.19	0.109326	0.528679	110613	120195	122510	108507	115456	61039.3	13061	22369.4	106193	102534	0	1	0	0	0	0	0	0
P56391	2	106.1	0.109816	0.697575	1.92816e+06	1.37612e+06	1.75187e+06	917825	1.49349e+06	1.04182e+06	1.0555e+06	936871	1.19529e+06	979632	3	2	3	2	1	1	2	3
P80316	2	103.8	0.11016	0.549191	250538	201251	309125	236699	249403	136970	34849.2	148677	185758	178595	2	0	2	1	0	0	0	0
A5D6Q4	1	42.62	0.110351	1.59262	260665	193800	152131	190332	199232	317302	425795	414153	235260	193999	1	0	0	0	0	0	0	0
Q04447	11	1442.11	0.110551	1.17949	1.70211e+08	1.63477e+08	1.53455e+08	1.78204e+08	1.66337e+08	1.96193e+08	2.43977e+08	1.8921e+08	1.75727e+08	1.75859e+08	78	83	85	73	101	95	96	80
Q3UKW2	1	195.94	0.111024	1.6801	2.82482e+06	4.03082e+06	2.78025e+06	2.16214e+06	2.94951e+06	4.95547e+06	8.56877e+06	4.34884e+06	3.44042e+06	3.46384e+06	3	4	2	3	4	4	3	3
A2A432	1	39.4	0.111945	1.3368	2.99435e+06	1.74432e+06	2.50381e+06	2.18209e+06	2.35614e+06	3.1497e+06	3.6579e+06	2.34716e+06	3.69614e+06	2.89761e+06	0	0	0	0	0	1	0	0
Q8BT78	1	47.15	0.111975	0.868676	307347	298315	252642	276582	283722	246462	287588	212807	252395	233058	1	0	0	1	0	0	0	0
Q9ESD3	1	30.28	0.113084	0.461559	410739	816517	715467	673675	654100	301906	41722.8	206859	420217	538824	0	0	0	0	0	0	0	1
Q6IR12	1	29.84	0.113304	0.75363	6.48011e+06	9.63961e+06	6.26593e+06	1.06151e+07	8.25018e+06	6.21758e+06	6.72559e+06	5.95756e+06	5.84002e+06	6.34717e+06	0	0	0	1	0	1	0	0
UPI00001C484D	2	171.66	0.114253	1.46699	66526.9	66753	153465	66994.7	88434.9	129733	98639.4	112314	155482	152499	0	0	0	0	1	1	1	0
Q3U6C7	1	47.49	0.115109	0.818129	446128	467637	545620	341484	450217	368336	368127	378894	337569	388755	1	0	1	1	0	0	0	0
A2A813	1	187.87	0.115114	1.44649	2.04617e+06	1.24275e+06	2.18527e+06	2.36028e+06	1.95862e+06	2.83312e+06	3.83325e+06	2.4469e+06	2.01686e+06	3.03546e+06	1	0	2	0	0	0	0	1
A2ALR8	1	32.68	0.115525	1.5004	52204	35366.9	53358.5	82160.7	55772.5	83681.2	104421	56802.7	70810.9	102690	0	0	0	0	0	0	0	1
Q3UHU5	1	27.14	0.116584	2.06776	279323	131823	374482	496122	320438	662588	692704	260351	864179	833119	0	0	0	0	0	0	1	1
Q8BMF4	2	187.86	0.117438	1.27708	3.84973e+06	4.21647e+06	3.05705e+06	4.13226e+06	3.81388e+06	4.87061e+06	6.11431e+06	4.95763e+06	4.76024e+06	3.65025e+06	5	4	3	6	5	4	4	5
UPI00001C4326	1	99.69	0.118323	1.28401	1.32376e+06	1.473e+06	1.22408e+06	1.88606e+06	1.47672e+06	1.89613e+06	2.29588e+06	2.13107e+06	1.61736e+06	1.5402e+06	1	1	1	1	0	1	1	0
Q8BMK4	2	113.9	0.118715	0.519086	241259	276979	199264	186995	226124	117378	22225.5	132317	162907	152062	2	1	1	0	0	0	0	0
UPI00001EDBAC	6	394.73	0.118875	1.17467	4.66802e+06	4.63402e+06	4.24504e+06	4.72547e+06	4.56814e+06	5.36605e+06	6.55868e+06	5.50191e+06	4.81396e+06	4.58965e+06	4	4	6	4	4	5	4	4
Q79CE8	1	29.52	0.118943	0.221674	1.2452e+06	1.32318e+06	1.05806e+06	1.68886e+06	1.32883e+06	294567	787.111	209599	567546	400336	1	0	0	0	0	0	0	0
Q99NB9	2	128.44	0.119374	0.773426	214976	309445	356875	353732	308757	238801	229421	203230	270018	252532	2	0	0	1	0	0	0	1
UPI00000247B2	2	84.04	0.120346	1.3945	203817	173658	387334	147367	228044	318007	317617	373879	276395	304138	1	1	1	1	1	2	0	1
Q8C6I7	1	31.38	0.121947	0.54736	367681	371753	300316	960905	500164	273770	291345	305700	295124	202910	0	1	0	0	0	0	0	0
Q3UF01	1	51.53	0.123034	0.744832	327135	222581	446943	298986	323911	241260	229611	252464	222890	260073	1	0	0	0	0	0	0	0
B7ZNH0	1	28.65	0.123081	1.86128	1.08953e+06	1.70697e+06	791616	519789	1.02698e+06	1.91149e+06	3.24071e+06	1.77891e+06	1.63138e+06	994963	1	0	0	0	0	0	0	1
Q4ZAC8	1	32.1	0.123081	1.86128	1.08953e+06	1.70697e+06	791616	519789	1.02698e+06	1.91149e+06	3.24071e+06	1.77891e+06	1.63138e+06	994963	0	0	0	0	1	0	0	2
Q8BHX0	1	29.43	0.123081	1.86128	1.08953e+06	1.70697e+06	791616	519789	1.02698e+06	1.91149e+06	3.24071e+06	1.77891e+06	1.63138e+06	994963	0	1	0	1	2	0	0	1
Q3UDG2	1	32.18	0.123896	1.19009	315880	397601	314026	286582	328522	390972	370148	460887	399584	333270	0	0	0	1	0	0	0	0
Q9D6X2	3	244.47	0.124058	1.32608	7.80771e+06	6.91746e+06	7.35953e+06	7.49947e+06	7.39604e+06	9.80775e+06	1.41183e+07	9.40312e+06	7.61054e+06	8.099e+06	7	7	6	6	4	6	7	5
Q3UK68	2	166.64	0.124805	0.790473	346114	445276	428060	527844	436823	345297	461970	317940	304504	296774	1	2	1	1	1	1	1	0
Q8BP63	1	43.83	0.124984	1.27335	1.06022e+06	607041	899134	665013	807852	1.02868e+06	1.22807e+06	892508	989924	1.0042e+06	2	0	0	1	1	1	2	2
P40142	10	1068.27	0.125006	0.876554	1.58259e+07	1.78398e+07	1.60943e+07	1.46821e+07	1.61105e+07	1.41218e+07	1.68088e+07	1.33878e+07	1.38979e+07	1.23925e+07	22	20	17	16	18	14	16	18
Q9CPU0	4	260.44	0.125072	1.21164	4.58237e+06	3.07451e+06	2.84904e+06	3.645e+06	3.53773e+06	4.28646e+06	3.75114e+06	4.58531e+06	4.57775e+06	4.23165e+06	4	1	5	5	3	6	4	4
Q8CGP4	5	488.65	0.125702	1.23509	6.15158e+08	7.5624e+08	6.08636e+08	4.49666e+08	6.07425e+08	7.50223e+08	8.86561e+08	7.11072e+08	7.48076e+08	6.55182e+08	44	49	38	31	49	45	42	37
Q0P6B2	1	88.54	0.125983	0.721947	284316	305940	166941	241278	249619	180212	252992	155559	148103	164192	0	1	0	1	0	0	0	0
A3KFM7	1	27.71	0.126302	0.535253	595081	597172	397213	424601	503517	269509	55706.2	351074	306653	364603	0	0	0	0	0	1	0	0
Q3TJZ1	6	347.73	0.127714	0.802811	3.59573e+06	2.95e+06	4.30372e+06	2.69671e+06	3.38654e+06	2.71875e+06	3.08307e+06	2.81644e+06	2.41581e+06	2.55968e+06	7	3	4	1	4	2	3	2
Q3TFB1	1	86.82	0.128758	0.873228	1.61264e+06	1.60388e+06	1.48184e+06	1.4611e+06	1.53987e+06	1.34466e+06	1.66162e+06	1.16911e+06	1.3157e+06	1.23219e+06	2	2	1	1	2	1	1	1
Q0VDQ2	1	28.48	0.129607	1.31504	1.72958e+06	1.93478e+06	1.75519e+06	1.84386e+06	1.81585e+06	2.38792e+06	3.30004e+06	2.39429e+06	2.15932e+06	1.69804e+06	0	0	1	0	0	0	0	0
Q8C1Y3	1	102.2	0.129869	0.845574	1.05064e+06	1.10659e+06	833825	1.02272e+06	1.00344e+06	848486	944587	747595	970099	731663	4	3	4	3	2	3	5	3
Q921S5	2	97.81	0.131322	1.17035	1.01803e+06	960530	971165	960609	977583	1.14411e+06	1.40223e+06	944459	1.06714e+06	1.16262e+06	2	1	2	1	1	0	1	0
A2ALV0	1	74.46	0.131385	1.47362	821233	872896	487293	686285	716927	1.05648e+06	1.63272e+06	964382	831533	797280	3	2	1	1	2	2	2	2
Q8CD98	4	246.45	0.131818	0.887362	3.63038e+06	3.31277e+06	3.10925e+06	3.22528e+06	3.31942e+06	2.94553e+06	2.49057e+06	3.35703e+06	2.87259e+06	3.06192e+06	4	4	5	4	1	3	4	3
Q3TXF9	12	864.38	0.132738	0.864341	1.93958e+07	1.90338e+07	1.78074e+07	2.00859e+07	1.90807e+07	1.64922e+07	2.03604e+07	1.45895e+07	1.71056e+07	1.39135e+07	10	10	10	12	7	7	8	8
P35486	1	93.4	0.133681	5.17308	805325	1.06242e+06	766847	317518	738028	3.81788e+06	1.17587e+07	994109	1.4751e+06	1.0436e+06	2	2	2	1	3	2	3	2
Q9QY68	1	29.84	0.134852	0.572359	461073	351541	372960	310730	374076	214106	336674	48965	160721	310064	0	0	0	1	0	0	0	0
Q3TI47	4	334.49	0.135365	0.771836	2.63685e+06	2.98298e+06	2.59668e+06	2.38803e+06	2.65114e+06	2.04624e+06	1.23769e+06	2.38456e+06	2.55019e+06	2.01253e+06	6	6	6	5	1	3	4	3
Q3TFE5	1	59.51	0.135597	0.731591	96355.3	113952	58630.6	109455	94598.3	69207.3	56965.2	72530.2	76792.7	70541	0	0	0	0	1	0	1	0
Q8VDQ2	1	79.57	0.136342	2.21766	981306	993971	1.84248e+06	692807	1.12764e+06	2.50072e+06	5.46721e+06	1.2037e+06	1.62705e+06	1.70493e+06	2	2	2	2	5	3	3	3
Q3TIT9	1	56.19	0.137006	1.74572	138936	141470	159045	24268.4	115930	202381	209793	200289	189719	209720	0	1	1	0	0	1	1	1
P56376	1	75.1	0.137577	0.726294	271984	259770	260410	486465	319657	232165	208839	221917	284068	213836	0	0	0	1	0	0	0	0
A3E4B0	2	220.97	0.139103	1.18157	3.17197e+06	3.27279e+06	2.63758e+06	3.19313e+06	3.06887e+06	3.62607e+06	4.51998e+06	3.40614e+06	3.12414e+06	3.45401e+06	4	1	1	2	3	4	4	4
UPI0000021AD3	3	252.53	0.139607	0.846888	2.10585e+06	2.36414e+06	1.96244e+06	2.34163e+06	2.19352e+06	1.85766e+06	2.39453e+06	1.66915e+06	1.80423e+06	1.56274e+06	2	4	4	4	3	3	3	2
UPI00015DF1EE	1	45.88	0.140388	0.525142	219149	243284	132447	91185.7	171516	90070.4	26919.6	92546.8	105136	135679	1	0	0	0	0	0	0	0
Q3UD30	1	55.07	0.141607	0.807231	387507	330897	358942	509796	396786	320298	290258	331940	390209	268784	1	0	0	0	0	0	0	1
A2ARP5	3	196.38	0.1424	0.716597	570412	351563	589772	787372	574780	411886	440504	373117	464494	369428	2	1	1	2	0	0	0	1
P06745	7	781.73	0.144161	0.88477	1.8182e+07	2.00379e+07	1.82763e+07	2.08032e+07	1.93249e+07	1.70981e+07	2.05051e+07	1.69425e+07	1.60641e+07	1.48806e+07	13	17	15	12	9	10	10	8
Q8CAN1	2	177.79	0.144249	3.67859	81326.5	91414.8	89627.2	262525	131223	482717	1.38232e+06	178565	195168	174819	0	0	0	1	2	0	1	0
Q9CPV4	1	72.56	0.145471	0.719951	465628	536343	501201	964963	617034	444234	473447	435251	461954	406285	1	1	1	1	1	1	1	1
Q3T9L0	2	83.37	0.145908	0.685492	450690	479942	468847	360824	440076	301668	124124	342911	361396	378243	3	1	1	1	1	2	1	1
P51881	3	136.44	0.147397	0.811647	941674	740325	943880	1.204e+06	957470	777127	636476	791293	881961	798780	2	1	2	2	1	1	2	0
Q3TIH9	1	48.17	0.148067	0.858794	438909	502825	393922	418851	438627	376690	440450	387153	378409	300749	1	1	1	0	1	1	1	1
Q3TRK3	1	138.79	0.149668	0.433875	412830	378964	358002	121106	317726	137853	7683.98	38404.7	255197	250127	2	0	2	0	0	0	2	2
A2RT70	1	59.78	0.151727	0.807357	184109	213508	139199	187055	180968	146106	187153	133374	145190	118705	0	0	1	0	0	0	0	0
Q3TEK2	6	599.48	0.153838	0.827773	7.61599e+06	1.02739e+07	9.90307e+06	1.18137e+07	9.90166e+06	8.19633e+06	6.96376e+06	7.71209e+06	9.12816e+06	8.98133e+06	7	12	11	7	6	8	7	7
Q1LZK2	1	35.92	0.153996	1.97667	109595	87619.5	73764.3	94603.8	91395.7	180659	377271	131794	89169.6	124401	0	0	0	0	0	1	0	0
Q3USJ4	1	31.61	0.154538	1.78189	1.71531e+06	2.27423e+06	1.62462e+06	1.12986e+06	1.686e+06	3.00427e+06	5.85198e+06	2.04126e+06	1.92487e+06	2.19895e+06	0	0	0	0	2	0	0	0
Q8C2H3	1	46.5	0.155103	0.87652	505767	451388	467667	622297	511780	448585	440806	466382	469129	418025	2	1	1	2	0	0	0	0
Q3THU8	4	239.63	0.15598	0.879276	1.44975e+06	1.4765e+06	1.45348e+06	1.86053e+06	1.56006e+06	1.37173e+06	1.5565e+06	1.37273e+06	1.32663e+06	1.23105e+06	4	4	4	5	5	4	4	4
UPI0000194F8E	1	117.95	0.158701	1.47015	430761	521541	1.15253e+06	413927	629691	925738	587814	1.06344e+06	927824	1.12388e+06	2	1	1	1	1	2	1	2
Q3U9J9	3	285.19	0.159675	0.867673	3.76105e+06	3.43621e+06	4.05008e+06	3.17638e+06	3.60593e+06	3.12877e+06	2.55056e+06	3.0859e+06	3.63379e+06	3.24482e+06	3	3	3	3	4	5	4	3
Q8K1M3	2	83.1	0.161178	0.743485	198540	245936	202546	335160	245545	182559	259041	134137	192100	144959	1	1	1	1	0	0	1	0
Q9Z0F7	1	74.9	0.161568	0.522613	45898.2	51949.1	62616.8	24382.5	46211.6	24150.8	19389.3	4157.87	38744.1	34311.8	0	1	0	0	0	0	0	0
Q8C3T7	3	485.88	0.16457	0.894348	1.51057e+07	1.54362e+07	1.59025e+07	1.96744e+07	1.65297e+07	1.47833e+07	1.44441e+07	1.41625e+07	1.61249e+07	1.44016e+07	10	13	15	12	8	10	10	12
Q6NZQ6	1	31.27	0.164913	0.904203	1.36895e+06	1.30514e+06	1.14945e+06	1.1142e+06	1.23444e+06	1.11618e+06	1.10512e+06	1.0052e+06	1.20721e+06	1.14719e+06	1	1	1	0	0	0	0	1
Q8K4K8	1	49.26	0.16534	0.518947	289388	242782	268036	304040	276062	143261	6644.54	56424.4	259489	250487	1	1	1	1	0	0	2	1
UPI00001E501A	1	36.22	0.167395	0.351363	161505	291768	131003	100897	171293	60186.1	742.404	56449.8	85247.2	98304.9	1	1	1	1	0	0	0	0
P27661	2	286.35	0.168407	1.27326	2.96897e+07	3.27152e+07	3.37736e+07	6.13105e+07	3.93723e+07	5.01311e+07	6.0773e+07	4.57193e+07	4.58007e+07	4.82313e+07	19	19	21	21	20	20	22	20
Q3TMU8	6	636.16	0.170002	0.916661	2.9155e+06	3.28203e+06	2.88433e+06	2.84811e+06	2.98249e+06	2.73394e+06	3.12188e+06	2.55127e+06	2.6781e+06	2.58449e+06	6	7	5	4	2	2	4	5
Q3U6K8	5	401.91	0.170139	0.793526	2.42579e+06	2.61162e+06	2.3447e+06	3.53444e+06	2.72914e+06	2.16564e+06	2.71572e+06	2.19623e+06	2.23131e+06	1.51932e+06	3	4	2	1	4	4	1	1
UPI0000E2A42E	1	49.86	0.17157	0.728384	88481.6	87003.9	60603	43538.5	69906.7	50919	44831.1	45643.2	60904.2	52297.3	1	0	0	0	0	0	0	0
B3RH24	2	108.49	0.171611	0.626516	68767.7	95472.1	75796.5	113889	88481.4	55435	15243.1	34201	90059.1	82236.8	0	1	1	0	0	0	0	0
UPI0000F4CDBA	1	27.88	0.173344	1.3232	887616	1.1158e+06	978247	949654	982829	1.30048e+06	1.96811e+06	1.12916e+06	1.03363e+06	1.07103e+06	0	1	0	0	0	0	0	0
UPI00001E34BA	9	935.54	0.17509	1.20317	4.32465e+07	4.60772e+07	3.52903e+07	3.67189e+07	4.03332e+07	4.85278e+07	5.89976e+07	5.23002e+07	4.49786e+07	3.78349e+07	16	23	18	14	23	22	22	21
Q3TGQ3	2	156.89	0.175663	1.26469	1.38257e+06	1.07972e+06	1.7365e+06	2.12914e+06	1.58198e+06	2.00072e+06	2.2889e+06	2.26858e+06	1.73965e+06	1.70575e+06	1	0	0	1	0	0	0	0
Q8K4Z3	2	82.05	0.175828	1.1604	472714	419165	498646	392599	445781	517285	497132	566619	587111	418279	1	0	1	0	0	0	0	0
Q9CZU6	2	143	0.17815	1.14182	2.17569e+06	2.36515e+06	1.8386e+06	1.94646e+06	2.08147e+06	2.37668e+06	2.79349e+06	2.26846e+06	2.39792e+06	2.04685e+06	2	4	1	3	2	2	3	3
UPI0000D66B3F	1	48.73	0.179206	1.79835	145095	115802	120828	84592	116579	209650	422965	135708	122402	157526	1	0	0	0	1	1	1	0
Q8BLC2	1	52.28	0.179968	0.816812	123193	118668	92811.2	94024.8	107174	87541.2	73119	82559.3	122076	72410.5	1	1	0	1	0	0	0	0
Q3TCH2	1	77.55	0.180087	0.702514	300345	552619	276457	261427	347712	244273	286352	165450	281776	243512	1	1	1	1	1	0	1	1
Q8BVE3	4	365.35	0.180148	1.18501	5.78302e+06	5.07069e+06	6.17834e+06	7.86269e+06	6.22369e+06	7.37511e+06	8.03543e+06	8.17422e+06	7.27387e+06	6.01695e+06	5	8	7	6	6	7	6	6
Q9D8N0	2	107.13	0.180936	0.819049	468207	479056	427958	458503	458431	375477	568823	313240	335541	284305	0	0	0	0	2	1	1	0
Q3UFT3	1	28.22	0.181315	0.698332	150833	144084	156927	134477	146580	102362	36056.4	97872.4	106718	168800	0	0	1	0	0	0	0	0
B0R1E3	1	92.88	0.183062	0.809506	676606	572294	702874	427938	594928	481598	493480	398188	560806	473916	1	1	1	2	0	1	0	0
Q3TJ38	7	478.51	0.183495	0.888429	2.65071e+07	2.974e+07	2.37219e+07	2.69342e+07	2.67258e+07	2.3744e+07	2.73678e+07	2.37937e+07	2.39982e+07	1.98162e+07	9	11	8	12	7	10	8	8
A2AGT5	1	28.83	0.184588	0.796591	747962	862316	669945	931921	803036	639691	970885	537634	570141	480105	1	0	0	0	0	0	0	0
B4U506	1	27.64	0.185089	0.523859	9.25753e+06	7.39029e+06	8.70402e+06	8.18826e+06	8.38503e+06	4.39257e+06	277727	4.56729e+06	6.08884e+06	6.63644e+06	1	0	0	1	0	0	0	0
Q7TN16	1	29.88	0.18613	0.79274	826859	1.05874e+06	594932	714093	798657	633127	766443	616656	510535	638876	1	0	1	1	0	0	1	0
A2AL34	1	68.99	0.187742	0.627158	384504	635042	391945	215022	406628	255020	139844	196315	384513	299407	0	1	1	1	0	0	0	1
UPI00001C3399	1	60.62	0.189898	0.268326	32880.7	75002.6	79992.9	34198.9	55518.8	14897.1	0	3464.56	33845.9	22278	1	0	1	0	0	0	0	0
Q3THK7	1	63.15	0.190863	1.19283	451701	316033	419197	452709	409910	488954	587824	439908	405397	522687	0	0	0	1	0	0	0	0
O54983	4	515.43	0.191779	0.847029	2.81358e+07	2.96188e+07	2.96084e+07	3.62848e+07	3.0912e+07	2.61833e+07	3.41469e+07	2.71092e+07	2.18828e+07	2.15944e+07	17	19	18	16	16	16	16	17
Q9CPQ8	1	86.71	0.191839	1.16606	3.82723e+06	3.99767e+06	3.39247e+06	5.56503e+06	4.1956e+06	4.89234e+06	4.9406e+06	5.41345e+06	4.37734e+06	4.83794e+06	2	3	2	2	3	3	3	3
Q9QZZ4	2	67.56	0.193759	1.14644	5.65228e+06	5.59149e+06	5.29264e+06	4.78857e+06	5.33125e+06	6.11196e+06	7.57824e+06	5.77583e+06	5.88363e+06	5.21013e+06	1	2	1	1	2	2	3	0
Q8VEH5	1	49.53	0.194335	1.67347	36001.1	35515.2	40834.9	5257.23	29402.1	49203.5	35952.5	52383.8	43523.3	64954.4	0	0	0	0	0	0	1	0
Q3TT05	1	97.36	0.195033	0.813257	205360	179724	211247	148899	186307	151516	204210	115467	162505	123881	1	1	0	0	0	0	0	0
Q9CUF7	1	36.08	0.196718	0.495608	477866	409461	298487	299263	371269	184004	3420.58	98689.8	285024	348881	1	1	1	1	0	0	1	1
Q3TJA2	1	71.44	0.197433	0.909238	652606	731702	624367	615892	656142	596589	514166	627789	583484	660916	2	1	1	2	0	0	0	1
Q0PD42	1	47.74	0.197484	0.828537	833403	836143	885536	974741	882456	731148	1.07114e+06	537349	628936	687162	1	2	1	1	2	0	1	1
Q99LC3	1	87.92	0.198267	0.858868	197325	186111	173700	232102	197310	169463	208750	156436	176435	136232	1	1	1	2	0	1	0	0
UPI00001E3C0E	1	34.64	0.19847	0.0528539	7249.62	2468.37	3832.64	152222	41443.1	2190.43	2933.05	0	2777.45	3051.21	0	0	0	1	0	0	0	0
Q8BJY5	2	68.84	0.198665	1.9808	4.52891e+07	5.28362e+07	6.83578e+07	1.44892e+06	4.1983e+07	8.31599e+07	9.42224e+07	8.00408e+07	6.98275e+07	8.85491e+07	1	1	1	1	3	3	4	2
Q3U5P8	1	41.33	0.198751	0.752445	341935	255139	415290	218753	307779	231587	332075	187059	203246	203966	1	1	1	1	0	0	1	1
B5THE2	1	31.33	0.199019	0.756412	3.41884e+06	3.05996e+06	2.53545e+06	5.26126e+06	3.56888e+06	2.69954e+06	2.90502e+06	2.61662e+06	3.10947e+06	2.16706e+06	0	0	0	1	0	1	0	1
P12979	1	39	0.199019	0.756412	3.41884e+06	3.05996e+06	2.53545e+06	5.26126e+06	3.56888e+06	2.69954e+06	2.90502e+06	2.61662e+06	3.10947e+06	2.16706e+06	5	5	3	3	5	6	7	6
A2AD18	1	41.17	0.199019	0.756412	3.41884e+06	3.05996e+06	2.53545e+06	5.26126e+06	3.56888e+06	2.69954e+06	2.90502e+06	2.61662e+06	3.10947e+06	2.16706e+06	1	0	0	2	0	0	0	0
UPI0000D62E75	1	33.05	0.199019	0.756412	3.41884e+06	3.05996e+06	2.53545e+06	5.26126e+06	3.56888e+06	2.69954e+06	2.90502e+06	2.61662e+06	3.10947e+06	2.16706e+06	4	3	3	3	4	1	5	5
Q3TIZ0	14	1572.93	0.20048	0.868718	3.02018e+08	3.35869e+08	2.70992e+08	3.73211e+08	3.20523e+08	2.78444e+08	3.34409e+08	2.69695e+08	2.70911e+08	2.38761e+08	60	71	59	56	60	57	51	48
Q3UFI4	1	47.47	0.200677	0.485986	190729	183080	171364	156879	175513	85296.7	1940.36	89821.8	128660	120765	1	1	2	1	0	0	1	0
P12787	1	58.44	0.202287	1.27605	887727	1.1061e+06	825567	775758	898788	1.14689e+06	1.60942e+06	934445	1.16137e+06	882345	1	1	1	0	1	1	1	1
A2BDX2	1	29.02	0.2033	0.815392	26220.1	27475.8	26019.7	35465.9	28795.4	23479.5	31124.4	26677.6	17420.8	18695.4	0	0	0	1	0	0	0	0
P51491	1	30.25	0.204479	0.701985	544920	482619	382247	218012	406949	285672	273366	340054	283528	245741	1	0	0	0	0	0	0	0
UPI0000D66586	3	187.93	0.20676	0.836703	968937	925505	1.08729e+06	814321	949014	794043	1.01096e+06	571676	712214	881328	2	1	1	2	0	2	0	1
P19783	1	53.87	0.207351	0.301594	343315	300461	299951	316359	315022	95008.7	0	19131.7	203537	157366	0	1	1	1	0	0	1	1
Q9QYC1	1	25.75	0.208037	1.27582	2.32869e+07	2.65735e+07	2.6069e+07	4.4124e+07	3.00134e+07	3.82916e+07	5.22635e+07	3.16629e+07	3.52366e+07	3.40032e+07	0	2	0	0	0	0	0	0
Q8R1B2	1	182.57	0.209169	0.769264	1.32933e+06	1.90384e+06	1.36536e+06	2.60015e+06	1.79967e+06	1.38442e+06	1.33105e+06	1.43264e+06	1.42183e+06	1.35216e+06	2	1	1	2	1	1	1	1
UPI000155331C	1	32.09	0.211969	1.20964	3.30613e+06	2.26008e+06	3.63438e+06	3.23673e+06	3.10933e+06	3.76116e+06	4.79311e+06	3.4422e+06	3.66144e+06	3.14788e+06	0	1	1	1	0	0	1	0
B1AVB1	1	33.54	0.211969	1.20964	3.30613e+06	2.26008e+06	3.63438e+06	3.23673e+06	3.10933e+06	3.76116e+06	4.79311e+06	3.4422e+06	3.66144e+06	3.14788e+06	1	0	0	0	0	0	0	0
P00920	5	599.02	0.213979	1.11392	1.08929e+07	1.07032e+07	8.96871e+06	1.35118e+07	1.10192e+07	1.22745e+07	1.25732e+07	1.25535e+07	1.20842e+07	1.18871e+07	9	13	12	12	8	10	12	12
A2AP32	1	30.01	0.214576	1.23075	478661	497314	258855	490123	431238	530747	575579	589517	502290	455604	0	1	0	0	1	0	0	0
UPI0000F22131	1	123.49	0.217082	1.2729	4.10586e+06	3.37558e+06	3.22525e+06	6.37088e+06	4.26939e+06	5.43452e+06	7.09873e+06	5.63431e+06	4.49749e+06	4.50757e+06	2	3	2	3	2	1	2	1
B2KFV9	1	49.12	0.217174	0.759356	245305	182371	250829	400555	269765	204847	217546	226146	170923	204775	1	0	1	1	0	0	1	1
Q3TI62	5	217.29	0.217845	0.865793	1.1827e+07	1.40228e+07	1.25414e+07	1.80797e+07	1.41177e+07	1.2223e+07	1.2698e+07	1.19902e+07	1.22555e+07	1.19483e+07	3	5	5	6	4	1	4	3
Q3UQ44	1	27.35	0.219999	1.21716	6.22976e+06	7.14524e+06	6.94828e+06	1.03356e+07	7.66472e+06	9.3292e+06	1.20124e+07	9.29396e+06	8.31159e+06	7.69882e+06	0	0	1	0	0	0	0	0
UPI0000D67F8E	1	34.18	0.220135	0.533503	176535	166131	215112	241335	199778	106582	3796.75	136647	137960	147925	0	0	0	0	0	0	0	1
Q61081	1	97.62	0.220186	1.25251	855427	847788	985827	1.25934e+06	987095	1.23634e+06	1.73614e+06	1.16484e+06	1.0084e+06	1.03598e+06	0	0	0	1	0	0	0	0
Q3TIE8	2	111.63	0.220389	1.54263	207940	238522	170398	34252.1	162778	251107	177744	299243	252281	275159	1	0	1	0	1	2	2	1
Q9EPL8	1	32.92	0.224894	1.61477	167113	76581.2	97803.1	131663	118290	191012	335192	195378	130605	102873	0	0	0	0	0	0	1	0
Q5SXR6	33	2961.9	0.227471	0.934603	4.4323e+07	4.36098e+07	4.36605e+07	4.51628e+07	4.4189e+07	4.12992e+07	4.80657e+07	3.88233e+07	4.00158e+07	3.82921e+07	50	51	54	48	44	39	46	44
A8ASL0	1	31.54	0.228885	0.402376	1.09972e+06	690419	1.11105e+06	356786	814494	327732	838.613	294384	431603	584105	0	0	1	1	0	1	1	1
UPI000002470F	1	51.38	0.229678	0.842671	586988	641165	529208	872714	657519	554072	594965	554215	487092	580016	0	1	0	1	0	0	0	0
Q3TAF0	1	28.12	0.230984	0.277224	163758	203383	128499	196439	173020	47965.1	0	67237.4	65518.2	59104.9	0	0	1	0	0	0	1	0
Q6DI92-2	1	42.71	0.232072	1.19831	790332	895910	647518	1.18585e+06	879902	1.05439e+06	1.24392e+06	1.12988e+06	948963	894818	2	1	1	1	2	1	0	1
P50396	7	518.27	0.232297	1.15799	5.51775e+06	4.92421e+06	5.22055e+06	5.96758e+06	5.40752e+06	6.26188e+06	7.82501e+06	6.57696e+06	5.44236e+06	5.20317e+06	7	7	5	8	4	6	5	4
Q8C6N3	1	27.4	0.232342	0.809479	3.73005e+07	4.05135e+07	3.42161e+07	2.18688e+07	3.34748e+07	2.70971e+07	2.78818e+07	2.50269e+07	2.82188e+07	2.72609e+07	0	0	0	0	0	0	0	0
Q9JKY7	1	37.21	0.233646	1.81787	16915	21387.7	26762.9	1999.03	16766.2	30478.6	48209.1	34887.1	23695.2	15123.1	0	0	0	0	1	0	0	0
B2L0P1	1	29.47	0.234149	1.61233	146964	153249	137339	74382.5	127984	206352	391960	126205	160134	147111	0	0	0	0	0	1	0	0
UPI0000D638F5	1	57.89	0.235787	0.715766	129952	121745	181099	159923	148180	106062	34576.3	114004	164690	110977	1	0	0	1	0	0	0	0
Q3U6Y5	1	57	0.237189	0.868617	311405	271334	293065	255472	282819	245661	332148	228498	224882	197118	0	1	1	1	1	0	0	0
UPI000060935D	3	179.57	0.238163	6.91361	259351	336720	267695	393274	314260	2.17267e+06	7.50765e+06	357030	391030	434984	1	1	1	0	4	3	2	2
UPI0000F22060	2	268.02	0.238965	0.778955	666065	607782	690501	660968	656329	511251	245487	370574	767467	661475	2	2	2	1	3	2	4	2
Q3TJG2	1	29.06	0.23923	0.835532	267111	180045	182105	227593	214213	178982	193537	173057	214789	134546	1	0	0	0	0	0	0	0
Q3UI39	4	215.99	0.239502	1.14747	2.64499e+06	2.92136e+06	2.93772e+06	2.37627e+06	2.72009e+06	3.12121e+06	3.96887e+06	2.80927e+06	2.97518e+06	2.73152e+06	5	4	4	3	3	1	2	2
Q8C8X6	1	31.69	0.239807	6.14901	6031.46	13827.9	12238.4	0	8024.44	49342.4	155891	14668.3	19070.5	7739.49	0	0	0	0	1	0	0	0
UPI00001E35B6	1	43.77	0.240233	0.703809	173581	116626	188370	121373	149987	105562	34349.2	94455.4	130767	162678	1	0	1	1	0	0	0	1
UPI0000D66C74	1	76.81	0.241062	0.651025	113611	201614	192676	166126	168507	109702	19218.7	108087	135614	175888	1	1	1	1	0	0	0	0
Q8K2C9	1	38.12	0.241454	0.841398	364041	345802	317128	491724	379674	319457	337954	283422	393647	262806	1	2	2	1	2	1	1	2
A2ATT5	1	48.58	0.242107	0.65605	129981	210648	235050	99656.6	168834	110763	24334.1	33750.2	213823	171146	0	1	0	1	0	0	0	0
UPI0000D62BA5	2	111.54	0.246609	0.914	807781	767050	718399	778577	767952	701908	860604	663425	628939	654665	1	2	3	3	1	1	2	1
Q9CQV8	2	344.87	0.24784	1.23367	2.08255e+07	2.01058e+07	1.96499e+07	3.15648e+07	2.30365e+07	2.84194e+07	3.62244e+07	3.19039e+07	2.25683e+07	2.29811e+07	10	8	11	7	6	5	8	8
P24369	1	45.87	0.25017	0.58563	260906	197851	214614	163291	209165	122494	3961.49	120892	209182	155938	1	1	1	1	0	0	1	1
P48771	1	63.49	0.250366	1.72677	113081	147857	126639	4913.76	98122.7	169435	252873	152848	140219	131800	1	1	0	0	1	0	1	1
Q9EPU0	1	28.74	0.250448	0.740331	389613	498294	422447	377456	421953	312385	104994	331031	387295	426219	0	0	0	0	0	0	1	1
Q3TK27	1	37.33	0.250662	1.32774	275897	151284	205564	235263	217002	288121	318814	340193	167407	326072	1	1	1	1	1	1	0	0
Q9ERS2	1	41.09	0.253253	0.870072	158563	155312	143463	163438	155194	135030	190739	113593	125185	110602	1	1	0	0	0	1	1	1
Q3UY71	2	68.71	0.253656	0.697136	137764	161128	120911	174734	148634	103618	23236.7	148289	112957	129991	2	0	1	1	0	0	0	0
UPI0000D65A11	1	27.41	0.255078	1.16864	5.24355e+06	6.58317e+06	5.72599e+06	6.78358e+06	6.08407e+06	7.11007e+06	9.0485e+06	7.4183e+06	6.01011e+06	5.96337e+06	0	1	0	0	0	0	0	0
Q61171	4	377.06	0.256714	0.886252	2.29051e+07	2.69247e+07	2.26151e+07	2.21466e+07	2.36479e+07	2.0958e+07	2.68434e+07	1.77311e+07	2.10552e+07	1.82022e+07	19	20	20	17	18	18	17	18
Q8BGN8	1	64.29	0.256836	1.59919	194427	204067	239303	193625	207856	332401	659359	228666	210569	231008	1	1	1	1	0	0	0	0
A2A860	1	85.9	0.257514	1.38663	20648.9	14944.3	31165.5	7694.98	18613.4	25810	31016.8	16524	23967.5	31731.5	0	0	0	0	1	1	1	1
A2ACM8	1	84.6	0.260533	0.833031	1.4091e+07	1.09555e+07	1.33068e+07	1.93597e+07	1.44282e+07	1.20192e+07	1.4281e+07	1.14795e+07	1.18645e+07	1.04516e+07	6	6	7	5	6	7	6	6
P08249	11	961.66	0.261076	1.10649	3.67713e+07	3.44908e+07	3.01518e+07	4.00707e+07	3.53711e+07	3.91378e+07	4.5343e+07	3.76103e+07	3.88903e+07	3.47077e+07	23	22	27	19	25	25	28	25
UPI0000D65E48	1	39.5	0.261566	0.707265	111086	94778.9	114315	68709	97222	68761.7	18995.6	93396.7	86625.7	76028.9	0	0	1	0	0	0	0	0
UPI0000025199	3	220.63	0.262216	0.896153	1.36723e+07	1.1348e+07	1.55598e+07	1.14087e+07	1.29972e+07	1.16475e+07	1.11304e+07	1.09758e+07	1.25788e+07	1.19049e+07	13	13	15	11	10	11	8	12
Q3THQ5	3	218.96	0.263275	0.88338	1.98865e+06	1.97947e+06	2.09324e+06	2.33049e+06	2.09796e+06	1.8533e+06	2.48686e+06	1.64082e+06	1.73979e+06	1.54573e+06	3	3	2	2	1	0	1	2
P51859	1	56.87	0.266493	0.867452	1.16847e+06	1.26029e+06	948219	1.35724e+06	1.18356e+06	1.02668e+06	1.16423e+06	989981	1.15805e+06	794461	2	2	2	1	2	2	2	2
Q9D7X3	1	53.88	0.269173	80.0181	353.355	918.408	696.008	784.61	688.095	55060.1	217498	1184.9	762.062	795.43	0	0	0	0	1	0	0	0
UPI00001F0537	1	64.09	0.269719	0.873823	71989.1	87848.8	108059	101500	92349	80696.7	70401.8	80641.3	80426.1	91317.5	0	0	0	1	0	0	0	1
UPI00001C6A63	1	47.01	0.27086	0.685169	464443	442000	495928	368133	442626	303274	41984.4	333322	397530	440258	2	1	1	1	0	0	1	1
O31951	1	29.02	0.272092	0.0980606	17545.8	74649.3	6606.96	520992	154948	15194.3	23663.7	10910	16715.4	9488.33	0	0	0	0	0	0	0	0
Q9D6R2	3	202.55	0.273319	0.846316	976496	1.06502e+06	887665	1.23753e+06	1.04168e+06	881589	1.25279e+06	639674	857231	776663	2	2	2	1	1	1	2	2
Q3TJH1	3	168.01	0.274097	0.760287	3.91682e+06	3.61876e+06	4.27885e+06	4.71895e+06	4.13334e+06	3.14253e+06	1.06443e+06	2.89969e+06	4.28978e+06	4.31622e+06	4	4	5	4	1	3	3	3
Q99LG0	1	26.91	0.277104	0.842108	1.4251e+06	1.80959e+06	1.23761e+06	1.38064e+06	1.46324e+06	1.2322e+06	1.72879e+06	1.15269e+06	1.16711e+06	880223	1	0	1	0	0	0	0	1
P07724	6	419.47	0.277595	1.27088	2.16064e+06	2.19631e+06	3.08247e+06	2.69142e+06	2.53271e+06	3.21876e+06	4.81328e+06	2.34471e+06	2.70198e+06	3.01509e+06	5	6	8	6	8	5	7	8
P63239	1	29.23	0.278628	2.26914	124218	82112.9	100095	6513.02	78234.8	177526	32362.7	247190	212542	218008	0	0	1	0	0	1	1	0
Q9D9Y2	9	1072.03	0.279809	0.935059	1.62735e+08	1.64669e+08	1.57468e+08	1.65441e+08	1.62578e+08	1.5202e+08	1.78875e+08	1.50624e+08	1.42942e+08	1.35641e+08	58	55	62	54	46	47	44	47
Q5EBI8	1	46.23	0.280768	0.408348	339510	448954	226620	287640	325681	132991	0	131055	207354	193556	1	1	1	0	0	0	1	1
A2AI78	1	28.63	0.28135	0.848046	6.60988e+06	6.50325e+06	5.94772e+06	9.72083e+06	7.19542e+06	6.10204e+06	7.4015e+06	5.863e+06	5.8119e+06	5.33178e+06	0	0	0	0	0	0	0	0
UPI0001552954	1	30.1	0.282302	1.20568	858173	864966	638048	1.20723e+06	892104	1.07559e+06	1.39386e+06	1.01435e+06	1.04811e+06	846066	0	2	0	1	1	1	0	1
Q3TWI5	1	51.88	0.285203	0.827399	114573	105080	98267.6	90854.2	102194	84555	45059.5	97673.2	102608	92879.7	0	0	1	1	0	0	1	0
Q3THW7	1	45.37	0.285669	0.719711	19679.1	17376.7	21206.5	17322.9	18896.3	13599.9	710.118	6660.87	22165.2	24863.3	0	0	1	0	0	0	0	1
Q6IR43	3	141.91	0.286029	1.06178	1.82476e+06	1.56545e+06	1.58394e+06	1.62974e+06	1.65097e+06	1.75297e+06	1.72434e+06	1.6558e+06	1.94953e+06	1.68223e+06	3	1	1	0	1	0	0	0
B2RUD7	2	119.03	0.287235	0.867245	1.59529e+06	1.02449e+06	1.50725e+06	1.38388e+06	1.37773e+06	1.19483e+06	1.05501e+06	1.17976e+06	1.14946e+06	1.39509e+06	1	1	1	1	1	2	1	2
B0LAC8	3	147.92	0.28885	0.870401	1.89414e+06	2.50463e+06	1.91568e+06	2.63092e+06	2.23634e+06	1.94651e+06	2.43846e+06	1.74712e+06	1.87387e+06	1.7266e+06	2	1	1	4	0	0	0	0
UPI00015DE8E3	10	747.67	0.289863	1.10231	2.3753e+07	2.46775e+07	2.24446e+07	2.34889e+07	2.3591e+07	2.60047e+07	3.16902e+07	2.3831e+07	2.59396e+07	2.25579e+07	22	23	19	19	20	22	24	21
Q5M8M3	1	34.04	0.290618	0.769439	156728	160818	112573	264213	173583	133562	153283	108307	146829	125828	1	0	1	0	0	0	0	0
P18572	2	179.51	0.291804	1.13726	2.24985e+06	1.35443e+06	1.97562e+06	1.8253e+06	1.8513e+06	2.10542e+06	2.4096e+06	1.88693e+06	2.18616e+06	1.93897e+06	2	2	3	2	2	2	4	2
Q9QXA3	1	29.04	0.294479	0.431741	261148	235993	250070	43317.7	197632	85326	0.383867	42473.1	152220	146611	0	0	0	0	0	1	0	0
Q3U9D4	1	33.14	0.2948	0.851241	493783	699403	567997	803355	641135	545760	477672	544247	672734	488387	0	0	0	0	0	0	0	0
Q9D856	1	28.59	0.295503	1.90133	33347.8	55394.8	25497.1	6578.17	30204.5	57428.6	130699	25003.9	34230.3	39781.5	0	0	0	0	1	0	0	0
UPI000024FACC	1	83.7	0.295554	0.851771	2.8402e+06	2.46879e+06	3.49117e+06	3.67889e+06	3.11976e+06	2.65732e+06	3.63023e+06	2.3408e+06	2.48839e+06	2.16987e+06	3	4	3	4	4	4	4	4
Q9CPP6	1	79.47	0.296633	2.04328	133627	143441	170564	153.897	111946	228738	464602	167717	108485	174148	0	0	0	0	1	1	0	1
Q8K1J7	1	48.82	0.296691	0.864815	648169	836669	695567	884838	766311	662717	921328	572319	602391	554831	2	1	1	0	1	1	0	0
Q3TVT4	3	147.23	0.29728	1.07136	612528	524299	526997	560978	556200	595889	673269	541796	600768	567723	1	1	2	1	0	1	2	2
Q5NC79	1	41.26	0.299875	0.492227	228833	178818	215139	256265	219764	108174	0	115160	165387	152147	1	0	1	1	0	1	1	1
B1AU28	1	28.82	0.300104	0.692684	518442	463284	472697	502865	489322	338946	24418	419463	434522	477379	0	0	0	1	0	2	2	0
Q8VEH3	1	74.3	0.300387	0.796202	473046	301823	412694	621684	452312	360132	280011	440556	300854	419107	1	0	1	1	0	0	1	0
UPI0000F221B3	1	49.21	0.300506	0.768213	281153	385259	374982	303508	336226	258293	85705.1	313564	305322	328581	1	1	1	1	0	1	2	0
Q8C3X9	1	40.24	0.300922	1.20148	9.49012e+06	1.01682e+07	8.94698e+06	9.14613e+06	9.43785e+06	1.13394e+07	1.63297e+07	1.0499e+07	9.33954e+06	9.18923e+06	6	5	7	4	8	5	7	7
Q3UZT7	1	56.79	0.301579	0.814829	173394	99580.9	145611	190357	152236	124046	97940.3	134722	123986	139536	1	0	0	0	0	0	0	0
Q3U4F0	3	173.44	0.301762	1.19826	1.36418e+06	1.66907e+06	1.5534e+06	2.00558e+06	1.64806e+06	1.97481e+06	2.66271e+06	1.635e+06	2.05639e+06	1.54512e+06	2	1	3	3	3	2	3	3
Q3TZQ2	1	29.88	0.302012	0.490315	299647	315814	259144	190866	266368	130604	0	199933	148517	173967	0	0	1	0	0	0	0	0
P97450	1	63.46	0.302099	0.657743	281974	219882	186495	127471	203955	134150	10160.3	194133	152612	179695	1	0	1	0	0	0	0	0
Q4ZBN8	1	34.19	0.303063	0.757465	195655	214617	156908	380362	236886	179433	220292	172625	173740	151073	0	1	1	0	1	0	0	2
Q8JZR4	1	28.46	0.303092	0.769936	8.81613e+06	6.69602e+06	6.60563e+06	1.44182e+07	9.13399e+06	7.03259e+06	6.3974e+06	7.01681e+06	6.92141e+06	7.79476e+06	0	0	0	0	0	0	0	0
B7ZMX9	1	27.81	0.303092	0.769936	8.81613e+06	6.69602e+06	6.60563e+06	1.44182e+07	9.13399e+06	7.03259e+06	6.3974e+06	7.01681e+06	6.92141e+06	7.79476e+06	0	0	0	0	0	0	0	0
A2A607	1	40.7	0.309134	0.33266	6258.99	1660.73	20481.6	33353.8	15438.8	5135.87	0	8533.44	8594.05	3415.99	0	0	1	1	0	0	0	0
Q9QXT0	1	48.32	0.3094	1.10976	1.44234e+07	1.55703e+07	1.35086e+07	1.9775e+07	1.58193e+07	1.75557e+07	1.99698e+07	1.61634e+07	1.82591e+07	1.58306e+07	0	0	0	0	0	1	1	0
Q6PCX2	1	214.64	0.309521	1.38665	579320	1.3187e+06	1.45563e+06	708505	1.01554e+06	1.40819e+06	783691	1.15456e+06	1.84008e+06	1.85445e+06	2	1	2	2	2	2	2	2
Q8CAI1	1	34.61	0.310551	1.20071	9.4934e+06	1.01661e+07	8.92405e+06	9.10433e+06	9.42197e+06	1.13131e+07	1.63663e+07	1.04424e+07	9.29751e+06	9.14607e+06	0	2	2	0	2	1	1	1
Q3U684	2	257.08	0.310994	1.16016	687140	793914	574203	436611	622967	722743	611999	751149	667035	860790	4	2	3	2	2	2	2	1
B1AQF8	4	214.73	0.311757	0.779947	562355	674344	409682	296567	485737	378849	351431	389239	369004	405723	2	1	1	0	1	2	2	1
Q69ZN6	1	32.59	0.312271	0.546146	271750	175421	243822	393034	271007	148009	0	108342	226782	256913	1	0	0	0	0	1	1	0
A0N8J2	1	25.7	0.316931	0.875768	8.2278e+06	7.30441e+06	6.12945e+06	6.58646e+06	7.06203e+06	6.1847e+06	8.43021e+06	5.56262e+06	5.98672e+06	4.75925e+06	2	3	2	2	1	1	1	2
Q9JJD8	3	130.67	0.317318	1.12439	1.71057e+06	2.06598e+06	1.74482e+06	1.80759e+06	1.83224e+06	2.06016e+06	2.56856e+06	2.11162e+06	1.85751e+06	1.70296e+06	1	1	1	0	0	0	1	0
UPI0000D62FD2	1	53.67	0.317354	0.557319	158857	111999	155727	205308	157973	88041.2	0	109411	103311	139443	0	0	1	1	0	0	0	0
O89073	1	34.6	0.318957	1.18405	795468	673126	721816	964645	788764	933933	1.29189e+06	793547	885262	765031	0	1	0	0	0	2	0	1
Q7TS68	1	36.94	0.32073	0.878382	1.51645e+07	1.59593e+07	1.11808e+07	1.42731e+07	1.41444e+07	1.24242e+07	1.60776e+07	1.08231e+07	1.23195e+07	1.04766e+07	3	2	4	2	1	3	1	2
Q3UW40	1	36.08	0.321035	0.506161	70510.9	60128.7	59338.5	12850.6	50707.2	25666	0	21411.6	35534.4	45717.9	0	0	1	0	0	0	0	0
Q9R0X2	1	37.68	0.321212	0.820152	69345.9	58118.5	87164.8	103322	79487.7	65192	54545.5	51699.8	57006.2	97516.4	1	0	0	0	0	0	0	0
P05132	1	93.4	0.32197	0.836371	1.51555e+06	856948	1.45201e+06	1.23323e+06	1.26443e+06	1.05754e+06	1.33951e+06	969534	954409	966694	1	0	1	1	0	0	0	0
Q80TU6	1	32.22	0.32312	1.13487	202512	242456	193369	157488	198956	225788	279382	220005	191692	212074	0	0	0	0	0	1	0	1
Q8BTX9	1	101.63	0.324673	0.584583	88484.5	47125.4	4812.37	96330.8	59188.3	34600.5	0	3636.94	69951.4	64813.5	1	1	0	0	0	0	1	1
Q8BGT8	1	31.26	0.324841	0.616501	79140.3	70102.7	71445.7	58120.7	69702.4	42971.6	0	41149.6	67933.8	62802.9	1	1	0	0	0	0	0	0
Q3V1S0	5	358.01	0.325777	1.13359	4.013e+06	4.53836e+06	4.46647e+06	6.17697e+06	4.7987e+06	5.43978e+06	6.397e+06	5.39592e+06	5.58427e+06	4.38191e+06	6	4	4	7	4	4	4	3
P24622	2	82.9	0.326769	0.220001	264829	177006	13632.8	17267.3	118184	26000.6	16949.5	39289.7	25029.5	22733.5	2	1	0	0	0	0	0	0
UPI0000023C7F	5	193.98	0.327478	1.24749	1.35516e+06	627451	2.03162e+06	2.26569e+06	1.56998e+06	1.95853e+06	2.01403e+06	1.80053e+06	1.64264e+06	2.37694e+06	2	3	3	1	4	3	4	3
Q3U8W9	5	315.22	0.327954	0.942932	1.87237e+06	1.73102e+06	1.68241e+06	1.57154e+06	1.71434e+06	1.6165e+06	1.65381e+06	1.54934e+06	1.79155e+06	1.4713e+06	4	5	5	4	2	2	4	3
Q3U5H6	1	29.05	0.329124	0.708215	223127	178627	152640	163440	179458	127095	5245.57	171849	157419	173867	0	1	0	0	0	0	0	0
Q80VD1	2	145.61	0.329144	1.20863	592876	760253	621663	703270	669515	809196	1.16576e+06	741907	736139	592975	1	1	1	1	0	0	2	1
UPI0000F2219F	1	47.5	0.329171	1.4098	40121.6	15043.7	9085.89	52361.9	29153.3	41100.2	69589	37432.9	24109.5	33269.5	0	0	0	0	1	1	0	0
Q8BM65	1	32.74	0.332544	0.702779	429345	890939	834598	570583	681366	478850	13511.3	608673	403284	889930	0	0	0	0	0	0	1	0
A2ASS6	1	36.02	0.3335	0.686037	416653	380404	464311	298010	389845	267448	1071.93	362875	333966	371878	1	0	0	1	0	0	1	0
Q3TC72	1	39.05	0.337174	0.669651	69237.2	54449.4	54170.3	72798.6	62663.9	41962.9	0	48443.5	73635.9	45772.3	0	0	0	0	0	1	1	0
Q3TAS8	4	235.93	0.338464	0.924904	9.53464e+06	8.71598e+06	8.72236e+06	7.43192e+06	8.60122e+06	7.9553e+06	8.44203e+06	8.74572e+06	7.80631e+06	6.82716e+06	6	6	7	6	5	4	5	5
P05063	7	737.56	0.339725	0.928554	1.44784e+07	1.38288e+07	1.35276e+07	1.71453e+07	1.4745e+07	1.36915e+07	1.47285e+07	1.47358e+07	1.29623e+07	1.23395e+07	9	12	10	11	8	10	12	10
Q3TB22	1	43.35	0.339963	0.801782	26930	21835.2	20528.4	24268	23390.4	18754	30519.3	5769.82	15113.2	23613.7	1	1	1	0	0	0	0	0
P53994	1	92.46	0.342045	0.740681	582815	680728	551428	726837	635452	470667	34861.4	576356	624093	647358	2	2	1	1	0	2	1	1
Q64012	1	35.51	0.344394	0.892551	1.29878e+06	1.341e+06	1.13227e+06	906119	1.16954e+06	1.04388e+06	918983	1.07672e+06	1.17867e+06	1.00113e+06	0	0	1	0	0	1	1	0
UPI0000D68324	2	69.09	0.345194	1.38699	2.97005e+07	3.66077e+07	3.59805e+07	283179	2.5643e+07	3.55666e+07	4.23986e+07	2.70984e+07	3.70589e+07	3.57103e+07	1	1	1	1	1	2	1	1
Q3TBM6	2	185.94	0.346	0.885196	796484	595994	754299	789250	734007	649740	859817	662857	513997	562288	2	2	2	2	1	1	1	1
Q3UXI9	6	427.82	0.348437	0.913012	3.73386e+06	3.80308e+06	2.84036e+06	4.05307e+06	3.6076e+06	3.29378e+06	3.28559e+06	3.41497e+06	3.36547e+06	3.10908e+06	2	4	5	6	7	7	6	4
Q3TCS0	1	75.08	0.350468	0.901719	280934	281297	334504	338707	308860	278505	212481	286478	345149	269913	0	0	1	0	0	1	0	0
Q9D6M3	1	53.94	0.351539	0.706205	133664	147698	116177	78218.5	118939	83995.5	0	107272	117980	110730	0	0	0	1	0	0	1	0
P30275	4	267.74	0.351931	0.883203	5.7124e+06	4.12855e+06	4.90992e+06	3.99186e+06	4.68568e+06	4.13841e+06	3.1308e+06	4.25253e+06	4.31395e+06	4.85635e+06	4	5	4	5	2	5	5	5
P45878	1	32.55	0.352471	0.864344	335917	276339	258649	385020	313982	271388	356958	255804	279259	193531	0	0	1	1	0	0	0	0
Q3TW93	2	195.15	0.3548	0.936152	1.01068e+06	938039	950594	935222	958634	897426	1.06376e+06	800522	935550	789869	3	2	3	2	2	1	3	1
UPI00015DEA23	1	110.27	0.355913	1.23351	2.19546e+06	2.69805e+06	1.79479e+06	2.73164e+06	2.35498e+06	2.90489e+06	4.17729e+06	2.79568e+06	2.71562e+06	1.93096e+06	4	4	4	3	4	4	4	4
Q9CYH2	2	110.15	0.356152	1.122	734588	708826	615085	966321	756205	848460	1.0006e+06	838869	860119	694249	1	3	3	2	3	2	2	2
UPI0000D670A1	1	87.94	0.362367	0.80144	2.00383e+06	2.15896e+06	2.10605e+06	1.06246e+06	1.83283e+06	1.4689e+06	1.95246e+06	1.26578e+06	1.53401e+06	1.12335e+06	2	2	2	2	2	2	3	2
UPI0000D8B033	2	97.11	0.362917	0.850879	828271	893227	636071	1.16238e+06	879988	748763	965718	665376	713896	650063	1	1	1	3	1	0	0	1
Q3TKA2	12	1067.25	0.364572	1.20627	2.771e+07	3.00232e+07	2.66029e+07	2.59093e+07	2.75614e+07	3.32463e+07	4.91114e+07	2.45438e+07	3.18706e+07	2.74595e+07	26	26	25	24	23	22	25	27
Q8VC34	1	28.2	0.366962	1.17829	3.79896e+06	5.54952e+06	3.63827e+06	3.2504e+06	4.05929e+06	4.78302e+06	6.40899e+06	4.97036e+06	3.85626e+06	3.89648e+06	0	0	0	0	0	0	0	1
Q3TX26	2	350.68	0.367762	1.13623	1.18412e+07	8.74245e+06	9.59003e+06	1.60667e+07	1.15601e+07	1.31349e+07	1.51465e+07	1.41863e+07	1.2059e+07	1.11478e+07	5	6	5	5	3	6	7	7
UPI0000F22179	1	48.98	0.36982	0.76516	354259	162825	364441	363852	311344	238228	135714	267981	304431	244787	0	0	0	1	0	0	1	1
Q64511	2	127.14	0.371296	1.11459	934060	1.01541e+06	858605	1.29913e+06	1.0268e+06	1.14446e+06	1.36239e+06	1.15928e+06	1.10849e+06	947693	1	1	1	1	1	1	0	1
Q9DCT2	3	135.86	0.377929	1.12493	895230	952625	827764	1.04361e+06	929808	1.04597e+06	1.38002e+06	891882	981335	930633	2	2	2	2	3	3	2	4
Q3TMW4	1	36.03	0.37804	1.11506	54216.4	21211	0	25405.4	25208.2	28108.7	33342.5	34230.5	26913.9	17947.9	1	0	0	1	1	1	0	1
Q9CQ54	1	69.76	0.378427	1.19721	264753	356566	240208	305999	291882	349445	505203	301147	332320	259109	1	1	1	1	1	1	1	1
Q8R326	2	159.03	0.378531	0.928876	850315	921977	968828	782970	881022	818360	766418	967639	830475	708908	2	1	0	1	0	1	1	2
Q8BG39	1	47.05	0.379009	0.872307	931859	673053	705323	1.10084e+06	852768	743876	797921	723013	796765	657804	0	0	0	0	1	1	0	0
Q9DB77	6	485.4	0.381457	1.12806	2.71126e+06	3.04692e+06	2.15509e+06	3.26966e+06	2.79573e+06	3.15375e+06	3.97976e+06	3.141e+06	2.85055e+06	2.64368e+06	4	5	3	5	3	3	3	4
Q3U8K7	1	25.17	0.382358	0.926517	90898.9	76323.1	74651.8	65213.7	76771.9	71130.4	70461.2	69020.5	67293.5	77746.5	0	1	1	0	0	0	0	0
Q3V3E1	1	27.93	0.385104	1.07701	5.17625e+06	4.23528e+06	3.59872e+06	4.41678e+06	4.35675e+06	4.69226e+06	5.20663e+06	4.44215e+06	4.78599e+06	4.33426e+06	0	1	0	0	0	0	0	0
Q62446	1	58.99	0.385231	0.871038	29073.8	58859.4	72503.5	48894.6	52332.8	45583.9	3023.23	13815.5	95232.6	70264.2	0	0	1	1	0	0	1	0
P99028	1	36.53	0.389499	1.17671	883285	482429	984748	1.47784e+06	957076	1.1262e+06	1.35763e+06	978516	1.20314e+06	965506	1	0	1	2	0	0	1	2
Q5SUF2	1	41.07	0.390692	1.54992	57488.6	41101.3	56159.3	1971.41	39180.1	60726	17113.4	83322.1	71296.1	71172.6	0	0	0	0	0	0	0	1
Q3UGK2	1	87.85	0.393377	1.27275	139257	29638.7	11572.1	72287.8	63188.9	80423.4	37224.3	77143.1	113154	94172.4	0	0	0	0	0	0	0	1
UPI0000D66B16	2	124.06	0.393889	1.62866	378290	416243	347735	25033.5	291826	475284	1.06551e+06	244589	265596	325437	2	1	1	0	1	0	0	0
UPI0000DBED97	3	181.29	0.397796	1.14828	617520	502345	468584	670386	564709	648444	865147	570264	647748	510616	0	1	0	0	2	2	2	1
Q91VA7	3	205.75	0.399346	0.922876	888451	628197	728994	745650	747823	690148	670151	621729	764504	704208	2	2	2	3	1	2	3	1
UPI00015532F4	1	27.19	0.399428	1.10029	1.24455e+07	1.06343e+07	1.2723e+07	9.59777e+06	1.13501e+07	1.24884e+07	1.50452e+07	1.26101e+07	1.19824e+07	1.03159e+07	0	0	0	1	0	0	1	0
Q3TZJ2	1	34.38	0.399428	1.10029	1.24455e+07	1.06343e+07	1.2723e+07	9.59777e+06	1.13501e+07	1.24884e+07	1.50452e+07	1.26101e+07	1.19824e+07	1.03159e+07	0	0	1	0	0	0	0	0
Q9JIL5	1	33.64	0.399428	1.10029	1.24455e+07	1.06343e+07	1.2723e+07	9.59777e+06	1.13501e+07	1.24884e+07	1.50452e+07	1.26101e+07	1.19824e+07	1.03159e+07	1	0	0	0	0	0	0	0
Q3U7U8	1	44.16	0.400107	0.922435	311342	279149	365614	346068	325543	300292	326757	327258	244759	302395	0	0	0	0	0	1	0	0
Q05DM9	1	31.67	0.400335	1.21008	136671	208602	105549	56068.9	126723	153345	202179	167127	121433	122641	0	0	0	0	0	0	0	1
Q3TIU7	5	301.95	0.401555	1.09335	2.06223e+06	2.0808e+06	1.91795e+06	2.82053e+06	2.22037e+06	2.42764e+06	2.78845e+06	2.50846e+06	2.33165e+06	2.08198e+06	2	3	4	1	2	2	5	1
Q32P00	5	319.6	0.402201	0.94078	4.74607e+06	4.00915e+06	3.83814e+06	4.58633e+06	4.29492e+06	4.04058e+06	3.60288e+06	4.19425e+06	4.37642e+06	3.98875e+06	3	2	4	1	0	1	2	2
UPI0000024E0E	2	132.97	0.403008	1.09981	811359	800522	736024	912476	815095	896450	1.09861e+06	802734	937790	746666	3	3	2	2	3	3	3	2
Q91V55	1	169.84	0.403172	1.18539	6.75313e+06	5.49004e+06	6.64563e+06	6.7521e+06	6.41023e+06	7.59862e+06	1.12331e+07	6.60795e+06	6.79927e+06	5.75419e+06	6	5	4	7	4	4	6	4
Q5F2C5	3	168.66	0.407631	1.23511	112621	117561	116850	63141.6	102544	126653	195223	93274.6	113426	104688	1	1	1	0	1	1	0	0
Q3UBU0	2	131.15	0.408847	1.08386	273939	398315	294297	312075	319656	346463	359246	390696	303995	331914	1	1	2	2	1	1	2	0
Q3TWG2	1	64.26	0.411318	1.11713	85878	97849.5	108393	0	73030.1	81583.8	24110.1	129937	76361.4	95927	0	0	0	0	0	0	1	0
A2ATP5	3	206.12	0.416251	0.9124	612212	641049	506694	716671	619157	564918	678313	484731	597259	499371	3	3	2	2	3	2	2	3
Q9WV92	1	78.26	0.4182	1.20409	977916	948631	689560	1.24092e+06	964257	1.16105e+06	1.66218e+06	1.22752e+06	904276	850214	2	2	2	1	1	1	1	0
Q3TJ01	1	26.58	0.419171	1.17673	68706.4	65230.3	59049.9	0	48246.7	56773.3	11731.8	57916.1	62584.8	94860.7	1	0	0	0	0	1	0	0
P28665	1	35.06	0.425852	0.90617	198043	224954	230166	196784	212487	192549	127856	247109	198569	196661	0	0	0	1	0	0	0	1
Q3TVM2	1	89.47	0.431424	0.830449	236425	251253	247837	0	183879	152702	187795	186870	142069	94073	1	1	1	0	0	0	1	0
A2RTV8	1	27.67	0.432187	1.11505	425554	566218	398103	460371	462562	515777	675874	469940	444483	472812	0	0	0	0	1	0	0	0
Q3TA80	4	172.18	0.432942	1.11967	2.31188e+06	2.26206e+06	1.78371e+06	2.1386e+06	2.12406e+06	2.37824e+06	3.194e+06	2.11714e+06	2.13479e+06	2.06704e+06	3	2	2	3	3	3	3	2
P34884	1	63.84	0.433062	0.799586	764864	1.15803e+06	497940	547441	742069	593348	801997	588984	475984	506428	1	1	2	1	1	1	1	1
Q8K232	1	72.07	0.433591	0.910737	411336	430659	361646	511287	428732	390462	512102	346708	359865	343172	0	1	1	1	1	1	1	1
UPI0000D659D2	1	31.04	0.435805	1.21457	271590	261052	244585	34512.4	202935	246480	177315	229965	261862	316776	0	0	0	0	0	1	0	0
Q3TUD6	1	63.92	0.435874	0.899126	802181	895711	707812	615348	755263	679077	940562	570654	605169	599922	2	1	1	1	2	2	2	2
UPI0000607AF8	1	30.96	0.439509	0.906248	51641.9	59486.9	60145	47010.2	54571	49454.9	33515.5	50486	54833.9	58984.1	0	0	0	0	0	1	0	1
Q9CQ75	1	66.12	0.441322	0.995313	119709	114108	80888	114795	107375	106872	168.046	141321	145603	140395	0	0	0	2	0	0	0	1
UPI00015DE924	1	29.55	0.443917	0.850006	1.33742e+06	1.08407e+06	1.27853e+06	2.15031e+06	1.46258e+06	1.2432e+06	1.56596e+06	1.1393e+06	1.21139e+06	1.05617e+06	0	0	0	1	1	0	0	0
P52480-2	18	1889.74	0.445121	1.11813	7.71033e+07	6.6782e+07	7.41375e+07	1.06554e+08	8.11441e+07	9.07293e+07	1.17851e+08	8.24293e+07	8.62391e+07	7.63973e+07	46	44	46	47	48	46	46	44
UPI0000D77B1C	3	287.47	0.446663	0.929008	7.16096e+06	8.20805e+06	6.8691e+06	8.24496e+06	7.62077e+06	7.07976e+06	6.11515e+06	6.09796e+06	8.9606e+06	7.14531e+06	7	8	7	7	4	3	7	6
B7ZBW3	5	394.95	0.451364	0.902124	7.25764e+06	6.15492e+06	8.47035e+06	9.69374e+06	7.89416e+06	7.12152e+06	7.82604e+06	5.93306e+06	6.90512e+06	7.82186e+06	7	7	8	7	1	2	5	3
Q3TFQ8	6	439.99	0.452206	0.961119	2.96962e+06	2.87096e+06	2.71668e+06	2.63931e+06	2.79914e+06	2.69031e+06	3.02704e+06	2.68648e+06	2.59352e+06	2.45418e+06	8	4	6	6	2	5	6	6
Q9R1P1	1	65.1	0.453298	0.899876	492549	731205	606232	769965	649988	584908	580190	581932	683306	494206	2	1	1	2	1	2	2	2
A2AMQ5	1	139.13	0.459456	1.08469	632067	741884	703499	824118	725392	786823	980060	744284	682898	740050	1	1	1	1	1	1	1	1
Q3U8W4	1	41.86	0.460615	0.0800057	327.359	8740.55	2862.17	119160	32772.5	2621.98	3636.98	1805.17	4539.32	506.477	0	0	0	1	0	0	0	0
Q99KJ8	2	168.64	0.461149	1.13626	1.4369e+06	1.65013e+06	1.31169e+06	2.13103e+06	1.63244e+06	1.85487e+06	2.28526e+06	2.14136e+06	1.5992e+06	1.39366e+06	2	3	3	3	0	1	2	1
Q3TXE5	5	456.86	0.46438	1.10558	8.81481e+06	8.31827e+06	8.2342e+06	1.07757e+07	9.03573e+06	9.9897e+06	1.28659e+07	1.00192e+07	8.91804e+06	8.15575e+06	6	9	8	9	9	9	7	8
Q8BX70	1	28.97	0.465018	0.865452	2.72906e+06	2.78786e+06	2.75075e+06	3.72576e+06	2.99836e+06	2.59493e+06	790426	2.83036e+06	3.08441e+06	3.67454e+06	0	1	0	0	1	0	0	0
P48722	2	153.49	0.465775	0.945003	815150	853058	675144	786491	782461	739428	843252	665489	758074	690896	1	2	1	2	1	1	1	1
Q8BL94	2	217.45	0.466146	0.896211	4.31759e+06	3.40577e+06	5.14583e+06	4.14377e+06	4.25324e+06	3.8118e+06	5.62634e+06	2.73831e+06	3.53695e+06	3.34561e+06	4	3	4	4	2	2	3	1
Q9QXC6	1	29.89	0.468036	0.0936116	107690	12323.6	282.586	3659.88	30989.1	2900.94	1847.47	853.341	2270.1	6632.83	1	0	0	0	0	0	0	0
Q3B7X9	1	34.45	0.47126	1.17629	7.50725e+06	7.8671e+06	5.77373e+06	8.51345e+06	7.41538e+06	8.72262e+06	1.31964e+07	7.50565e+06	7.50231e+06	6.68609e+06	0	0	0	0	1	0	0	0
UPI00001F642B	1	58.35	0.473221	0.929067	432308	365967	401243	354170	388422	360870	483024	309788	343814	306854	2	1	1	1	1	1	1	2
P00493	6	432.6	0.47472	1.05815	3.47146e+06	3.14301e+06	3.08213e+06	3.46882e+06	3.29135e+06	3.48273e+06	4.12004e+06	3.32013e+06	3.38724e+06	3.10351e+06	8	6	8	10	8	6	8	7
UPI00006043F1	2	171.86	0.475121	0.906306	857366	1.14542e+06	831360	1.10155e+06	983923	891735	929488	722030	1.18277e+06	732656	2	2	2	1	2	2	2	2
Q3TIP1	1	66.96	0.476381	0.917397	544469	658493	614291	662981	620058	568840	866662	486501	472082	450114	1	1	1	1	1	1	1	1
A2BI11	3	251	0.482836	0.92575	947241	1.01215e+06	839102	688249	871685	806962	738588	790663	870503	828094	1	3	2	1	0	0	1	1
B1AXV1	1	31.47	0.486583	0.82586	726838	653671	485737	1.1794e+06	761412	628819	680695	640782	672095	521705	0	0	0	0	0	0	0	0
A2BEE9	1	29.97	0.486817	0.566849	3.91762e+06	4.45778e+06	3.7259e+06	562777	3.16602e+06	1.79465e+06	624601	2.35785e+06	2.04109e+06	2.15507e+06	0	1	0	1	0	1	0	0
UPI0000D67EBF	1	139.99	0.487397	0.899295	996226	986298	1.32183e+06	811733	1.02902e+06	925395	860658	1.16741e+06	963403	710110	2	2	3	2	1	1	1	1
B2RTP3	2	70.22	0.487714	1.08513	2.68358e+06	2.28977e+06	2.46003e+06	2.43109e+06	2.46612e+06	2.67605e+06	2.31682e+06	3.41859e+06	2.61241e+06	2.35638e+06	1	4	2	1	2	3	1	2
Q8VDX7	6	472.56	0.492834	1.72037	1.04258e+06	952063	1.06988e+06	670318	933711	1.60633e+06	3.90734e+06	912692	818264	787022	4	2	1	0	5	3	1	1
Q3TI78	1	86.64	0.497226	1.1026	390111	374251	378046	190854	333316	367512	323485	355682	361391	429491	1	1	1	1	1	1	2	1
UPI00015DEF68	1	114.13	0.498175	0.913895	215044	239407	241327	330833	256653	234554	245175	236204	265018	191817	1	0	1	1	0	0	1	0
Q3V331	1	43.04	0.499784	1.51145	64622.8	22862.7	17381.5	51588.4	39113.8	59118.7	24307.6	26647.8	77525.2	107994	0	0	1	0	0	0	1	1
Q3TN88	1	42.55	0.500976	0.998956	44342.6	9739.55	22374.1	12558.9	22253.8	22230.6	49.2373	21250	26249.8	41373.2	1	0	1	0	0	0	0	0
UPI00015535C7	2	308.16	0.502867	1.1136	2.56393e+07	2.43846e+07	2.47691e+07	4.36626e+07	2.96139e+07	3.29781e+07	4.23518e+07	3.39982e+07	2.66476e+07	2.89149e+07	13	13	14	13	13	12	12	11
Q9WUM5	1	54.31	0.503473	1.13577	197666	148470	148515	190731	171345	194609	267442	200988	163815	146189	0	0	0	0	1	1	0	0
Q3UJ20	11	1405.18	0.511294	1.06125	1.95407e+08	1.94447e+08	1.95875e+08	2.43631e+08	2.0734e+08	2.20041e+08	2.62784e+08	2.0764e+08	2.10537e+08	1.99201e+08	101	85	99	98	96	94	97	101
Q3TMZ8	2	136.8	0.51155	1.0853	1.98479e+06	2.01643e+06	1.95889e+06	1.81659e+06	1.94418e+06	2.11001e+06	2.74391e+06	1.78211e+06	1.91955e+06	1.99446e+06	3	3	3	3	2	1	2	2
Q3UY11	1	99.18	0.511587	0.926438	639459	843633	610801	640185	683519	633239	804454	575677	611904	540921	1	0	0	1	1	2	0	0
Q6IS27	4	408.09	0.511973	0.916936	2.33181e+06	2.9551e+06	2.09689e+06	2.45178e+06	2.45889e+06	2.25465e+06	3.34083e+06	2.03938e+06	1.88764e+06	1.75075e+06	6	4	4	3	3	4	6	6
Q8K070	1	68.17	0.512447	0.865189	36956.4	32938.4	46457.4	11561	31978.3	27667.3	3775.13	11792	56871.4	38230.6	0	0	0	0	0	1	0	0
P50516	10	982.82	0.51847	0.936997	1.07148e+07	1.1577e+07	1.0819e+07	1.50269e+07	1.20344e+07	1.12762e+07	1.18624e+07	1.08595e+07	1.12059e+07	1.11771e+07	16	20	15	18	10	10	13	13
Q9JI95	2	235.9	0.521854	0.934795	741515	684163	736153	819630	745365	696764	964554	668242	633612	520647	2	2	2	2	1	1	2	1
Q3TSQ1	3	196.47	0.529934	0.924215	3.2155e+06	2.78229e+06	3.45438e+06	3.66545e+06	3.27941e+06	3.03088e+06	4.9288e+06	2.57124e+06	2.53379e+06	2.08969e+06	4	4	3	4	2	2	3	2
Q8BM01	1	28.69	0.530558	0.680334	70150.6	69629.6	59938.6	568.623	50071.8	34065.6	0	34649.1	48489.2	53124.1	0	0	1	0	0	0	0	0
Q6PDM2-2	2	110.82	0.532389	0.960132	5.37888e+06	5.56098e+06	5.08155e+06	5.50743e+06	5.38221e+06	5.16763e+06	6.18701e+06	5.02873e+06	5.00172e+06	4.45305e+06	4	4	4	3	1	3	3	4
Q3THG0	2	122.01	0.535178	3.24014	246600	256631	156406	169106	207186	671310	2.18799e+06	167275	195549	134420	0	0	1	1	3	0	0	1
Q9ES97-3	1	141.17	0.536223	0.842083	882172	405824	917418	740709	736531	620220	604075	553751	735399	587655	1	1	2	1	1	1	1	1
Q564G0	3	298.51	0.537057	1.04024	2.41596e+06	2.38547e+06	2.67977e+06	3.01221e+06	2.62335e+06	2.72892e+06	2.9695e+06	2.57159e+06	2.57939e+06	2.79522e+06	7	4	5	6	1	3	4	4
Q64426	3	113.59	0.538176	0.49008	171409	1.35088e+06	166677	374905	515968	252866	307502	231671	242092	230198	1	3	1	0	2	1	1	1
A2AUE1	1	83.08	0.546304	1.08891	2.27535e+06	2.40909e+06	2.20889e+06	2.99093e+06	2.47107e+06	2.69077e+06	3.43869e+06	2.56164e+06	2.64507e+06	2.11766e+06	2	2	2	2	1	1	1	1
B7ZWI2	2	70.81	0.553511	1.09499	251966	189664	161652	36466.7	159937	175130	143533	138098	197888	221002	1	0	1	0	1	0	1	2
B2KGT4	1	49.51	0.562481	0.866057	258666	283951	254375	0	199248	172560	3917.38	165056	251565	269704	1	2	0	0	0	1	1	1
Q9CR68	1	34.92	0.566975	1.10826	683374	354749	509917	663299	552834	612683	822234	475734	579101	573665	1	1	1	1	1	0	0	0
Q8K1K2	1	28.16	0.567713	0.88648	64221.2	71573.6	45142.5	40252.3	55297.4	49020.1	55400.1	53013.2	56623.7	31043.3	1	0	0	0	0	0	0	0
Q6P5F9	1	28.75	0.570035	1.29379	89336.4	93826.6	126563	47119.5	89211.4	115421	60459.1	73206.3	198897	129122	1	0	0	1	1	0	0	0
P31324	2	146.39	0.570392	0.955308	705682	649644	744463	754551	713585	681694	816349	708214	657693	544518	2	3	1	2	1	1	0	1
UPI0001553335	1	27.69	0.571936	1.06455	2.92486e+06	2.65267e+06	3.27215e+06	5.14168e+06	3.49784e+06	3.72362e+06	3.40474e+06	3.51373e+06	3.67879e+06	4.29721e+06	0	0	0	0	0	0	1	1
Q3TF84	1	33.78	0.572303	0.825828	49797	70889.4	74914	29385.7	56246.5	46450	51673.6	38219.3	48966.5	46940.6	0	0	1	0	0	0	1	0
A2ALV3	1	78.88	0.572478	0.949753	1.00303e+06	1.26461e+06	1.09574e+06	1.25711e+06	1.15512e+06	1.09708e+06	1.275e+06	1.10317e+06	1.11068e+06	899471	0	0	0	1	0	0	0	0
Q9D051	1	58.87	0.573106	0.9215	1.56743e+06	1.51248e+06	1.07343e+06	1.10225e+06	1.3139e+06	1.21075e+06	1.47117e+06	1.10691e+06	1.23721e+06	1.02773e+06	0	1	0	1	1	1	0	0
UPI0000D67C8E	4	398.23	0.573956	0.968852	1.3552e+07	1.28782e+07	1.26864e+07	1.35282e+07	1.31612e+07	1.27512e+07	1.48907e+07	1.2306e+07	1.25969e+07	1.12113e+07	11	11	13	9	15	14	15	14
UPI0000D8A898	1	59.38	0.576976	0.948664	372685	366079	289545	285640	328487	311624	303070	310034	338787	294606	2	1	1	1	1	1	1	1
Q3TM82	1	43.11	0.579233	0.992085	275897	151284	202471	235263	216229	214517	24398.4	340193	167407	326072	1	1	1	0	0	0	1	0
P28352	2	116.48	0.579742	1.04386	1.07831e+06	1.04698e+06	1.25174e+06	906578	1.0709e+06	1.11787e+06	1.21769e+06	989409	1.15834e+06	1.10605e+06	0	1	0	0	0	1	0	1
Q4ADG5	3	142.57	0.58005	1.09129	917558	883541	550129	855217	801611	874787	1.06149e+06	987598	745778	704281	1	2	1	0	2	2	2	2
Q7TMX2	4	356.57	0.580136	1.09133	7.00853e+06	6.87785e+06	5.27038e+06	7.97193e+06	6.78217e+06	7.4016e+06	9.72518e+06	7.40681e+06	6.54241e+06	5.93201e+06	6	4	4	5	4	4	6	4
Q5PR74	4	215.19	0.581421	0.972202	934306	947919	1.0424e+06	974472	974773	947677	1.02024e+06	935147	1.00317e+06	832140	2	2	2	2	0	3	4	2
Q9CSH0	2	107.86	0.581432	1.07413	302938	396922	378996	211957	322703	346624	405437	365979	320121	294961	2	0	1	0	1	1	0	1
Q3TJD4	1	80.26	0.582614	1.06641	688933	942918	777719	1.25984e+06	917353	978271	1.16037e+06	912631	972135	867952	1	1	1	1	1	1	1	1
Q9CQE8	2	95.81	0.582964	1.07292	746990	929900	721076	1.25232e+06	912571	979116	1.18165e+06	1.01511e+06	886672	833036	0	1	3	1	0	0	0	1
B1ARU1	1	32.08	0.584404	0.0459463	45327.2	88803.5	55576	0	47426.7	2179.08	7879.28	146.331	144.732	545.982	1	0	1	0	0	0	0	0
UPI0001552BEB	1	47.02	0.587579	0.91689	2.51364e+06	2.75824e+06	1.67391e+06	2.17126e+06	2.27926e+06	2.08983e+06	2.84638e+06	1.83548e+06	1.71877e+06	1.95871e+06	1	1	0	1	1	1	2	2
P17426	2	93.48	0.5891	0.957573	361293	336160	363266	368766	357371	342209	452695	315081	314872	286188	1	2	2	1	1	2	2	0
Q7TNB8	1	28.94	0.591304	0.876083	180159	247035	128205	260791	204047	178762	200764	142368	189903	182015	0	1	0	0	0	0	0	0
UPI00001C5E20	2	186.44	0.591316	0.942198	532440	692465	627332	581010	608312	573150	394575	622029	629395	646602	3	2	3	0	0	1	3	0
Q3TF69	3	148.99	0.596913	1.07945	6.27383e+06	4.58405e+06	5.01194e+06	6.45446e+06	5.58107e+06	6.0245e+06	7.85833e+06	5.82294e+06	5.33563e+06	5.0811e+06	1	2	0	1	2	0	0	0
P99029	7	500.64	0.599896	0.941611	4.40898e+06	4.97284e+06	4.55026e+06	5.89562e+06	4.95693e+06	4.6675e+06	7.02946e+06	3.89444e+06	3.80826e+06	3.93783e+06	8	13	9	12	11	9	9	8
P05202	6	441.29	0.602297	1.08099	7.66318e+06	6.70451e+06	7.69175e+06	7.94244e+06	7.50047e+06	8.10794e+06	1.08306e+07	7.19227e+06	7.71129e+06	6.69756e+06	6	7	7	7	10	8	7	6
B0QZN5	3	303.81	0.608191	1.08892	1.97587e+06	2.73286e+06	4.11166e+06	2.83393e+06	2.91358e+06	3.17264e+06	2.22637e+06	3.41985e+06	3.60278e+06	3.44157e+06	4	6	4	4	4	3	3	4
P28474	2	154.91	0.609019	0.892575	443462	239421	464854	388104	383960	342714	356215	357221	336732	320686	1	0	0	1	0	0	0	0
UPI00001C415E	3	317.3	0.609077	0.963013	2.97368e+06	3.28772e+06	2.80197e+06	3.46824e+06	3.1329e+06	3.01702e+06	3.42573e+06	3.02696e+06	2.65452e+06	2.96088e+06	1	1	2	1	1	2	1	1
A1E2B8	7	457.32	0.616104	1.07148	2.14475e+06	2.80686e+06	4.04088e+06	3.76084e+06	3.18833e+06	3.41624e+06	2.98782e+06	2.93012e+06	4.19572e+06	3.55132e+06	4	4	3	3	4	8	8	5
Q9D2R6	1	27.74	0.617258	1.10343	1.81247e+06	1.80786e+06	992195	1.32204e+06	1.48364e+06	1.6371e+06	2.22996e+06	1.70416e+06	1.23682e+06	1.37744e+06	1	0	0	0	0	0	0	0
Q5F226	1	27.05	0.617258	1.10343	1.81247e+06	1.80786e+06	992195	1.32204e+06	1.48364e+06	1.6371e+06	2.22996e+06	1.70416e+06	1.23682e+06	1.37744e+06	0	0	0	0	0	0	1	0
UPI000043543A	3	182.68	0.621331	1.09477	3.8615e+06	4.18892e+06	3.86533e+06	2.80463e+06	3.68009e+06	4.02885e+06	5.55961e+06	3.1741e+06	3.53635e+06	3.84533e+06	3	3	4	4	2	2	3	3
Q8BP16	3	277.92	0.624315	0.965822	1.6576e+06	1.58827e+06	1.7771e+06	1.74412e+06	1.69177e+06	1.63395e+06	1.31155e+06	1.89903e+06	1.74404e+06	1.58118e+06	5	4	4	3	1	3	2	3
Q3TM32	1	28.28	0.629141	1.0496	1.75095e+06	2.15193e+06	1.63837e+06	2.37909e+06	1.98009e+06	2.0783e+06	2.40095e+06	1.94575e+06	2.15343e+06	1.81308e+06	0	0	0	0	0	1	1	0
Q3TED3	6	418.74	0.6307	0.954591	3.15953e+06	3.06313e+06	2.86552e+06	3.58458e+06	3.16819e+06	3.02433e+06	4.12869e+06	3.04687e+06	2.54934e+06	2.37241e+06	9	5	7	5	3	6	5	3
Q3TC53	4	393.54	0.630899	1.0683	3.21595e+06	3.02683e+06	2.85952e+06	2.93012e+06	3.0081e+06	3.21355e+06	4.02656e+06	3.38523e+06	2.91052e+06	2.53187e+06	5	3	4	4	1	2	1	1
Q3TR02	1	31.74	0.639174	1.04675	370230	364702	340909	303874	344929	361053	335593	322157	439813	346649	0	0	0	0	0	0	1	0
P49442	1	70.67	0.650449	0.934314	464098	644691	436982	621707	541870	506276	616986	537139	502350	368630	0	0	0	0	1	1	0	0
A8IK50	3	165.83	0.65132	1.03064	1.36135e+06	1.57441e+06	1.46434e+06	1.3496e+06	1.43743e+06	1.48147e+06	1.69944e+06	1.38173e+06	1.45084e+06	1.39387e+06	1	1	2	2	1	2	3	2
P08228	1	123.53	0.65166	0.863533	2.29719e+06	1.89985e+06	890990	2.0723e+06	1.79008e+06	1.5458e+06	796224	1.96018e+06	1.63129e+06	1.7955e+06	2	1	1	3	1	1	1	2
Q8C8S8	1	50.69	0.654798	1.11809	244459	195092	320544	326384	271620	303694	329776	178917	363436	342647	1	0	0	1	1	0	1	1
Q3THM1	4	196.86	0.655828	1.10353	490735	554708	406120	327179	444686	490722	723248	391860	427873	419909	2	2	3	1	2	1	2	2
Q8R480	1	36.9	0.656021	1.15567	310631	184574	252425	314242	265468	306794	374807	158444	368361	325566	1	1	1	1	1	1	1	1
A2AFS0	1	42.94	0.657061	0.715885	71664.7	69056.4	75670.9	70.3027	54115.6	38740.5	7004.78	33028	56440.8	58488.6	1	0	0	0	0	0	1	1
Q8CF78	5	312.76	0.657677	1.06483	520044	510434	507093	778062	578909	616438	740040	672251	579615	473845	1	1	1	2	2	3	2	2
Q3U4D1	3	185.5	0.658055	0.927872	970694	809590	765385	1.27102e+06	954173	885350	1.18225e+06	788842	773216	797096	1	1	3	3	0	1	1	0
Q3THB2	1	31.16	0.659292	0.932956	517283	514727	355293	345206	433127	404089	601222	329943	348359	336830	0	0	0	0	1	1	0	1
Q3TGR3	5	390.55	0.66127	1.041	5.40885e+06	5.50174e+06	4.69466e+06	5.34612e+06	5.23784e+06	5.45257e+06	6.21696e+06	5.91724e+06	4.9946e+06	4.6815e+06	6	6	7	7	5	7	7	4
Q3U7X9	6	319.71	0.662444	1.03578	1.71929e+06	2.14253e+06	1.87877e+06	2.17595e+06	1.97913e+06	2.04994e+06	2.24398e+06	2.08723e+06	2.11859e+06	1.74996e+06	1	1	3	1	0	3	2	1
O35954	2	87.56	0.664589	0.822134	163579	127446	217142	5784.77	128488	105634	98066.5	108260	96409	119802	0	1	1	0	1	0	0	0
A2AH85	5	215.66	0.666874	1.06175	2.11058e+06	1.98691e+06	2.19951e+06	1.87005e+06	2.04176e+06	2.16784e+06	2.83029e+06	2.01336e+06	2.02092e+06	1.80677e+06	2	1	2	3	2	1	1	1
Q6PDC1	1	34.07	0.670069	0.825186	27124.9	28421.7	35139.4	0	22671.5	18708.2	218.953	31872.6	14843.4	27897.9	0	0	1	0	0	0	0	0
Q3U6A2	1	62.66	0.672953	0.951493	99958.9	112717	100407	141960	113761	108243	95697.5	124587	107753	104933	0	0	1	1	0	0	1	0
Q3TXK7	2	122.12	0.678039	2.2638	281523	250418	283917	246084	265486	601005	1.81965e+06	207389	164241	212745	0	0	1	1	2	0	0	1
Q8K0T0	2	154.92	0.678046	0.923624	684284	746002	690805	424112	636301	587702	627366	536244	560087	627113	1	2	1	1	2	1	2	1
Q5M9N9	2	133.48	0.678597	0.915459	2.88777e+06	1.80431e+06	3.54013e+06	2.71643e+06	2.73716e+06	2.50576e+06	3.19859e+06	1.8829e+06	2.56136e+06	2.38019e+06	1	2	4	3	0	1	2	2
Q8BVI9	5	248.88	0.678742	0.918254	4.82823e+06	3.92113e+06	4.9037e+06	7.38736e+06	5.2601e+06	4.83011e+06	4.67608e+06	4.5063e+06	4.90894e+06	5.22913e+06	3	3	2	6	2	2	2	2
Q8BUT2	4	180.84	0.681464	0.965077	1.02957e+06	1.09722e+06	860545	1.01852e+06	1.00146e+06	966489	1.12341e+06	886955	1.06111e+06	794479	2	1	1	3	1	0	1	1
B8JJG0	1	27.3	0.681568	1.13916	54608.4	34083.3	83370.2	27434.6	49874.1	56814.5	30502.5	41792.6	77585.4	77377.3	0	0	0	0	0	0	0	0
Q64G17	1	93.92	0.682893	18.1245	9665.09	11315.4	4911	20647.8	11634.8	210876	827471	4446.85	3650.38	7936.24	0	0	0	0	1	0	0	0
Q3TK12	1	33.16	0.685169	0.692221	27078.7	27090.3	19181.6	2099.58	18862.5	13057	2010.85	8066.94	21866.9	20283.4	1	0	0	0	0	0	0	0
Q8R5L1	1	99.63	0.687683	1.04838	575257	529999	515626	782965	600962	630036	649745	693650	683524	493224	1	0	0	0	1	1	1	1
UPI0000D63319	4	449.95	0.688228	1.05188	4.49308e+07	4.11689e+07	4.25815e+07	5.57558e+07	4.61092e+07	4.85015e+07	6.14829e+07	4.60854e+07	4.50053e+07	4.14324e+07	17	16	19	14	19	18	19	19
A2AP78	2	104.89	0.690238	1.06706	837792	1.01853e+06	725411	810758	848123	904996	1.21984e+06	765172	849179	785795	1	1	1	2	2	2	2	2
UPI00015DECA5	11	939.81	0.690262	1.3091	9.59367e+06	9.61885e+06	9.22589e+06	9.24612e+06	9.42113e+06	1.23332e+07	2.54606e+07	7.70824e+06	8.18426e+06	7.97955e+06	21	20	18	18	14	16	18	17
Q003Y8	1	28.82	0.691252	0.970667	1.45042e+06	1.43196e+06	1.26035e+06	1.37985e+06	1.38064e+06	1.34015e+06	1.95865e+06	828046	1.17716e+06	1.39673e+06	0	0	0	0	0	0	1	0
A2AMY0	1	32.75	0.69727	1.0444	3.82932e+06	4.09857e+06	3.69015e+06	3.90066e+06	3.87967e+06	4.05194e+06	5.03074e+06	3.92119e+06	3.81754e+06	3.43827e+06	0	1	0	0	0	0	0	0
UPI000155354B	1	69.53	0.702718	1.14621	61776.9	78084	68525.2	41117.4	62375.9	71496	113928	50222.1	74568	47265.6	0	0	0	0	0	0	1	0
A0PJ96	1	115.95	0.708525	0.974818	3.16825e+06	3.1164e+06	2.88254e+06	3.11063e+06	3.06946e+06	2.99216e+06	3.64525e+06	2.85491e+06	3.15016e+06	2.31833e+06	1	2	2	2	2	2	1	2
P02301	1	31.04	0.71129	1.53661	72893.4	54265.9	79314.5	17239.7	55928.4	85940	11604.1	118539	125051	88566.5	0	0	0	0	0	0	1	1
A4FUR8	1	37.21	0.711931	0.0537462	3750.95	0	902.082	158808	40865.3	2196.35	3504.83	1098.92	2221.46	1960.21	0	0	0	1	0	0	0	0
Q8R1W8	1	27.83	0.712173	0.936098	483738	563204	656163	835600	634676	594119	574100	507452	614931	679991	0	0	1	0	0	0	0	0
Q3UWT6	3	209	0.712447	0.972136	1.4199e+06	1.67744e+06	1.4988e+06	1.76821e+06	1.59109e+06	1.54675e+06	1.81474e+06	1.51869e+06	1.39413e+06	1.45946e+06	3	3	2	1	2	2	1	2
B1AQY7	2	98.11	0.71417	1.04381	304396	357106	275805	186418	280931	293238	360365	291607	265711	255269	0	1	0	0	0	0	0	0
Q3TCT9	1	30.13	0.714643	0.689632	270506	263983	269306	22709.9	206626	142496	20871.2	164050	161187	223877	0	0	0	0	0	0	1	0
Q3UAG2	3	278.58	0.717011	0.928116	2.73758e+06	3.27608e+06	2.66424e+06	4.69572e+06	3.3434e+06	3.10307e+06	3.86746e+06	3.24384e+06	2.83637e+06	2.4646e+06	5	3	3	3	2	4	3	1
UPI0000D66782	1	48.12	0.718947	0.681425	195124	203730	205969	957.585	151445	103198	33657.6	97219.7	116056	165861	1	0	1	0	0	0	0	0
Q3U9P0	1	62.94	0.719875	0.968553	103031	86686.1	118711	107749	104044	100773	107277	101433	100040	94339.9	1	1	1	1	0	0	0	0
A2AM65	1	53.45	0.721239	0.961268	1.24619e+06	1.13713e+06	874550	993096	1.06274e+06	1.02158e+06	1.39123e+06	1.04882e+06	951111	695162	2	3	2	2	3	3	2	2
A0PJ91	1	74.84	0.722241	1.09078	5.3466e+06	5.95061e+06	3.62096e+06	4.21422e+06	4.7831e+06	5.21733e+06	7.79835e+06	4.37792e+06	4.6694e+06	4.02367e+06	3	3	3	2	3	3	3	3
Q3TL61	3	316.14	0.723327	1.03347	2.38619e+06	2.30879e+06	2.14389e+06	1.49047e+06	2.08233e+06	2.15202e+06	2.49743e+06	1.94074e+06	2.0667e+06	2.10322e+06	4	4	4	4	4	5	2	2
P97793	1	33.21	0.726103	0.838784	194414	542303	187954	169266	273484	229394	389108	210713	191420	126336	0	0	1	0	0	0	0	0
Q3UUX9	1	59.88	0.727523	0.968291	351230	391566	420599	465720	407279	394365	473613	426265	337137	340443	0	2	1	1	1	1	1	0
Q9DCC4	1	27.6	0.728496	0.974618	240898	284733	250769	143678	230020	224181	85709.3	205650	384813	220552	0	0	0	1	0	0	0	1
Q6GTG0	1	39.12	0.728648	0.685618	107449	90749.3	104468	16716.3	79845.8	54743.7	46623.7	56407.2	61918.7	54025.4	1	0	1	0	0	0	0	0
B1ATQ3	1	119.48	0.736334	79.1158	18860.6	10758.8	24821	12063.4	16626	1.31538e+06	5.22873e+06	24681.4	8088.9	0	0	0	0	0	2	0	0	0
Q0N5Q8	1	31.81	0.737493	1.18535	128062	96650	102311	116107	110782	131316	11876.8	211194	152416	149779	0	0	0	0	0	0	1	0
Q3TTX0	9	770.04	0.739152	0.975731	1.04391e+07	1.03686e+07	1.04346e+07	1.27717e+07	1.10035e+07	1.07364e+07	1.21669e+07	1.01376e+07	1.0568e+07	1.00733e+07	11	11	11	11	7	15	9	9
O70310	1	60.37	0.741968	1.07962	72091.8	70619.1	66425.7	55519.8	66164.1	71432.1	50629.1	63620.8	98675.8	72802.7	0	0	0	0	0	0	1	1
Q3TRK9	1	37.17	0.743849	0.817768	63095.4	81821.3	63120.1	271.239	52077	42586.9	7525.07	17550.8	62592.3	82679.4	1	1	1	0	0	0	0	1
Q3UVI6	1	36.61	0.74414	1.03874	120692	45952.1	84804.5	57027.8	77119.2	80106.9	11029	89505.6	98818.2	121075	0	0	0	0	0	0	0	0
P35293	1	28.4	0.751526	0.884252	48486.7	35402.8	50375.6	28.5303	33573.4	29687.3	0	30572	35452.6	52724.8	0	0	1	0	0	0	0	0
Q4VAE3	1	49.4	0.753264	0.816899	139446	109394	125629	37930.2	103100	84222.1	80041	90008.2	100006	66833.4	1	1	1	0	1	1	1	0
UPI00001A7CD7	1	32.5	0.753708	1.15399	43541.3	47657	60999.2	31781	45994.6	53077.5	28552.8	39379.6	82311.3	62066.5	0	0	0	0	0	0	0	1
Q9JMB7	1	30.26	0.756733	0.895018	3.9268e+06	7.82326e+06	3.20144e+06	3.55251e+06	4.626e+06	4.14035e+06	5.16364e+06	5.1802e+06	3.78414e+06	2.43342e+06	0	0	1	0	0	0	1	0
A8DUK2	7	698.34	0.759244	1.04848	1.76352e+07	1.47117e+07	1.86989e+07	1.28415e+07	1.59718e+07	1.67462e+07	1.95324e+07	1.26311e+07	1.92279e+07	1.55933e+07	13	12	12	14	12	10	14	12
B7ZNL2	1	61.92	0.762367	3.85398	24979.4	24796	13583.3	67854.1	32803.2	126423	457752	12750.2	18370.7	16818.8	0	0	0	1	1	0	0	0
Q8BH78	4	348.04	0.764718	0.970338	4.73412e+06	6.37481e+06	6.20046e+06	5.39608e+06	5.67637e+06	5.50799e+06	6.32568e+06	4.73645e+06	5.37799e+06	5.59185e+06	4	5	4	5	4	5	4	5
Q3TYC2	1	37.92	0.779527	1.2223	157330	143709	140232	66628.6	126975	155202	10342.9	204557	175705	230203	0	1	0	0	0	1	1	0
Q3TBE5	1	73.7	0.780864	0.954152	456284	460234	434617	49756.3	350223	334166	147578	412000	376953	400132	1	0	1	0	0	0	0	0
Q9WV55	2	139.33	0.781214	0.969904	1.34093e+06	1.66755e+06	1.15299e+06	1.13582e+06	1.32432e+06	1.28446e+06	1.84558e+06	1.12628e+06	1.0517e+06	1.11429e+06	2	2	1	1	2	3	2	1
Q8BN80	1	59.3	0.781616	1.02949	41777.5	46903	46252.8	54742.1	47418.8	48817.1	51306.1	39872	55835.6	48254.5	1	0	1	1	1	0	1	0
Q3UJW9	1	128.14	0.78178	0.97692	2.01247e+06	2.39676e+06	1.83644e+06	2.16463e+06	2.10257e+06	2.05405e+06	2.4542e+06	2.11934e+06	1.83609e+06	1.80657e+06	1	1	0	2	1	3	1	2
UPI0000D62797	4	492.31	0.783358	0.986094	2.91405e+07	3.08e+07	2.74533e+07	3.01764e+07	2.93926e+07	2.89838e+07	3.33268e+07	2.77754e+07	2.94985e+07	2.53347e+07	22	22	26	21	24	26	25	24
Q5RJI4	1	30.44	0.785805	1.05583	126939	123959	151644	136171	134678	142198	194698	115302	136284	122507	0	0	0	0	0	0	0	0
Q3U8U8	3	154.29	0.79313	1.09521	660409	686054	779566	769650	723920	792841	1.22004e+06	548378	689034	713911	0	3	2	1	3	3	2	3
Q99KA2	3	285.65	0.793627	0.987713	2.67197e+07	2.60886e+07	2.79181e+07	2.1043e+07	2.54423e+07	2.51297e+07	1.44491e+07	3.42901e+07	2.48784e+07	2.69013e+07	15	14	18	14	11	13	11	15
Q3TV00	1	28.58	0.796938	491.233	0	7.46761	152.288	0	39.9389	19619.3	78477.2	0	0	0	0	0	0	0	1	0	0	0
O35465	1	52.11	0.797907	1.03171	142675	196121	155047	196417	172565	178037	197857	149435	157007	207848	0	0	0	1	0	0	0	0
Q3TGN5	4	272.14	0.798829	1.02829	7.95557e+06	7.80323e+06	7.29201e+06	5.63837e+06	7.17229e+06	7.37517e+06	8.8504e+06	6.96242e+06	7.44771e+06	6.24018e+06	7	6	7	7	5	7	7	6
B2RQQ5	10	530.22	0.79997	1.02237	3.73386e+06	3.59039e+06	3.51983e+06	2.57421e+06	3.35457e+06	3.4296e+06	4.02914e+06	3.09494e+06	3.35338e+06	3.24095e+06	6	3	4	2	5	3	6	4
UPI00001EA430	2	96.7	0.805248	0.534549	137649	117143	115743	4897.29	93858	50171.8	17470.7	44596.3	64801.6	73818.4	2	2	1	0	0	0	0	1
Q8BTY3	1	80.49	0.806291	1.06808	2.99045e+06	2.66159e+06	3.78683e+06	3.5581e+06	3.24924e+06	3.47043e+06	4.9643e+06	3.32625e+06	2.46064e+06	3.13054e+06	3	2	2	2	3	3	3	3
A2AKV3	2	145.14	0.807288	0.953726	844297	821811	533538	866963	766652	731176	790981	693887	740606	699229	2	3	2	3	1	2	2	2
Q9Z2X1-2	1	83.91	0.807311	1.02012	2.15955e+06	2.37947e+06	1.82992e+06	2.55976e+06	2.23217e+06	2.27709e+06	2.44707e+06	2.45461e+06	2.2668e+06	1.93988e+06	1	1	1	1	0	1	1	1
P35282	1	74.94	0.812943	1.02924	103312	148406	138972	65467.9	114039	117373	154112	117198	85120.9	113063	1	0	0	0	0	0	0	0
Q6ZPV5	1	49.04	0.813073	0.978415	5.20029e+06	4.38018e+06	4.34453e+06	3.82155e+06	4.43663e+06	4.34087e+06	4.58147e+06	5.14288e+06	3.93979e+06	3.69932e+06	3	2	3	3	5	2	4	1
Q3UEG7	1	31.88	0.815911	0.855849	569021	780512	1.05139e+06	2.00925e+06	1.10254e+06	943610	689252	725147	1.16819e+06	1.19185e+06	0	0	1	0	0	0	0	0
UPI0000357F6F	7	471.58	0.815952	0.976094	2.85844e+06	2.43479e+06	3.6254e+06	3.66752e+06	3.14654e+06	3.07132e+06	4.14266e+06	2.21595e+06	3.53226e+06	2.3944e+06	2	2	3	5	1	0	2	2
Q8VDT1	1	30.92	0.816355	1.87366	405183	271321	430223	448857	388896	728658	51852.5	924335	789076	1.14937e+06	0	0	1	0	0	0	0	0
P06837	1	68.69	0.816978	1.13506	234534	279346	232958	223580	242605	275371	59182.8	220840	447544	373917	1	1	1	1	0	0	1	1
A0JNT0	1	28.59	0.823493	0.922947	200005	137067	98967.8	98503.1	133636	123339	135416	106943	113984	137011	0	0	0	0	1	0	1	1
Q3U5V6	1	41.31	0.830813	0.615747	87700.2	83714.8	101757	7070.39	70060.6	43139.6	42084.5	32333.4	64986	33154.4	0	0	1	0	0	0	0	0
P48758	3	303.15	0.831825	1.11507	210323	209154	204647	175537	199915	222919	341432	124216	231185	194842	3	1	3	1	1	0	0	0
Q08EB5	2	103.35	0.83209	0.970504	320297	303890	350893	479292	363593	352869	272060	406152	292646	440616	0	1	1	0	0	0	0	0
A0PJ57	1	28.66	0.833569	9.7893	3044.18	967.192	3342.16	2573.06	2481.65	24293.6	80196.3	11993.7	0	4984.29	0	0	0	0	0	0	0	0
Q3TET0	1	42.56	0.834952	0.902106	54109.9	56604.9	50157.3	18959.6	44957.9	40556.8	22015.2	38418	51291	50502.9	1	1	1	0	0	0	1	0
Q3TSB7	6	807.14	0.835304	1.00085	6.52257e+07	7.50349e+07	6.21428e+07	6.50159e+07	6.68548e+07	6.69117e+07	1.01293e+08	5.53475e+07	5.43318e+07	5.66751e+07	20	16	18	11	18	13	11	12
Q3TZL2	1	88.58	0.838992	0.956101	5.01246e+06	5.20802e+06	4.16098e+06	3.01452e+06	4.349e+06	4.15808e+06	4.74411e+06	4.2297e+06	4.31952e+06	3.339e+06	3	3	3	2	2	3	3	3
Q3UMW2	2	117.27	0.841353	1.58123	292848	352295	332245	271053	312110	493517	1.31957e+06	231939	197162	225397	0	1	2	2	1	1	1	1
Q7TNV0	4	204	0.842334	1.03168	804504	741733	696095	861028	775840	800418	994811	639585	822111	745164	2	1	2	3	2	2	2	1
B6I1D6	1	38.2	0.843496	0.78422	3.93464e+06	4.48472e+06	3.72741e+06	818817	3.2414e+06	2.54197e+06	3.51117e+06	2.39162e+06	2.06855e+06	2.19653e+06	1	1	0	1	1	1	1	1
Q9CR95	1	36.59	0.847841	1.04985	427069	492848	346551	390406	414219	434867	615394	410003	342264	371806	1	0	0	0	0	0	0	0
Q80XN0	1	40.37	0.851368	1.00035	129482	68825.8	106242	75170.2	94929.9	94962.9	96206.6	86861.7	106691	90092.7	0	0	0	0	0	0	0	0
Q9QZQ8	8	881.78	0.854818	0.997383	1.59004e+07	1.73265e+07	1.5972e+07	1.60869e+07	1.63215e+07	1.62787e+07	2.21452e+07	1.42706e+07	1.48815e+07	1.38176e+07	14	15	15	16	12	10	14	12
Q8VCV2	2	90.04	0.856622	0.95462	3.21926e+06	3.56199e+06	3.07057e+06	5.29981e+06	3.78791e+06	3.61601e+06	3.9385e+06	3.75479e+06	3.18817e+06	3.58261e+06	0	0	0	1	0	1	0	0
UPI0000D626DD	1	33.81	0.860031	0.987335	5.8852e+06	7.00486e+06	6.17569e+06	7.21033e+06	6.56902e+06	6.48582e+06	7.18965e+06	5.80819e+06	6.72567e+06	6.21978e+06	3	3	3	2	2	3	2	2
Q3UMT7	6	525.96	0.86141	1.00938	2.4116e+06	2.20475e+06	2.06739e+06	1.71505e+06	2.0997e+06	2.11939e+06	2.34016e+06	2.0096e+06	2.14131e+06	1.98651e+06	3	1	2	2	3	2	3	4
Q9DBP5	1	119.98	0.864257	0.87912	172424	138458	145019	2570.13	114618	100763	9785.63	104264	130383	158618	1	0	0	0	0	0	2	2
Q3U5R8	2	86.39	0.866645	1.00783	1.58316e+06	1.73356e+06	1.4082e+06	1.06517e+06	1.44752e+06	1.45885e+06	1.32026e+06	1.51768e+06	1.36762e+06	1.62984e+06	1	2	3	2	0	1	1	2
Q6P1J1	7	376.1	0.875993	1.07224	4.12486e+06	4.42092e+06	3.61618e+06	4.79441e+06	4.23909e+06	4.54532e+06	7.10649e+06	3.35322e+06	3.93691e+06	3.78464e+06	5	5	4	7	5	4	3	4
UPI0000F4A3E1	1	70.17	0.877992	1.20121	153056	106034	108560	193371	140255	168475	327764	161405	70992.2	113740	1	0	0	1	0	0	0	0
Q3UUU4	1	33.63	0.879742	1.29326	103543	120712	96145.7	92773.3	103294	133585	302928	77002	74224	80188.1	1	1	1	1	0	0	0	0
P56480	17	1695.65	0.880542	1.01413	6.02109e+07	6.73264e+07	5.60942e+07	6.93339e+07	6.32414e+07	6.4135e+07	7.53147e+07	6.12344e+07	6.32377e+07	5.6753e+07	36	40	37	37	42	40	40	39
UPI00015DF11F	5	448.31	0.88517	0.987193	1.79975e+06	1.98148e+06	1.55635e+06	2.09225e+06	1.85746e+06	1.83367e+06	2.09808e+06	2.03041e+06	1.59159e+06	1.6146e+06	4	7	4	6	4	4	4	3
Q3TDK0	1	27.92	0.886641	0.975975	1.26612e+06	1.18795e+06	991730	2.48298e+06	1.48219e+06	1.44658e+06	1.78431e+06	1.32202e+06	1.44115e+06	1.23886e+06	0	0	1	0	0	0	0	0
Q91WD9	2	173.98	0.886807	1.02486	1.28204e+06	1.28476e+06	1.26052e+06	993201	1.20513e+06	1.23509e+06	2.00758e+06	803284	1.09532e+06	1.03417e+06	4	3	1	2	2	1	2	2
UPI0001552FBF	1	29.07	0.886955	1.29278	128694	179485	178088	151100	159342	205994	22701.7	259288	250743	291245	0	0	0	1	0	0	0	0
UPI0001552A8C	1	29.35	0.887466	0.454957	92596.1	106675	102210	0	75370.2	34290.2	0	32070.6	43163	61927.2	0	0	1	0	0	1	1	1
Q3UWG5	1	43.42	0.889869	0.892578	611905	233146	764981	534732	536191	478592	581119	370746	507470	455034	0	0	0	1	0	0	0	1
Q8C1T5	1	59.02	0.891189	1.01846	143583	158383	95269.6	122860	130024	132424	173809	117728	113780	124377	1	0	0	0	1	0	0	1
UPI0000F2211F	1	65.65	0.895403	1.05091	123596	105724	139160	94219.6	115675	121564	73666.9	151675	138741	122172	1	0	1	0	0	1	1	1
UPI0000605E36	2	100.15	0.898839	1.02266	1.2141e+06	1.08723e+06	1.01955e+06	1.40026e+06	1.18029e+06	1.20703e+06	1.56273e+06	1.08093e+06	1.16634e+06	1.01812e+06	2	1	3	2	2	1	1	1
Q3U8W0	2	129.02	0.899209	0.998078	1.84299e+06	1.40182e+06	1.85427e+06	2.40113e+06	1.87505e+06	1.87145e+06	1.95793e+06	1.8294e+06	1.9504e+06	1.74806e+06	2	2	1	3	2	2	1	2
Q9DCP2	1	60.71	0.901467	1.07623	273170	297792	265737	266154	275713	296730	475664	229772	225732	255751	0	0	0	0	0	0	0	1
Q9R0P3	1	39.68	0.905684	0.988285	570144	276436	413936	273210	383431	378940	455986	349476	407665	302631	1	0	0	0	1	1	0	0
UPI00001E43B0	1	65.7	0.912175	0.995468	1.00796e+06	1.10579e+06	781504	671326	891646	887605	1.33751e+06	716240	765054	731617	2	1	1	2	2	1	2	1
Q9D9P2	1	35.79	0.919716	1.59554	25714.7	38631	34344.9	35855.3	33636.5	53668.3	143951	16410.6	17412.2	36899.8	0	0	0	0	0	0	0	0
Q5SX49	1	62.96	0.921174	0.99664	322027	357452	323376	265633	317122	316056	411189	290311	290621	272103	0	0	1	0	0	0	0	0
B1AVA8	1	90.29	0.929006	1.01876	1.97317e+06	965467	2.03245e+06	2.13365e+06	1.77618e+06	1.80951e+06	1.03944e+06	1.85807e+06	2.11154e+06	2.22897e+06	1	1	2	1	0	2	1	3
UPI00001C211B	1	30.6	0.929821	0.993287	49008.8	42798.5	33300.7	21308.2	36604.1	36358.3	28475.3	47760.5	31106.9	38090.6	0	1	0	0	0	0	0	0
P16125	5	281.83	0.933447	0.985622	2.28985e+06	2.73725e+06	1.8871e+06	2.00911e+06	2.23083e+06	2.19875e+06	2.29552e+06	1.87793e+06	2.42876e+06	2.1928e+06	4	3	2	3	3	5	3	3
Q3UF82	1	44.76	0.934312	1.12257	166916	172551	168690	1904.07	127515	143145	736.513	170744	180650	220447	1	0	0	0	0	0	0	0
Q3UK30	2	212.31	0.945093	1.00883	995900	1.12545e+06	1.14775e+06	1.11487e+06	1.09599e+06	1.10567e+06	1.46971e+06	922721	1.09702e+06	933232	3	3	3	3	2	2	2	2
O35381	3	264.37	0.945612	0.998033	1.06362e+07	9.8578e+06	1.00481e+07	1.2055e+07	1.06493e+07	1.06283e+07	1.24624e+07	1.09616e+07	1.00666e+07	9.02256e+06	7	6	8	7	7	7	8	7
Q6P4T2	1	32.25	0.954873	1.00276	222315	317982	314078	329302	295919	296738	244861	302234	291771	348083	0	0	0	1	0	0	0	0
UPI0000D66822	1	29.13	0.961937	1.01039	173361	146116	191386	128704	159891	161553	124095	216078	183115	122922	0	0	0	1	0	0	0	0
P09411	12	1254.87	0.967106	1.02739	6.48689e+07	5.53485e+07	5.61315e+07	5.47921e+07	5.77853e+07	5.93678e+07	8.22567e+07	5.74859e+07	4.91256e+07	4.86031e+07	32	32	33	33	31	32	32	33
Q64727	1	53.32	0.971404	1.02178	644334	820461	444172	467669	594159	607098	829784	735604	442429	420574	1	1	1	0	0	0	0	0
UPI000155310B	1	35.56	0.971551	0.990555	1.12271e+06	507837	1.49846e+06	850448	994865	985468	1.56627e+06	682498	927216	765891	0	0	0	0	0	0	0	1
Q3TL79	1	60.09	0.983122	1.03545	387242	404569	494902	459993	436677	452157	634681	282254	499337	392356	2	1	1	1	0	0	0	0
Q7TQD2	1	110.43	0.984303	0.996878	1.59122e+06	1.41465e+06	1.65117e+06	2.18847e+06	1.71138e+06	1.70603e+06	1.97494e+06	1.848e+06	1.54007e+06	1.46113e+06	2	3	2	2	1	2	1	2
A2AR07	2	79.99	0.987636	0.992089	359773	354082	210287	344335	317119	314610	233355	346912	386868	291306	0	1	0	0	0	0	1	1
Q3UMI9	2	111.46	0.987873	0.981788	1.80994e+06	1.00416e+06	1.12031e+06	1.14785e+06	1.27057e+06	1.24743e+06	1.3591e+06	1.41712e+06	1.11733e+06	1.09616e+06	0	0	0	1	0	1	0	2
Q6PHZ2-4	4	263.92	0.997933	1.00258	2.8942e+06	2.92555e+06	3.09792e+06	3.65642e+06	3.14352e+06	3.15164e+06	3.81656e+06	2.89957e+06	3.07046e+06	2.81997e+06	4	2	4	2	3	3	4	2

## Sheet: retina membrane protein extract
Accession no.	Peptide count	Confidence score	p value (ANOVA)	wt/R347 ratio	1	2	3	4	mean R347	mean wt	5	6	7	8	1	2	3	4	5	6	7	8
UPI0000D661B1	1	35.57	1.50043e-09	0.0163899	9.77956e+06	7.88011e+06	8.68424e+06	8.54668e+06	8.72265e+06	142963	143977	164027	128380	135468	3	2	2	2	0	0	0	0
Q8K0D8	5	505.92	8.04684e-09	98.338	672418	868531	851376	595350	746919	7.34505e+07	7.23915e+07	7.5692e+07	8.04721e+07	6.52466e+07	1	2	1	0	24	27	24	25
A2AB96	21	1780.87	2.20961e-08	0.108864	8.37829e+06	9.16992e+06	9.03078e+06	9.76398e+06	9.08575e+06	989108	1.017e+06	986455	862458	1.09052e+06	20	22	16	20	0	0	0	0
A4PBQ7	8	593.94	3.50366e-08	0.0625935	5.23928e+06	5.30152e+06	5.58277e+06	5.45191e+06	5.39387e+06	337621	401988	350000	320967	277529	14	11	12	13	0	0	0	0
WT	3	343.09	3.64392e-08	0.0222341	2.17772e+07	1.58364e+07	1.92604e+07	1.36079e+07	1.76205e+07	391776	360259	391220	399004	416621	17	16	19	12	0	0	0	0
Q01097	1	30.54	1.70375e-07	0.0236251	1.26117e+06	1.2745e+06	1.05913e+06	1.40017e+06	1.24874e+06	29501.7	29118.2	24764.1	40913.5	23211.1	2	2	3	0	0	0	0	0
Q80WG5	1	29.91	6.18908e-07	0.334381	178998	158187	150811	176406	166101	55540.9	56373.1	56594.3	58088.6	51107.8	1	0	0	0	0	0	0	0
P10833	2	122.37	2.32913e-06	0.235344	184655	185489	178035	169831	179503	42244.9	35686.7	37072.9	47465.8	48754.1	1	1	1	1	0	0	0	0
C0MAW6	1	30.37	2.70242e-06	0.0140875	204822	134482	165832	217254	180597	2544.17	3271.67	1207.06	3045.3	2652.64	0	1	0	0	0	0	0	0
Q6P7W0	1	30.44	2.70598e-06	32.1901	57460.7	41989.5	54681.6	84282.3	59603.5	1.91864e+06	2.63483e+06	2.08365e+06	1.35714e+06	1.59894e+06	0	0	0	0	0	0	0	1
P97927	1	32.23	4.83399e-06	0.0482111	2.38437e+06	999006	1.83713e+06	1.93401e+06	1.78863e+06	86231.9	98086.5	89468.3	77145.4	80227.2	0	2	0	1	0	0	0	0
Q8BGX2	4	211	5.19696e-06	7.2323	797944	535385	691405	909013	733437	5.30444e+06	5.56075e+06	4.47057e+06	5.08619e+06	6.10023e+06	1	3	1	1	0	1	3	1
P20612	12	986.07	6.65008e-06	8.00121	1.86692e+06	1.06285e+06	1.3607e+06	1.77799e+06	1.51711e+06	1.21387e+07	1.35486e+07	1.02535e+07	1.29806e+07	1.17722e+07	3	0	2	1	17	14	18	12
P03995	10	750.45	7.19396e-06	0.132277	3.96403e+06	3.30489e+06	4.7404e+06	3.30649e+06	3.82895e+06	506481	463782	541837	641437	378866	13	10	11	9	2	2	3	1
Q3TX26	1	75.67	8.0642e-06	0.319113	118066	126867	126188	154844	131492	41960.6	46139.4	45798.5	37089.7	38814.8	0	0	1	0	0	0	0	0
P347S	3	164.26	9.72062e-06	0.0250699	688192	498691	753008	400739	585157	14669.8	10792.3	10083.5	10929.6	26873.9	1	2	1	0	0	0	0	0
Q9JHQ0	1	30.37	1.10402e-05	0.0815008	168444	141318	123525	116275	137390	11197.4	12273.4	14461.3	11494.1	6560.93	1	0	0	0	0	0	0	0
UPI0001553249	9	491.35	1.24399e-05	5.02602	607318	473148	559996	347803	497066	2.49827e+06	2.64511e+06	2.44997e+06	2.51471e+06	2.38327e+06	4	2	2	0	10	11	8	10
Q61503	4	247.68	1.336e-05	7.63723	93929.8	52374	54183.7	64455.1	66235.6	505857	511973	450951	630790	429713	0	0	0	0	3	2	2	3
P98200	1	64.53	1.45447e-05	3.03291	53071.1	43853	43180.4	35137.1	43810.4	132873	128310	133168	127507	142507	0	0	0	0	1	1	0	1
A2APM1	3	192.83	1.49953e-05	0.214972	644322	588820	675146	439509	586949	126178	137645	123605	141249	102211	4	2	2	3	1	0	1	0
Q8JZQ2	5	314.12	1.63071e-05	4.84488	967476	926089	946890	1.36391e+06	1.05109e+06	5.09242e+06	4.41219e+06	4.30758e+06	6.21174e+06	5.43815e+06	4	3	6	4	1	1	2	0
O35600	39	2850.14	2.12444e-05	3.41412	4.07957e+06	2.91821e+06	2.99864e+06	3.80363e+06	3.45001e+06	1.17788e+07	1.30584e+07	1.23984e+07	1.17732e+07	9.88514e+06	10	4	5	4	33	41	35	30
Q8BUM7	1	29.12	2.24249e-05	17.932	8066.38	5255.24	4200.72	2996.74	5129.77	91987.1	107535	80184.4	115817	64411.4	0	0	0	0	0	1	0	0
B4U4V5	1	29.14	2.24249e-05	17.932	8066.38	5255.24	4200.72	2996.74	5129.77	91987.1	107535	80184.4	115817	64411.4	0	0	0	0	0	0	0	1
B2RY78	12	569.98	2.58153e-05	3.58394	606237	418163	373661	414916	453244	1.6244e+06	1.58834e+06	1.73372e+06	1.70144e+06	1.4741e+06	2	0	1	0	10	7	12	6
Q9JK98	3	175.1	3.0562e-05	0.0882942	249207	172435	225367	256953	225991	19953.7	22185	10709.8	27403.5	19516.5	0	1	2	2	0	0	0	0
O35114	1	65.95	3.60837e-05	0.428268	303307	261733	288499	340520	298515	127844	131061	108032	138081	134204	1	2	1	0	0	0	0	0
Q71M36-2	1	54.93	4.79687e-05	0.244668	323510	237126	220106	316776	274380	67131.9	76349.6	69402.1	50376.7	72399.3	0	1	0	0	0	0	0	0
Q3UUQ4	1	35.14	4.79687e-05	0.244668	323510	237126	220106	316776	274380	67131.9	76349.6	69402.1	50376.7	72399.3	0	0	0	0	0	0	0	0
Q3TE26	1	28.24	5.40923e-05	0.262988	75371.6	79909.1	83843.1	73452.4	78144.1	20550.9	20368.1	25968	21901.7	13965.9	0	0	0	1	0	0	0	0
A2ASS6-3	2	58.56	6.01834e-05	1.61432	335486	328824	306317	337487	327029	527928	526070	506606	592564	486474	0	0	0	0	0	1	0	0
UPI0001552D7C	1	32.77	6.33371e-05	0.291348	24083.8	20112.9	25030.2	19754.9	22245.4	6481.16	4906.02	6475.04	6121.86	8421.72	0	1	1	0	0	0	0	0
Q148R9	3	340.05	6.39689e-05	3.58097	774890	455142	460582	587044	569415	2.03906e+06	1.96398e+06	2.23159e+06	1.84757e+06	2.11309e+06	4	1	2	1	5	4	5	1
B1ASI9	6	430.94	6.41559e-05	0.597094	4.24584e+06	3.64504e+06	4.2422e+06	4.34135e+06	4.11861e+06	2.4592e+06	2.5097e+06	2.24946e+06	2.64094e+06	2.43668e+06	6	11	10	6	4	6	5	7
B1AYL1	1	66.2	6.56681e-05	0.139631	215199	146995	173997	246240	195608	27312.9	34006	35382.9	22194.7	17668.2	1	1	0	1	0	0	0	0
Q4FK16	1	103.83	6.758e-05	0.181883	386098	267516	243995	269559	291792	53072	48187.3	72085.6	55945.4	36069.8	1	1	0	1	0	0	0	0
A1L371	12	621.64	6.80243e-05	2.23552	1.08914e+06	813807	930446	967926	950329	2.12448e+06	2.34927e+06	2.08565e+06	2.25089e+06	1.81213e+06	3	1	3	1	10	8	10	8
Q3T9L0	1	41.75	8.26496e-05	0.284864	386333	525746	534358	654887	525331	149648	143795	136580	185343	132874	0	0	0	0	0	0	1	0
Q8R502	1	55.95	8.30848e-05	0.142419	123517	120342	103800	161201	127215	18117.9	17439.9	11303	15343.5	28385.1	0	1	1	0	0	0	0	0
Q9D2Y4	1	31.1	8.6843e-05	3.98899	167846	194171	190152	323948	219029	873704	838490	952098	784794	919434	0	0	0	0	1	0	1	0
O35526	2	140.9	9.62481e-05	0.561648	176581	168913	165155	146332	164245	92248.1	90335.9	82762	91095.5	104799	1	2	0	0	0	0	0	0
P29974	12	842.39	9.99356e-05	2.94284	6.96003e+06	4.01404e+06	5.21053e+06	6.04837e+06	5.55824e+06	1.6357e+07	1.65172e+07	1.66537e+07	1.50892e+07	1.7168e+07	11	10	10	11	20	23	20	19
B9EK95	9	462.41	0.000103793	0.491015	769571	948278	903737	1.00418e+06	906442	445077	399597	425381	439866	515463	3	7	1	3	1	0	1	0
Q5SDA5	6	325.85	0.000113406	3.0889	344809	223292	258325	312441	284717	879461	1.02416e+06	842396	949938	701349	2	0	1	1	6	7	3	2
Q9QYE9	1	28.17	0.000113761	0.284189	124074	104490	143827	157967	132589	37680.4	40118.7	34236.2	47815.9	28550.9	1	1	0	0	0	0	0	0
Q3TXK7	12	898.25	0.000113976	0.637204	5.02873e+06	4.82759e+06	5.02461e+06	5.04366e+06	4.98114e+06	3.174e+06	3.23277e+06	3.19483e+06	3.50996e+06	2.75846e+06	12	10	13	13	8	6	10	6
Q3V3I2	2	180.93	0.000116528	2.16252	3.7782e+06	3.65092e+06	4.10536e+06	4.9216e+06	4.11402e+06	8.89667e+06	8.37659e+06	7.91938e+06	1.02903e+07	9.0004e+06	3	3	3	4	17	17	21	22
B1AU64	6	392.36	0.000133723	3.25605	999844	1.40643e+06	899910	1.05171e+06	1.08947e+06	3.54738e+06	2.74476e+06	3.25717e+06	3.95564e+06	4.23194e+06	0	7	1	2	7	6	6	7
Q80XH2	2	104.89	0.000137627	0.219376	488268	280367	342849	355976	366865	80481.4	83970.7	84113.2	100511	53330.6	2	1	1	1	0	0	0	0
UPI000002355C	1	33.47	0.000141028	2.49992	74581.3	53370	50315.7	72610.5	62719.4	156794	167046	161922	140564	157642	0	0	0	0	0	0	0	0
Q3UZZ7	8	666.38	0.000157203	2.46617	1.6773e+07	1.08362e+07	1.14035e+07	1.33622e+07	1.30937e+07	3.22913e+07	3.38834e+07	3.55845e+07	2.87387e+07	3.09584e+07	19	17	15	16	26	23	25	23
Q3U292	4	276.82	0.000157438	3.76979	450997	341631	352078	316160	365217	1.37679e+06	925835	1.29082e+06	1.66754e+06	1.62296e+06	3	2	1	5	5	6	6	5
P12979	1	48.6	0.000157826	1.67676	7.59467e+06	6.73653e+06	7.7467e+06	8.61056e+06	7.67212e+06	1.28643e+07	1.18283e+07	1.37413e+07	1.2348e+07	1.35395e+07	6	6	7	6	7	7	5	7
UPI0000D62E75	1	33.24	0.000157826	1.67676	7.59467e+06	6.73653e+06	7.7467e+06	8.61056e+06	7.67212e+06	1.28643e+07	1.18283e+07	1.37413e+07	1.2348e+07	1.35395e+07	4	5	5	6	3	5	5	6
A2AD18	1	30.6	0.000157826	1.67676	7.59467e+06	6.73653e+06	7.7467e+06	8.61056e+06	7.67212e+06	1.28643e+07	1.18283e+07	1.37413e+07	1.2348e+07	1.35395e+07	1	1	2	0	1	0	0	1
B2RXS4	4	202.7	0.000168946	0.407604	955760	1.00378e+06	770481	968039	924516	376837	427734	444029	319222	316363	1	3	2	1	1	0	0	0
Q3UHH0	20	1547.44	0.000177699	0.599508	9.29177e+06	9.81075e+06	1.1601e+07	1.02804e+07	1.0246e+07	6.14256e+06	6.23624e+06	6.18214e+06	6.66632e+06	5.48553e+06	21	25	33	22	14	18	17	13
B2RRF6	1	36.76	0.000183434	0.416721	948396	1.01036e+06	1.37081e+06	1.15059e+06	1.12004e+06	466744	497941	401855	542660	424520	0	0	0	1	0	0	0	0
UPI00015DE86C	1	36.99	0.00019202	4.61932	7007.37	10970.4	5106.79	10853	8484.39	39192.1	35914.9	43776.7	34450.4	42626.4	0	0	0	0	1	1	0	1
Q3TDG9	1	67.75	0.00019899	0.536213	161414	157821	177278	168432	166236	89137.9	99312.3	99889.7	84029.9	73319.8	1	1	1	1	1	1	1	0
B4U517	1	32.33	0.000217435	2.44672	63838.2	57189.8	53389.1	78786.2	63300.9	154879	173013	165937	157014	123553	0	0	0	0	1	0	0	1
Q3TJA2	2	191.24	0.000221149	0.257889	614469	719889	973924	708459	754185	194496	133425	166608	250346	227604	0	2	0	1	1	1	2	2
Q3TV22	2	113.7	0.000233611	0.474567	165058	119971	113191	116649	128717	61084.8	59427.9	66442.3	61948.6	56520.3	2	2	1	1	0	0	0	0
A2AM55	1	58.37	0.000237713	0.665129	283449	264010	310920	289268	286912	190833	188105	207785	195932	171513	1	0	1	1	0	0	0	0
Q8BRQ9	8	690.7	0.000244372	1.54524	2.75289e+06	2.78187e+06	2.83136e+06	2.84705e+06	2.80329e+06	4.33175e+06	4.96721e+06	4.01075e+06	4.4507e+06	3.89835e+06	7	6	7	6	8	10	10	8
Q3U1B1	10	823.85	0.000248089	2.63701	7.84569e+06	7.35093e+06	6.4838e+06	8.54531e+06	7.55643e+06	1.99264e+07	2.15002e+07	1.69345e+07	2.54426e+07	1.58281e+07	14	13	12	13	19	17	24	16
B2KFR2	1	27.36	0.000277103	2.74166	876795	688205	567906	981417	778581	2.13461e+06	2.25946e+06	2.30586e+06	1.79212e+06	2.18099e+06	0	0	0	0	0	0	2	0
Q78PG9	1	46.73	0.000282209	7.20006	184995	274597	146958	300603	226788	1.63289e+06	999925	2.50111e+06	1.28831e+06	1.74222e+06	1	1	1	1	3	2	2	3
Q5RI75	1	28.53	0.000311378	0.459222	744116	720106	671268	735027	717629	329551	273525	393966	267632	383082	0	0	0	0	0	0	0	1
Q8HW98	2	106.72	0.000323041	0.594792	394534	493185	435528	492747	453999	270035	235902	289677	278970	275591	1	1	0	0	1	0	0	0
Q99JY8	3	120.91	0.000325256	0.577652	588665	613826	585263	684497	618062	357025	365579	294651	365314	402557	4	3	3	3	0	0	0	0
A2AJP5	1	36.4	0.000333285	5.08432	24250.6	19406.4	26782.2	52191.2	30657.6	155873	145496	169868	123312	184816	0	0	0	0	1	1	1	1
Q3TJE3	29	2278.79	0.000347038	1.65635	7.6108e+06	7.6712e+06	7.27663e+06	7.63887e+06	7.54938e+06	1.25044e+07	1.17027e+07	1.30917e+07	1.45561e+07	1.06673e+07	22	24	23	27	25	30	37	28
Q3U259	1	36.73	0.000359262	3.43759	29692.4	23334.3	20036.1	25974.8	24759.4	85112.8	79568	95868.4	55723.8	109291	1	0	0	0	0	0	0	0
Q9CPU2	1	114.38	0.000360192	0.369431	1.00342e+06	1.12787e+06	1.31082e+06	1.44117e+06	1.22082e+06	451009	435225	484540	558361	325909	0	0	2	0	0	0	0	0
Q8BYK4	8	863.14	0.000394184	2.76136	4.75591e+06	3.47879e+06	3.09865e+06	5.07865e+06	4.103e+06	1.13299e+07	1.09344e+07	1.18277e+07	1.34527e+07	9.10468e+06	9	10	8	10	17	14	17	14
Q3U9D4	2	289	0.000403244	0.763387	4.52973e+06	4.76284e+06	4.50915e+06	4.96694e+06	4.69217e+06	3.58194e+06	3.60706e+06	3.70481e+06	3.74391e+06	3.27197e+06	4	7	7	5	2	3	3	3
Q6P1J1	3	92.78	0.000409447	0.353656	290624	207765	265443	201387	241305	85338.9	111209	62608.1	86682.8	80855.5	2	0	1	0	0	0	1	0
Q3U4F0	1	167.99	0.000417361	0.562608	439565	413320	487027	522371	465571	261934	311124	256151	230505	249956	0	1	0	0	0	0	0	0
Q3UUQ7	1	57.28	0.000432127	0.4745	129973	122104	117338	142726	128035	60752.7	55162.8	67718.5	73079.7	47049.6	1	1	0	1	0	0	0	0
UPI0000D66417	7	704.52	0.000432304	2.48332	2.30993e+07	2.00283e+07	2.44041e+07	2.33821e+07	2.27284e+07	5.64419e+07	4.46651e+07	4.80915e+07	7.6802e+07	5.62089e+07	16	15	18	18	24	28	33	30
Q810U3	4	285.89	0.000442354	0.574345	397904	367831	365274	335303	366578	210542	240514	220719	170800	210136	2	2	1	0	1	0	0	0
Q3TN39	11	629.09	0.000442907	0.583827	3.88033e+06	3.93878e+06	4.21841e+06	4.4366e+06	4.11853e+06	2.40451e+06	2.42234e+06	2.12362e+06	2.9069e+06	2.16517e+06	6	9	11	10	5	4	5	6
Q3UX00	1	30.03	0.000445768	7.0243	59749.7	16481	25665	40157.1	35513.2	249455	320551	235874	199751	241646	0	0	0	0	1	1	1	0
Q61012	2	117.91	0.000447547	14.9144	9189.02	24716.8	31739	47239.9	28221.2	420901	406777	267314	683517	325995	0	0	0	0	2	1	2	1
Q2Q7P0	1	28.7	0.000453806	0.330151	543186	636339	799510	414598	598408	197565	192499	243109	171236	183415	0	0	0	0	0	0	0	0
Q3UJY1	2	65.5	0.000475512	0.291946	58885.7	78819.1	101074	81792.9	80142.8	23397.4	29894.6	19062.6	27998.8	16633.5	1	1	1	0	0	0	0	0
Q3TTY7	1	31.56	0.000476941	0.500986	619290	634005	605174	853522	677998	339667	284939	374116	354894	344720	1	0	0	0	0	0	0	0
Q9CQ54	5	284.55	0.000486815	1.3445	1.81262e+06	1.68846e+06	1.95435e+06	1.98536e+06	1.8602e+06	2.50104e+06	2.3591e+06	2.57893e+06	2.46552e+06	2.60061e+06	2	5	6	4	4	5	5	4
Q8BIS8	1	80.74	0.000509412	5.00032	43827.7	34256.5	25738.2	63096.9	41729.9	208663	134728	274558	206771	218594	1	0	0	0	2	2	2	1
Q6PFQ7	1	31.52	0.000511659	3.89717	86223.8	42842.3	85027.9	91277.6	76342.9	297521	365235	278914	227868	318067	1	0	1	0	1	1	1	1
UPI0001553236	1	31.94	0.000511659	3.89717	86223.8	42842.3	85027.9	91277.6	76342.9	297521	365235	278914	227868	318067	1	0	2	1	0	0	1	1
B1ASX7	25	2108.98	0.000527847	2.01269	9.48805e+06	5.95856e+06	7.18597e+06	8.06473e+06	7.67433e+06	1.5446e+07	1.63148e+07	1.66231e+07	1.40207e+07	1.48255e+07	26	18	22	16	37	38	28	26
UPI0000D66C32	1	28.26	0.000527895	3.64013	7961.07	13284.4	10946.3	16570	12190.4	44374.8	46119.2	51997	30867	48515.8	0	0	0	0	0	1	0	1
Q3UGC5	4	246.75	0.000575419	0.489036	686780	679861	836479	976482	794901	388735	451947	352546	405393	345054	1	1	2	1	0	0	1	0
Q8BGS3	1	33.33	0.000580189	2.82189	18593.4	12789.1	15627.3	27332.7	18585.6	52446.4	54538.1	53892.4	48939.5	52415.7	0	0	0	0	1	0	0	0
A0JBT0	1	30.04	0.000588838	2.56723	19778.7	24121.1	19210.4	22105.1	21303.8	54691.8	41910.1	45609.8	56225.1	75022.1	0	0	0	0	0	0	1	0
Q3TBE5	1	53.81	0.000592801	0.0941003	109314	50139.1	30661.1	62011.1	63031.2	5931.26	5967.61	3116.71	9898.62	4742.11	1	0	0	0	0	0	0	0
UPI00001C484D	31	2527.15	0.000613943	0.693267	2.0909e+07	1.90746e+07	2.34598e+07	2.19261e+07	2.13424e+07	1.4796e+07	1.55613e+07	1.42365e+07	1.57627e+07	1.36234e+07	34	42	46	36	29	34	35	30
Q9CYH2	7	441.24	0.000649514	1.79866	1.1517e+06	954389	958814	1.21039e+06	1.06882e+06	1.92246e+06	1.93929e+06	1.74451e+06	2.29066e+06	1.71537e+06	2	4	2	2	5	4	4	5
UPI0000D8B300	1	40.26	0.00072309	2.43721	725523	610235	567082	865535	692094	1.68678e+06	1.49325e+06	1.82221e+06	1.32265e+06	2.109e+06	1	4	2	3	6	6	4	4
UPI0000D66F38	1	30.25	0.00072309	2.43721	725523	610235	567082	865535	692094	1.68678e+06	1.49325e+06	1.82221e+06	1.32265e+06	2.109e+06	2	1	1	0	3	3	3	5
A3KG00	2	103.25	0.000724437	0.372574	361999	285879	203696	358291	302466	112691	133076	104017	95520.8	118151	1	0	1	1	1	0	0	0
P49817	1	52.06	0.000735545	0.495446	982538	850071	1.15724e+06	1.16541e+06	1.03881e+06	514676	583553	445166	438670	591315	0	1	0	1	1	1	1	1
Q3TIP1	1	81.76	0.000739184	0.639327	1.25362e+06	1.23696e+06	1.44715e+06	1.49341e+06	1.35778e+06	868067	866831	856547	984811	764081	2	2	2	2	2	2	2	2
B2RUD7	2	162.25	0.000766332	0.480073	269454	202188	221890	311773	251326	120655	125771	107659	140211	108979	3	0	1	1	0	0	0	0
Q6GTG6	4	195.56	0.000841414	1.91287	186668	188112	184498	178644	184481	352887	267563	378870	432369	332744	1	0	0	1	3	4	2	3
Q9DCJ5	6	340.68	0.0008428	1.9284	454034	615437	525066	709849	576097	1.11094e+06	1.05305e+06	1.03643e+06	1.27864e+06	1.07566e+06	3	3	1	3	2	4	3	1
Q3TIR2	1	59.6	0.000852161	2.11927	19910.6	27793.7	24794.7	25084.2	24395.8	51701.3	46306	50846.9	67047.2	42605.3	0	0	0	0	1	0	1	1
Q0P678	1	28.24	0.000864399	0.395201	375128	465615	293597	466257	400149	158139	158202	205655	142638	126062	0	0	0	1	0	0	0	0
Q3U026	2	137.55	0.000869884	0.577009	652594	485022	551491	612325	575358	331987	330410	349038	370602	277896	1	2	2	1	2	1	1	1
Q9D8W7	1	75.3	0.000877458	0.186454	20789.2	21643	26506	22860.5	22949.7	4279.07	2224.21	4397.48	7956.95	2537.61	1	0	1	1	0	0	0	0
B6V4I0	1	28.92	0.000891155	7.63723	5320.03	1586.75	3585.68	2352.35	3211.2	24524.7	33941.5	26767.7	12374	25015.7	0	0	0	0	1	0	0	0
Q6P7F1	5	284.04	0.000941926	6.80365	41637.7	85145.9	80007.7	141325	87029.1	592116	655370	463390	897029	352674	0	0	0	0	4	0	4	0
Q68FD9	1	53.25	0.000949429	2.48896	83281.8	43524	61659.2	57790.4	61563.9	153230	168827	162698	120314	161082	0	0	1	0	1	1	0	1
Q3UBI6	3	116.08	0.00101941	1.77034	351400	300232	314036	443537	352301	623694	594720	581018	706797	612242	2	0	2	3	3	1	3	2
P56135	2	159.17	0.00102116	1.33758	4.01101e+06	4.79933e+06	4.19488e+06	4.31708e+06	4.33057e+06	5.79248e+06	5.77798e+06	5.66586e+06	6.29438e+06	5.43168e+06	5	6	7	5	5	6	6	5
Q8R1B5	2	173.72	0.00105044	0.410519	1.07276e+06	1.55033e+06	1.12724e+06	1.72769e+06	1.3695e+06	562208	697006	573706	532699	445420	1	2	1	1	1	1	0	0
C0KJK2	1	28.1	0.00105737	4.4009	47998.8	64665.6	68783.5	79545	65248.2	287151	217193	226512	505151	199748	0	0	0	0	0	0	0	1
Q5SWT3	2	145.59	0.00105898	2.35977	67012.8	34235.2	42933.1	56482.1	50165.8	118380	118562	122721	123167	109071	2	0	1	0	4	2	1	1
UPI00001E2EB9	1	28.08	0.00107441	0.465778	37839.9	52488.8	48497.8	54881.1	48426.9	22556.2	16789.9	23806.4	22538.7	27089.7	0	0	1	0	0	0	0	0
UPI0000D63B0E	3	215.06	0.00110186	0.571883	8.34248e+06	7.50749e+06	1.05822e+07	1.05291e+07	9.24032e+06	5.28439e+06	5.68923e+06	4.98343e+06	4.89296e+06	5.57192e+06	8	7	7	8	7	5	6	6
Q9D9J2	1	29.45	0.00116057	2882.81	0	0	268.216	221.487	122.426	352930	427094	328279	371025	285324	0	0	0	0	0	0	1	0
A2AL74	1	124.46	0.0011609	0.539477	337739	335411	384402	484580	385533	207986	199059	229689	226305	176891	1	1	1	1	0	0	0	0
B2RY58	1	39.57	0.00120458	0.669893	551463	455522	551421	551767	527543	353397	349796	388490	368678	306626	1	1	1	1	1	1	2	1
Q3UTQ8	1	29.17	0.0012431	2.33907	1.36042e+06	1.43217e+06	1.04786e+06	2.15278e+06	1.49831e+06	3.50465e+06	3.12398e+06	3.5186e+06	3.59482e+06	3.78117e+06	1	1	0	0	0	0	1	0
Q9CY59	3	177.92	0.00127791	0.604368	903728	765749	829754	997179	874103	528279	493310	643724	494935	481148	2	2	3	4	1	2	1	1
Q4V9Z9	8	505.89	0.00128561	2.42718	728881	376846	426489	553058	521319	1.26533e+06	1.51598e+06	1.17312e+06	1.25072e+06	1.12152e+06	2	0	0	2	7	7	8	8
Q3TFE8	1	64.08	0.00134043	0.252999	405727	204042	151318	186178	236816	59914.2	69456.7	63287.7	61579.5	45332.8	1	1	1	0	0	0	0	0
Q05DC4	1	135.79	0.00137531	9.71139	18540.5	15997	15720	2987.8	13311.3	129271	136906	103094	123797	153289	0	0	0	0	2	2	2	2
Q6GQT6	1	34.95	0.00138189	1.74967	802885	794830	887809	1.11425e+06	899945	1.57461e+06	1.35795e+06	1.7507e+06	1.46037e+06	1.72939e+06	1	0	1	2	1	3	3	1
Q8C9S4	1	32.49	0.00138189	1.74967	802885	794830	887809	1.11425e+06	899945	1.57461e+06	1.35795e+06	1.7507e+06	1.46037e+06	1.72939e+06	1	0	1	2	1	1	0	2
Q08EC4	1	29.17	0.0014459	0.331519	1.68877e+06	1.30196e+06	2.00367e+06	1.43906e+06	1.60836e+06	533203	576546	801665	378134	376465	1	0	0	0	0	0	0	0
Q3TT92	4	197.66	0.00145808	0.293959	662584	347350	439031	395773	461185	135569	170177	89848.4	179155	103097	3	1	1	1	0	0	1	0
Q9EPR4	1	62.06	0.00148679	0.269054	140771	209911	269648	178916	199811	53760	36741.3	79513.1	63545	35240.6	1	0	1	0	0	0	0	0
Q3TII3	5	229.79	0.00151171	0.451062	867939	531363	591372	577517	642048	289603	321010	240910	349423	247070	4	3	2	2	1	1	2	2
UPI00001EBB62	6	402.28	0.0015332	0.487261	1.63273e+06	1.98451e+06	2.02159e+06	2.85895e+06	2.12444e+06	1.03516e+06	1.04543e+06	1.07042e+06	1.13714e+06	887645	5	6	6	7	3	3	3	2
Q0VF23	5	294.33	0.00155705	0.624342	862081	890397	1.055e+06	992911	950098	593186	588056	531650	723724	529314	1	3	4	2	0	1	0	1
UPI0000D667DC	1	28.94	0.00157286	1.8751	134590	107752	143760	169920	139006	260649	286963	281757	213108	260769	0	0	1	0	0	0	0	0
Q80VQ4	1	62.88	0.00159946	1.6625	1.74885e+06	1.72998e+06	1.88099e+06	2.43391e+06	1.94843e+06	3.23926e+06	3.6251e+06	3.30571e+06	3.19182e+06	2.83442e+06	0	1	1	1	2	1	2	1
A2A5Z8	1	29.1	0.00163833	14.2275	4211.72	12488.8	11884.5	1750.72	7583.93	107900	125036	53770.6	163120	89675.6	0	0	0	0	0	0	0	0
Q3TXT9	5	231.5	0.0016489	2.15662	785180	482180	488415	473059	557208	1.20169e+06	1.48275e+06	1.05293e+06	1.18311e+06	1.08795e+06	6	6	6	4	6	6	4	4
Q9JIS5	10	774.49	0.00165249	0.695411	5.31464e+06	5.41414e+06	6.39203e+06	6.29069e+06	5.85288e+06	4.07015e+06	3.93664e+06	4.23777e+06	4.48482e+06	3.62139e+06	11	15	14	9	9	8	11	6
Q3UHW5	3	140.11	0.0017709	0.780834	488543	483331	559318	561678	523217	408546	423848	385325	412684	412327	1	1	3	0	0	0	0	0
P35276	3	255.93	0.00181599	0.601442	1.23103e+07	9.03186e+06	1.32458e+07	1.26308e+07	1.18047e+07	7.09984e+06	7.30192e+06	6.44296e+06	7.02505e+06	7.62943e+06	10	10	11	10	9	9	9	9
Q8R0S2	1	43.99	0.00184749	5.23332	3823.39	9651.32	4672.78	2452.18	5149.92	26951.1	40457.2	26290	22014	19043.3	0	0	0	0	0	0	0	0
Q6GQS1	2	72.59	0.00185141	0.524151	63091	48292.7	53691.4	67735.1	58202.5	30506.9	36499	25295.6	25692.3	34540.8	1	0	1	0	0	0	0	0
Q91ZZ3	3	295.41	0.00185471	0.354264	791803	907052	1.51684e+06	789936	1.00141e+06	354763	376371	385374	409005	248301	2	2	4	2	1	1	1	1
Q78NS1	2	227.09	0.00186256	2.47327	417587	424240	407550	250044	374855	927116	978619	848400	1.19107e+06	690381	3	3	3	3	4	4	4	3
UPI00001F05E5	12	692.97	0.00191377	0.521129	3.01595e+06	3.33385e+06	3.17465e+06	4.5851e+06	3.52739e+06	1.83822e+06	1.78175e+06	1.86665e+06	2.20462e+06	1.49989e+06	9	11	8	11	3	4	6	1
Q8C4G0	1	40.72	0.00192213	4.4064	35365	51857.4	28655.2	102773	54662.7	240866	257948	170076	247850	287589	0	0	0	0	1	0	0	1
Q80XL8	8	564.85	0.00193521	3.66097	495309	343100	369621	151977	340002	1.24474e+06	1.33903e+06	1.38697e+06	1.01903e+06	1.23392e+06	2	0	1	0	5	6	2	4
UPI00001E3034	1	33.92	0.00195181	3.31903	4106.04	2824.13	6182.33	2279.02	3847.88	12771.2	11964.7	10075.9	16212.7	12831.5	0	0	0	0	0	0	0	0
A2AKE4	1	36.31	0.00205348	3.02315	79273	43717.6	62619.6	81144.7	66688.7	201610	156336	166183	176912	307011	0	0	0	0	0	0	0	0
Q3T9E5	1	61.68	0.0020537	0.222236	50371.3	42085.2	49472.7	98731.5	60165.2	13370.9	9846.6	13104.3	22572.6	7959.96	0	0	0	1	0	0	0	0
Q5NC79	2	90.03	0.00213283	4.02316	14968.1	24913.3	30071	52961	30728.4	123625	91773.6	135244	157584	109899	0	0	0	0	0	2	2	0
UPI0000194F8E	2	61.51	0.00215606	3.30291	9989.61	32526.3	17251	21992	20439.7	67510.4	63018.1	71017	72088.7	63918	0	0	0	0	0	1	1	2
Q3TLW5	1	76.83	0.00217726	4.54745	49079.1	42142.4	49928.9	13427.6	38644.5	175734	173825	194545	178714	155851	1	1	1	0	1	1	1	1
Q3UFI4	3	165.22	0.00222689	0.361381	305775	159385	226804	352176	261035	94333	93510.2	89564.7	115586	78670.8	0	0	1	2	0	0	0	0
Q3UX93	1	42.76	0.0022523	3.45071	6756.3	7168.02	6763.77	13558.2	8561.58	29543.5	28133.6	33145.4	39477.6	17417.4	0	0	0	0	0	0	1	0
Q18AD5	1	30.41	0.00232139	2.4821	6.94944e+06	6.63222e+06	8.63046e+06	1.08345e+07	8.26166e+06	2.05063e+07	1.49478e+07	1.70364e+07	2.76545e+07	2.23865e+07	0	0	0	0	0	2	2	1
Q80UU9	4	368.56	0.00235518	0.679815	382892	319035	303631	281309	321717	218708	243243	206193	217083	208312	3	3	2	3	1	2	2	2
Q6AXC6	1	31.18	0.00236927	65.0554	3246.48	1277.69	1677.46	66.6693	1567.08	101947	101702	54099.2	48510.3	203475	0	0	0	0	0	0	1	1
Q8C446	5	237.48	0.00240664	0.724848	1.18851e+06	1.39144e+06	1.19738e+06	1.36778e+06	1.28628e+06	932356	961565	854023	1.0494e+06	864431	4	2	4	3	3	4	3	4
UPI0000F2239F	2	89.32	0.00253098	0.595508	302540	259314	266204	388441	304125	181109	172647	165534	183664	202590	0	1	1	1	0	0	0	0
UPI0001552A8E	1	28.16	0.00253931	6.83201	51640.2	35562.8	71326.5	12490.6	42755	292103	412768	312259	184226	259160	0	0	0	0	0	0	1	0
O08528	2	123.24	0.00254735	3.73754	32820	9143.32	13349.8	12710.4	17005.9	63560.1	63879.7	79881.3	58197	52282.2	0	0	0	0	1	1	0	0
A2AMH3	1	74.85	0.00256093	1.91788	78784.1	78640.4	83946.4	100275	85411.4	163809	155280	162424	214850	122682	0	0	0	1	0	0	1	0
UPI00001EDBAC	3	190.04	0.00265826	1.78981	1.00903e+07	7.91518e+06	7.48986e+06	1.14428e+07	9.23454e+06	1.6528e+07	1.65206e+07	1.71868e+07	1.36834e+07	1.87214e+07	11	8	7	8	9	10	11	12
Q8K1J7	8	410.77	0.00265917	0.594477	846570	1.05087e+06	946854	1.11718e+06	990368	588751	559886	566870	741596	486651	2	6	2	4	1	2	1	0
Q3TFD2	5	323.31	0.00274846	0.593708	770023	682307	774625	940435	791847	470126	486636	451454	565782	376631	2	1	2	1	0	2	1	0
UPI00015AA5FB	1	30.52	0.00276934	2.79974	109780	51999.9	55257	79128.5	74041.5	207297	239442	205603	140299	243843	1	0	0	0	0	0	0	0
Q9CWN2	4	243.16	0.00283464	1.38895	350698	379546	413447	390087	383445	532586	560735	446085	555627	567898	1	2	2	4	3	4	4	3
UPI0000607AF8	1	48.06	0.00286291	2.50404	233494	175680	188887	339249	234327	586766	670581	412012	553999	710472	2	2	2	2	2	2	3	3
UPI0001553A38	1	38.44	0.00287603	0.653049	902854	770329	886551	895528	863816	564114	700452	519292	556667	480045	0	0	1	0	0	0	0	0
Q9D1I2	1	33.09	0.00301089	3.08609	19752.8	8061.57	14915.3	7829.04	12639.7	39007.2	38539.8	49115	37462.1	30912	0	0	0	0	0	1	1	0
Q921J7	1	36.27	0.00302247	0.277497	17104.4	22779.3	17399.3	10929.5	17053.1	4732.18	3247.44	2932.04	4468.04	8281.21	0	0	1	0	0	0	0	0
Q6Q477	4	362.07	0.00303126	0.539391	3.86689e+06	3.49075e+06	5.45421e+06	4.57853e+06	4.3476e+06	2.34505e+06	2.48181e+06	2.70618e+06	2.34799e+06	1.84423e+06	6	8	9	6	6	6	6	5
Q3U487	1	32.26	0.00321602	0.596313	698389	565487	593402	692714	637498	380148	466743	311420	417264	325167	2	2	1	1	1	2	0	1
UPI00015DF4A8	3	209.48	0.00324339	0.540563	692293	446774	525673	503393	542033	293003	322714	257374	239606	352319	2	1	0	0	1	0	1	0
Q9D6U8	5	513.53	0.00329908	1.31321	1.43203e+06	1.43783e+06	1.68285e+06	1.34541e+06	1.47453e+06	1.93637e+06	1.96839e+06	1.75556e+06	2.0498e+06	1.97171e+06	6	8	9	7	9	9	9	7
Q8BWA7	8	428.53	0.00333591	0.78549	4.52486e+06	5.14643e+06	5.42639e+06	5.04434e+06	5.03551e+06	3.95534e+06	4.01817e+06	3.87171e+06	4.28998e+06	3.6415e+06	9	10	10	10	6	7	8	4
Q3TFP8	6	489.8	0.00335545	0.45645	4.12386e+06	4.94934e+06	4.63531e+06	7.46083e+06	5.29233e+06	2.41568e+06	2.674e+06	2.35577e+06	2.84268e+06	1.79028e+06	4	6	6	4	2	5	5	1
B0QZL1	4	399.26	0.00336594	1.791	1.45541e+06	1.85659e+06	1.9426e+06	2.01325e+06	1.81696e+06	3.25417e+06	3.45095e+06	2.88381e+06	4.0735e+06	2.60842e+06	4	5	3	2	5	3	5	4
Q6P8N8	1	41.94	0.00342272	0.451707	355406	254529	308316	350668	317230	143295	149179	196260	91450.3	136290	1	1	1	1	0	1	0	1
Q3UGT1	9	607.59	0.00347821	1.56484	1.20876e+06	1.01469e+06	1.13237e+06	1.06192e+06	1.10443e+06	1.72826e+06	1.84185e+06	1.82966e+06	1.91891e+06	1.32261e+06	2	3	3	2	6	8	4	5
Q8C8S8	1	63.36	0.00348011	14.0723	3763.93	20548.6	6816.94	2312	8360.36	117650	68353.4	175468	186738	40038.3	0	0	0	0	0	1	0	0
B2KGR9	2	132.72	0.00348191	2.31081	244147	266082	311258	447397	317221	733037	896097	693041	827180	515828	1	1	1	1	3	2	1	1
Q3TNH0	4	388.52	0.00350273	0.668202	1.83394e+06	1.69192e+06	1.29398e+06	1.86061e+06	1.67011e+06	1.11597e+06	1.13149e+06	1.10061e+06	1.10969e+06	1.1221e+06	4	5	3	5	3	3	3	2
Q9D517	2	241.9	0.00353642	2.09433	1.44861e+06	1.01376e+06	906124	1.6106e+06	1.24477e+06	2.60696e+06	3.09009e+06	2.12932e+06	2.86527e+06	2.34318e+06	2	0	0	0	2	1	0	1
Q6P8J0	1	44.18	0.00354848	3.74177	52820.1	22421.4	32838.3	69519.1	44399.7	166134	130486	129434	153272	251343	0	0	0	0	1	2	0	0
UPI0000D6815D	1	28.08	0.00354848	3.74177	52820.1	22421.4	32838.3	69519.1	44399.7	166134	130486	129434	153272	251343	0	0	0	0	0	0	0	1
Q9JM62	1	52.08	0.00373164	2.03829	18085.1	14034.5	16346.8	29146.6	19403.3	39549.5	44414.3	36755.6	37693.5	39334.6	0	0	0	1	0	1	1	1
O35954	1	40.06	0.00376846	2.46486	10799.9	5671.31	7061.67	9809.63	8335.64	20546.2	21930	15392.5	27699.5	17162.7	0	0	0	0	0	0	1	0
Q5NCH9	2	202.58	0.00379416	1.88542	335921	322809	312619	542702	378513	713656	700256	753257	797964	603145	2	1	1	1	3	2	4	1
Q8BR89	3	254.91	0.0038217	0.510725	1.45098e+06	1.47479e+06	2.0151e+06	2.23533e+06	1.79405e+06	916267	1.17624e+06	870321	881352	737157	1	2	3	4	0	2	1	1
Q8QZU5	1	28.3	0.00385867	2.09651	1.50105e+06	719601	1.03758e+06	1.33816e+06	1.1491e+06	2.4091e+06	2.66355e+06	2.40006e+06	2.46232e+06	2.11048e+06	1	0	0	1	0	1	1	0
Q3UEX4	5	323.52	0.00393777	0.902683	628520	617492	644549	606578	624285	563531	543374	593143	556516	561092	2	2	3	1	1	3	2	1
Q9CWA5	1	49.87	0.00399432	2.5827	32664.8	41935.1	26314.1	14968.5	28970.6	74822.4	77042.5	82783.6	68044.7	71418.7	1	0	0	0	1	1	1	1
Q3UR26	1	103.14	0.0041304	0.537515	997595	708122	720466	730500	789171	424191	508212	337864	504838	345851	2	2	1	1	0	0	0	0
Q8BQX5	1	29.29	0.00421901	4.70169	236582	76210.8	86200	137795	134197	630953	628116	664613	298699	932384	0	0	0	0	0	0	0	1
B2RWX0	1	52.39	0.00429944	8.04956	25877.1	14041.1	19187.4	3098.85	15551.1	125180	153355	70673.2	169454	107236	0	0	0	0	1	1	1	1
O88967	1	47.95	0.00433077	0.641006	113048	160805	141276	162991	144530	92644.4	88257.3	84304.1	91756.8	106259	0	1	0	0	0	0	0	0
Q3TRX4	4	260.87	0.00434273	0.711243	828585	1.00212e+06	753318	962776	886700	630659	566842	670331	641501	643963	3	4	3	3	2	1	5	3
UPI0000F2220B	7	588.43	0.0045382	0.518722	4.21492e+06	3.82711e+06	3.05045e+06	5.77816e+06	4.21766e+06	2.18779e+06	2.37834e+06	2.27848e+06	2.24757e+06	1.84679e+06	8	7	7	6	4	5	3	2
Q3UEG9	1	71.36	0.00456415	0.741837	84340.9	98356.6	84640.1	108023	93840.1	69614	65177	72162.3	73629.1	67487.8	0	1	1	0	0	0	1	0
UPI0000470593	1	28.65	0.00461809	2.95007	122831	60446.2	83391.1	171252	109480	322974	246512	266124	366466	412795	0	0	0	0	1	0	0	2
P09055	1	40.02	0.00463447	0.555329	113499	121386	156504	116900	127072	70566.9	56564.2	88071.4	80582.1	57049.8	1	0	1	1	0	1	0	0
B4U3X7	1	33.83	0.00476196	2.37295	439814	449694	457340	425452	443075	1.05139e+06	1.00817e+06	1.19523e+06	595158	1.40702e+06	0	0	0	0	0	0	0	0
Q8C553	13	1071.66	0.0047774	1.60031	5.6764e+06	5.41165e+06	4.57049e+06	6.99727e+06	5.66395e+06	9.06408e+06	9.05801e+06	7.99986e+06	1.07707e+07	8.42779e+06	13	17	14	14	19	20	20	17
Q8BTY2	3	265.12	0.00487455	1.81339	576599	434601	323875	497931	458252	830991	832574	898163	914761	678465	1	1	0	3	5	5	4	5
B0QZW1	2	171.13	0.00493626	0.459393	131168	131999	165827	197236	156558	71921.4	44760.6	87314.7	85803.8	69806.5	0	2	1	2	0	0	0	0
Q3TCS7	1	43.95	0.00496344	0.450788	33429.7	71822.5	55589.7	51845.1	53171.8	23969.2	20533.1	26088.4	20894.7	28360.6	0	0	1	0	0	0	0	0
UPI0000D6634B	1	60.87	0.00496655	2.17678	137659	124387	105518	154356	130480	284027	283601	267251	397852	187403	1	3	2	3	3	3	2	3
Q14BH8	3	151.9	0.00497688	0.666327	261352	259237	243468	337679	275434	183529	156164	184688	207702	185563	1	2	0	1	0	0	1	0
A0JNS9	1	54.85	0.0050405	3.49028	1.14374e+06	1.44635e+06	1.66018e+06	3.50301e+06	1.93832e+06	6.76528e+06	5.07347e+06	4.5054e+06	9.65497e+06	7.82729e+06	1	1	2	2	2	2	3	2
Q8BVP6	1	31.45	0.00510127	1.47082	278605	229220	324402	329270	290374	427089	433827	434963	384475	455092	0	0	0	1	0	1	2	2
Q3UWG5	2	113.26	0.00511144	0.540605	2.93235e+06	2.82209e+06	3.93226e+06	4.09179e+06	3.44462e+06	1.86218e+06	2.02576e+06	1.99803e+06	2.09014e+06	1.33478e+06	3	3	3	3	2	3	3	2
Q99LR1	3	156.92	0.00522447	0.692692	512421	470546	484771	593754	515373	356995	343244	316741	433892	334103	2	4	1	2	1	0	2	1
P68676	1	28.21	0.00530071	2.079	1.81906e+06	2.85244e+06	2.23347e+06	3.60701e+06	2.628e+06	5.46361e+06	5.64819e+06	4.93094e+06	4.4153e+06	6.86001e+06	0	0	0	0	0	0	1	0
A2AI52	1	31.83	0.00536271	2.11126	23975.9	39467.9	25203	47878.9	34131.4	72060.3	80712	76434.9	58200.7	72893.6	1	0	0	0	0	0	1	0
Q3UBS8	1	30.08	0.00536685	0.694309	250532	247187	241413	320186	264829	183874	198048	161834	202627	172984	1	1	1	1	1	0	0	0
Q3UM18	1	30.5	0.00557392	3.01018	47314.8	79096.1	36614.8	136735	74940.2	225584	222914	219001	226398	234021	0	0	0	0	0	0	1	0
A0PJN2	1	73.07	0.0057196	5.74786	1215.81	6342.44	9638.56	4357.28	5388.52	30972.5	28847.5	32302	41338.3	21402.2	0	0	0	0	0	0	0	1
Q8BK99	3	113.95	0.0059725	1.46257	147260	167856	174394	226567	179019	261828	258847	243294	273475	271695	0	1	0	0	1	0	1	2
B4U4T9	1	45.37	0.00615497	0.641994	117899	177442	155991	153293	151156	97041.4	102148	106206	80333.2	99478.3	1	1	1	0	0	1	1	1
Q3TXJ4	2	113.88	0.00623123	1.48296	179042	116845	167583	150040	153378	227453	231046	218426	245238	215101	1	1	2	1	2	1	2	3
Q6P8X1	1	31.1	0.0062474	0.418614	13844	16027.6	22024.6	20994	18222.5	7628.22	4193.84	7762.69	9593	8963.33	0	0	0	0	0	0	0	0
P48771	2	199.94	0.00634531	1.30378	1.07682e+06	1.12347e+06	1.2132e+06	947783	1.09032e+06	1.42153e+06	1.55596e+06	1.33005e+06	1.3257e+06	1.47442e+06	3	3	3	3	5	5	5	5
B2RWX6	1	28.81	0.00637469	2.48453	689861	1.87909e+06	1.26897e+06	1.30208e+06	1.285e+06	3.19263e+06	2.715e+06	2.9646e+06	4.27666e+06	2.81427e+06	0	1	0	0	0	0	0	0
Q62108-2	4	189.1	0.00640914	2.07367	103567	134814	153808	187506	144924	300524	312920	312149	372464	204563	0	2	2	2	3	2	2	0
Q8BVS1	1	31	0.00663591	1.83534	110918	172679	145593	159143	147083	269949	247183	318166	198511	315935	1	1	1	0	0	0	1	0
UPI0000564D25	1	30.46	0.00663591	1.83534	110918	172679	145593	159143	147083	269949	247183	318166	198511	315935	1	1	0	1	0	0	0	1
A2AF47	1	32.95	0.0066741	1.61986	449061	494149	402984	673365	504890	817850	880435	790813	709815	890336	0	2	1	1	1	2	1	1
Q9CQQ0	1	33.96	0.00694789	2.19577	14441.3	12980.5	20186.3	9733.56	14335.4	31477.3	37726.7	22743.9	27047.7	38391	0	0	0	0	1	0	0	0
Q9JL56	2	101.93	0.00714901	1.72628	75061.4	64410.9	66578.7	102899	77237.6	133334	131018	103383	154609	144326	0	0	1	0	2	1	1	0
B1AYN8	1	51.68	0.00724411	1.43237	261224	217840	175760	229304	221032	316599	339596	282985	332306	311510	1	1	1	1	1	1	1	2
Q80WJ7	2	103.47	0.00727498	1.34914	172492	206752	186062	235769	200269	270192	282972	247464	288418	261914	3	3	3	3	1	2	3	2
UPI0000D62797	3	138.14	0.00731321	1.42724	890293	776897	665809	1.00495e+06	834486	1.19101e+06	1.2261e+06	1.11736e+06	1.16988e+06	1.25071e+06	4	0	0	0	1	0	1	0
Q91V14	23	2096.92	0.00737875	0.677967	2.62946e+07	2.78039e+07	2.90921e+07	3.02724e+07	2.83658e+07	1.9231e+07	1.84114e+07	2.00525e+07	2.36045e+07	1.48557e+07	37	45	42	43	35	39	35	31
UPI0000F22168	1	90.68	0.00743607	2.13381	139712	93053.5	74015.4	138730	111378	237659	295972	191681	273301	189680	0	1	1	1	1	1	2	0
B1AWL7	1	100.56	0.00756152	0.288235	135042	178084	159400	271321	185962	53600.8	68187.3	41271.2	83507	21437.6	0	1	0	0	0	0	0	0
O31999	1	36.28	0.00756672	0.545608	282927	232001	232096	265082	253026	138053	145028	169199	85430.7	152555	1	0	1	0	0	0	0	0
B2CY76	2	108.44	0.00758976	0.374382	210219	243239	344781	155218	238364	89239.1	66141.7	119536	56688.6	114590	1	2	1	1	0	0	1	1
Q9ERS2	6	474.13	0.00794079	1.49054	3.17213e+06	2.85641e+06	3.57973e+06	3.53771e+06	3.28649e+06	4.89866e+06	4.70729e+06	5.45102e+06	5.58589e+06	3.85044e+06	9	9	9	7	11	12	11	7
Q5SXR6	24	1777.56	0.00818593	0.715593	8.3241e+06	6.95474e+06	6.83084e+06	8.46461e+06	7.64357e+06	5.46968e+06	5.5984e+06	4.48758e+06	5.89909e+06	5.89367e+06	24	20	16	14	10	6	11	9
B2L0P5	1	65.85	0.00832773	0.340414	233431	168067	214917	115787	183050	62312.9	90634.2	68051.1	28882.3	61683.8	1	0	1	0	0	0	0	0
UPI00015534AA	1	32.54	0.00843922	6.71068	39118.8	93401.4	42883.3	19861.8	48816.3	327591	103934	385802	579616	241011	0	0	0	0	0	2	2	0
Q8BH78	6	628.94	0.00853165	0.625562	3.97493e+06	3.3285e+06	3.46018e+06	4.05459e+06	3.70455e+06	2.31743e+06	2.72396e+06	2.09738e+06	2.75333e+06	1.69503e+06	9	8	9	7	5	5	6	4
Q50HX1	2	257.43	0.0086037	0.571581	790218	755310	1.06801e+06	1.21488e+06	957104	547062	641016	518627	593494	435112	2	2	3	3	1	0	1	0
A2AMQ5	4	408.26	0.00866741	0.600158	5.92998e+06	5.55379e+06	6.25366e+06	9.0112e+06	6.68716e+06	4.01335e+06	4.04384e+06	4.33402e+06	4.44468e+06	3.23086e+06	6	6	5	4	6	4	5	4
Q8JZN3	1	60.58	0.00880928	2.06555	718377	674693	570852	1.15844e+06	780590	1.61235e+06	1.91276e+06	1.92802e+06	1.44045e+06	1.16816e+06	1	2	1	1	1	1	2	1
UPI0000D65CAD	1	100.24	0.00893149	0.469999	159744	308506	330730	270845	267456	125704	124667	160075	119742	98332.8	1	1	1	0	0	0	0	0
Q4U4S6	1	30.11	0.00895435	0.45332	378466	247675	355668	559150	385240	174637	197167	156476	129764	215140	0	0	0	1	0	0	0	0
A2AJM6	2	107.66	0.00903625	1.37998	144883	125890	136214	129735	134181	185166	177893	215895	196374	150503	2	0	1	0	1	1	1	1
UPI0000D669BA	1	29.45	0.0090554	2.00394	52210	66585.2	51488.6	107966	69562.5	139399	123883	116746	146200	170766	0	0	0	0	1	0	1	0
O35633	7	547.56	0.00921137	0.704199	1.09846e+06	1.33504e+06	1.36441e+06	1.1221e+06	1.23e+06	866167	1.01486e+06	921358	806590	721862	3	7	7	4	4	6	3	4
Q3V2E0	1	139.31	0.00930436	0.424297	3.09223e+06	2.467e+06	4.7366e+06	3.06087e+06	3.33917e+06	1.4168e+06	1.83576e+06	1.89495e+06	943308	993182	5	5	5	5	3	4	1	1
B2RXY2	1	29.88	0.00955944	0.599332	195652	217468	259200	320351	248168	148735	150796	176555	148110	119479	1	0	0	0	0	0	0	0
Q0VF54	6	363.36	0.00958767	0.502483	553204	667918	858949	456280	634088	318619	319351	320131	409442	225550	1	4	3	2	2	2	0	0
Q9D3A9	4	395.51	0.00966285	1.52224	834132	924977	1.0786e+06	1.42735e+06	1.06626e+06	1.62311e+06	1.66174e+06	1.57963e+06	1.6757e+06	1.57538e+06	5	5	3	4	5	5	7	4
UPI0000D8A840	24	2069.55	0.00977545	1.39502	6.49939e+06	8.34874e+06	7.81753e+06	9.15075e+06	7.9541e+06	1.10962e+07	1.10047e+07	1.13107e+07	1.24675e+07	9.6017e+06	10	14	16	18	25	26	28	20
Q5ICG6	8	524.26	0.0097881	1.53225	689408	666257	674876	957902	747111	1.14476e+06	1.04781e+06	1.11401e+06	1.41104e+06	1.00619e+06	3	3	2	6	7	6	6	4
Q96EC0	3	136.01	0.00981101	2.77282	1.2085e+06	995694	1.20247e+06	1.8181e+06	1.30619e+06	3.62184e+06	2.27956e+06	2.37666e+06	3.90883e+06	5.92228e+06	3	3	3	3	3	3	2	3
Q71QD2	1	37.36	0.00997338	1.50343	989109	971528	1.06553e+06	1.33313e+06	1.08983e+06	1.63848e+06	1.78549e+06	1.46433e+06	1.93663e+06	1.36746e+06	1	0	2	2	1	1	1	2
Q80X16	1	29.75	0.00997338	1.50343	989109	971528	1.06553e+06	1.33313e+06	1.08983e+06	1.63848e+06	1.78549e+06	1.46433e+06	1.93663e+06	1.36746e+06	0	1	1	0	0	1	0	2
Q9DB10	2	54.34	0.0100278	0.585827	753838	616800	802975	979138	788188	461742	509253	453902	333805	550007	1	1	0	0	0	1	0	0
A0SE42	1	61.68	0.0102325	0.545201	420643	300039	407152	315619	360863	196743	164167	187273	147213	288319	3	2	2	2	0	1	1	2
Q3TFG3	1	47.59	0.0103959	1.94498	28863.6	15954.5	17248.8	20999.4	20766.6	40390.5	51621.2	35091	45293.7	29556.3	1	0	0	0	1	0	0	0
Q8R0W0	1	31.42	0.0104219	0.237743	518205	209547	303743	324399	338974	80588.6	65998	94824.6	23122.4	138409	0	0	0	1	0	0	0	0
UPI0001552A21	3	201.42	0.0105527	0.775474	703921	554065	563497	705179	631666	489840	480913	498726	496248	483473	2	1	1	1	2	3	2	1
Q3TF84	6	413.15	0.0108775	0.727889	1.56175e+06	1.56968e+06	1.87466e+06	2.04253e+06	1.76215e+06	1.28265e+06	1.31855e+06	1.2772e+06	1.43485e+06	1.1e+06	5	4	4	1	2	3	4	2
Q3UJU9	4	443.27	0.0109441	1.68303	974815	808685	811382	1.19573e+06	947652	1.59492e+06	1.40205e+06	2.1081e+06	1.28855e+06	1.581e+06	2	4	3	4	4	3	3	3
Q69Z98	1	32.5	0.0109813	4.92147	8899.68	14017.4	27165.8	3651.81	13433.7	66113.3	42519.8	104566	39552.5	77815.2	0	0	0	0	0	0	2	0
Q5F2C5	5	356.55	0.0110154	1.59979	1.36731e+06	844081	960791	1.12708e+06	1.07482e+06	1.71948e+06	1.70503e+06	1.83401e+06	1.97651e+06	1.36236e+06	5	7	7	7	7	6	7	7
Q0QEZ4	1	35.58	0.0110888	3.24093	15267.6	27519.1	28866.9	12000.4	20913.5	67779.1	46156	100841	86077.2	38042.2	0	0	0	0	0	0	1	1
Q3TZX3	2	95.92	0.0112107	1.34342	84468.5	76140.7	98558.8	110377	92386.2	124114	130721	124941	120486	120308	1	1	1	1	1	0	1	2
Q3THG0	3	99.14	0.0113883	2.06767	81720.3	151413	142472	182231	139459	288355	226556	243198	375230	308435	0	0	0	0	0	0	2	0
P97797	2	137.21	0.0114006	1.70614	75536.1	105256	99956.9	118907	99913.8	170467	195098	146606	208867	131297	0	0	0	0	0	0	2	0
Q3TZL2	1	38.68	0.0114085	0.447101	158145	77797.3	82340.7	122908	110298	49314.1	51559.3	47951.2	64836.5	32909.6	1	0	0	0	0	0	0	0
Q9CWI9	1	47.1	0.0114239	4.48552	477130	540566	466734	71408.3	388960	1.74469e+06	1.61167e+06	1.78161e+06	1.79864e+06	1.78682e+06	1	0	1	0	1	2	1	1
Q9QVW5	1	28.7	0.0114239	4.48552	477130	540566	466734	71408.3	388960	1.74469e+06	1.61167e+06	1.78161e+06	1.79864e+06	1.78682e+06	0	0	0	0	0	0	1	0
UPI00001C4400	1	31.95	0.0115685	3.40058	12402.2	13862.1	17403.8	28145.3	17953.3	61051.8	30133	42541.5	67334.9	104198	0	0	0	0	0	0	1	1
Q9ES97	1	66.27	0.0116013	2.5289	272054	288373	235292	92721.8	222111	561694	695353	464458	499965	587001	0	0	0	0	1	0	1	1
A8Z284	1	31.09	0.0117758	2.15762	39417.5	19584.3	56309	33122.7	37108.4	80065.7	74706.3	89005.3	90492.7	66058.4	0	1	0	0	1	1	1	0
P15105	4	292.4	0.0118429	1.50184	574598	473914	427649	410473	471658	708353	717688	566855	858297	690574	1	2	2	1	4	2	4	4
Q8R1W8	1	73.02	0.0119279	11.1591	8898.44	1400.7	1969.03	32511.2	11194.9	124925	75052.4	197305	189865	37477.9	0	0	0	0	0	1	1	0
UPI0000511FE4	1	31.17	0.0119335	2.97138	25776.1	53090.6	18099.4	82215.1	44795.3	133104	141113	147746	104689	138867	0	0	0	0	1	0	0	0
Q8R2Y8	1	54.66	0.0120161	2.19288	26205.2	38966.7	43046.7	46100	38579.7	84600.7	88197.8	66848.5	126046	57310.6	1	0	0	1	1	1	1	0
O88704	6	449.87	0.0120576	0.748422	972682	1.02369e+06	1.14621e+06	1.02864e+06	1.04281e+06	780459	857512	789139	854323	620864	6	2	4	2	0	1	1	0
UPI0000D66949	4	185.48	0.0121917	0.592236	386619	352505	433902	518742	422942	250481	211707	205009	355302	229908	3	5	2	1	3	2	4	1
UPI00001E44B1	5	466.95	0.0122564	1.2829	2.06675e+06	1.55047e+06	1.69184e+06	1.89544e+06	1.80113e+06	2.31067e+06	2.44563e+06	2.43667e+06	2.22783e+06	2.13254e+06	5	6	3	2	4	5	5	4
B2RWY4	1	32.08	0.0123109	2.78005	371109	235727	157374	701027	366309	1.01836e+06	1.13223e+06	892103	862114	1.187e+06	0	0	0	0	1	0	0	0
Q8CFT3	2	152.39	0.0125009	0.635207	290244	275430	237246	364775	291923	185432	207835	140227	208339	185326	0	1	1	1	1	0	0	1
Q8C3M7	1	40.77	0.0125161	0.697378	157546	169636	188898	226299	185595	129430	140392	119387	146168	111772	0	1	1	1	0	1	0	0
Q6ZPG3	1	28.07	0.0125344	0.284378	496713	139800	144447	313949	273727	77842	67531.4	77507	71038.8	95290.8	1	0	0	0	0	0	0	0
Q3THJ6	5	210.04	0.0126414	1.4796	548795	350857	344066	437324	420261	621818	668440	639860	557466	621506	3	3	3	2	3	3	3	3
Q9ES97-3	2	202.16	0.0126494	1.7772	600505	770962	604914	928789	726292	1.29077e+06	1.48636e+06	1.14999e+06	1.59599e+06	930734	2	4	2	4	3	3	4	4
Q8BGN8	2	143.65	0.0126929	0.64817	1.707e+06	2.05628e+06	2.19873e+06	2.37767e+06	2.08492e+06	1.35138e+06	1.46821e+06	1.1784e+06	1.69203e+06	1.06689e+06	2	3	3	3	3	1	1	2
Q9QZQ8	4	261.51	0.012741	1.84702	493589	433854	343576	720538	497889	919614	822989	940760	1.16322e+06	751488	1	1	1	1	2	1	2	3
Q8K0D1	6	347.42	0.0127424	1.67621	1.07927e+06	794873	776632	1.07013e+06	930227	1.55926e+06	1.94375e+06	1.75439e+06	1.34932e+06	1.18956e+06	4	4	2	4	7	5	7	2
Q8VDX7	2	121	0.012788	1.71198	154167	80398.1	99952.7	117882	113100	193626	201231	185304	230656	157312	2	1	1	2	1	2	2	0
Q9CPQ8	2	365.79	0.013062	0.641981	2.10199e+07	2.24927e+07	2.77514e+07	2.85108e+07	2.49437e+07	1.60133e+07	1.67345e+07	2.05759e+07	1.28354e+07	1.39075e+07	8	8	9	6	8	9	8	6
UPI0001552DFF	1	28.96	0.0132995	3.67178	12195.2	14415.1	25086.3	3412.37	13777.2	50587	52126	61669.5	37983.7	50569	0	0	0	0	1	1	1	1
UPI00015DF3D6	1	29.59	0.0134487	1.47789	302900	225436	223496	307105	264734	391248	464011	339272	408878	352831	0	0	0	0	0	0	1	0
O31976	1	27.79	0.0136828	1.73699	1.43451e+06	1.21655e+06	1.06555e+06	1.31515e+06	1.25794e+06	2.18502e+06	2.54886e+06	2.33985e+06	1.39968e+06	2.45169e+06	0	0	0	0	0	1	0	1
Q8CGW9	1	39.41	0.0138806	2.54393	17933.4	18987.9	16018.1	55551.2	27122.6	68998.1	68652.3	61386.3	55103	90850.6	0	0	0	0	1	0	0	0
UPI0000D66F6C	1	35.21	0.0139842	1.80091	64292.9	59549.9	55552.5	113310	73176.3	131784	163838	114674	119868	128757	1	1	0	0	0	0	1	0
P46638	4	260.89	0.0142094	0.741407	1.06608e+06	928644	955540	1.19374e+06	1.036e+06	768100	681174	878097	833528	679598	1	0	1	1	1	2	2	1
Q9CQJ8	3	168.9	0.0145308	1.30663	480289	562396	609295	472558	531134	693993	722273	691135	759962	602604	4	4	4	3	4	4	3	3
A3E4A9	1	130.29	0.0147279	0.526591	852720	1.23669e+06	1.53439e+06	1.68181e+06	1.3264e+06	698470	694565	683100	888900	527317	0	1	1	1	0	0	1	0
P18872	12	1109.7	0.0148131	0.764155	2.54813e+07	3.18918e+07	2.99178e+07	3.3985e+07	3.0319e+07	2.31684e+07	2.39364e+07	2.13849e+07	2.60918e+07	2.12605e+07	27	31	33	28	25	24	24	22
UPI0000D63AD1	1	93.68	0.014868	0.729066	1.46623e+06	1.81814e+06	1.64819e+06	2.04818e+06	1.74518e+06	1.27235e+06	1.35438e+06	1.23426e+06	1.41845e+06	1.08233e+06	3	3	3	4	2	3	2	3
A0A4W9	3	304.04	0.0148833	0.678898	983160	1.37953e+06	1.19712e+06	1.49806e+06	1.26447e+06	858446	825216	875760	1.00082e+06	731984	1	1	3	1	1	0	0	0
Q9QYA2	5	351.13	0.0150864	1.56775	896061	801817	725440	1.04561e+06	867231	1.3596e+06	1.26531e+06	1.37093e+06	1.74944e+06	1.05273e+06	3	5	4	1	3	2	2	1
UPI0001552FA0	2	66.94	0.0150867	0.374652	273853	139678	344799	230241	247143	92592.6	85009.5	93802.9	47474.7	144083	1	0	1	0	0	0	0	0
Q7TN20	1	29.25	0.015168	0.6185	810965	674497	801291	904127	797720	493390	458357	442924	367937	704341	0	1	1	1	0	0	0	0
Q3TUQ5	1	28.61	0.0159547	0.600389	118671	83659.8	97535.4	81110.4	95244	57183.4	69787.3	39755.1	51730.6	67460.8	0	0	0	1	0	0	0	0
Q3TLP8	2	200.49	0.0159972	1.65721	501131	665961	595769	432577	548860	909574	1.05985e+06	911955	1.02875e+06	637737	3	2	2	2	2	2	2	3
Q9D1H6	1	28.57	0.0160792	2.43535	13009.4	25852.7	14790.5	41134.8	23696.8	57710	39332	60729.8	71044.8	59733.5	0	0	0	0	0	0	1	0
UPI000154AC1C	1	30.03	0.0162979	0.179317	46767.1	28265.8	36756.3	7132.18	29730.3	5331.14	3267.53	6971.77	3239.39	7845.9	0	0	0	0	0	0	0	0
Q3TQ93	2	103.49	0.0164391	0.662356	5.8172e+06	3.81686e+06	4.28247e+06	5.16086e+06	4.76935e+06	3.15901e+06	3.56842e+06	3.20485e+06	2.48249e+06	3.38028e+06	3	3	4	3	5	3	4	3
Q4FJP8	6	399.12	0.0164492	0.758333	956223	999549	1.28168e+06	1.07328e+06	1.07768e+06	817243	828294	769071	935909	735697	2	6	5	3	2	3	3	2
Q9CQ22	1	81.29	0.016619	0.720873	103116	118762	93506.4	91609.1	101748	73347.7	77244	62886.2	88916	64344.5	1	0	1	0	0	0	0	0
Q3TSQ7	2	82.67	0.0171267	1.40819	357912	484422	402793	509361	438622	617662	514933	676106	592935	686674	1	1	0	1	0	0	1	1
Q5NCB7	1	35.26	0.017151	0.245455	52778	20543.2	11577.6	23316.6	27053.9	6640.5	3000.13	8378.45	5016.85	10166.6	1	1	0	0	0	0	0	0
B1AYN7	3	207.91	0.0172482	0.58321	1.152e+06	1.22617e+06	1.0265e+06	871838	1.06913e+06	623525	730166	780067	593888	389977	5	2	1	2	1	2	3	1
Q8BXV2	1	106.21	0.0175281	0.479954	123150	165339	156179	317941	190652	91504.2	101337	89209	87061.7	88409.3	0	1	0	1	0	0	0	0
UPI0000D66DD8	1	64.49	0.0175385	0.470496	514685	221369	416593	464074	404180	190165	232316	163598	222476	142271	1	1	2	2	0	1	1	0
Q3TJD3	1	69.71	0.017946	1.82986	28235.4	27946.9	23933	51503.9	32904.8	60211.2	60158.1	58673.8	75747.8	46265.2	1	0	1	0	0	0	1	0
Q3V2F4	1	31.88	0.01803	1.61201	141698	146062	163809	244032	173900	280328	299698	256201	337818	227596	1	0	1	1	0	0	0	0
UPI00001E4495	1	31.84	0.0181071	4.20129	38960.9	17891	24203.3	3370.4	21106.4	88674.1	89293	92225.1	68849.6	104329	1	0	0	0	0	0	1	0
Q8VE91	1	33.03	0.018383	3.69655	8611.81	7416.25	7805.67	1515.5	6337.31	23426.1	16382.5	22788.5	18199.5	36334	0	0	0	0	0	1	0	0
UPI0001A48FAB	3	199.53	0.0184428	0.690971	646085	579303	556810	608762	597740	413021	481360	374937	494501	301286	4	4	3	3	2	2	2	2
Q9CRD0	2	195.58	0.0184502	0.661533	394255	518255	562670	613921	522275	345502	434457	327020	290326	330205	0	0	0	1	1	1	1	0
Q5XG71	2	60.73	0.0185286	7.61617	16245.7	4955.97	832.639	11840.4	8468.65	64498.7	71590.8	27536	43048.1	115820	0	0	0	0	1	1	0	1
Q9T1X2	1	33.43	0.018568	2.68917	137549	144362	152995	568283	250798	674436	757085	843776	466237	630646	0	1	0	0	0	1	0	0
P14152	1	31.08	0.0186866	1.3963	60400.4	53781.5	45907.8	67533.9	56905.9	79457.9	82697.4	70187.3	93075.5	71871.5	1	0	0	0	0	0	1	0
UPI0000D626DD	1	32.44	0.0187105	0.54578	517643	257082	350965	414953	385161	210213	182705	171946	285309	200893	0	1	0	1	0	0	0	0
P14733	15	1242.6	0.0193021	1.46165	4.16117e+06	5.00587e+06	4.08599e+06	6.62534e+06	4.96959e+06	7.2638e+06	6.89319e+06	6.4612e+06	8.31664e+06	7.38416e+06	12	13	13	13	17	17	20	11
P21619	9	524.15	0.0195542	1.37698	964197	926637	777143	1.21947e+06	971862	1.33823e+06	1.43941e+06	1.26204e+06	1.45191e+06	1.19957e+06	3	4	2	6	7	4	8	5
B2L0P7	1	73.47	0.0195738	2.8529	109773	166526	99038.6	497214	218138	622325	442199	510075	773170	763854	1	2	1	2	2	2	1	3
A0JLR3	1	28.25	0.0197968	5.73059	30887.2	9582.95	12067.4	1155.66	13423.3	76923.6	93480.3	73111.1	49960	91142.8	0	0	0	0	0	1	0	0
Q3UWI3	1	52.42	0.0200005	0.434829	91777.7	67365.2	46310.4	106663	78029.1	33929.4	27968.7	51952.1	35100.8	20695.7	0	0	1	1	0	0	0	0
Q9D8E6	2	219.04	0.0201903	1.78876	444597	278120	268324	315379	326605	584218	670518	596427	695264	374662	1	2	2	1	2	2	3	1
UPI00001F66E5	1	45.88	0.020351	0.446613	44372.5	52755.5	41245.6	103358	60432.8	26990.1	25367.7	26201	36195.1	20196.5	1	0	0	0	0	0	0	0
A2ASZ8	2	95.95	0.020502	0.571823	187202	181084	325082	287931	245325	140282	129867	165772	152805	112685	0	0	1	0	1	0	1	0
UPI00001C3E3B	1	45.34	0.0205343	1.5277	91155.4	140376	122053	100310	113474	173354	157827	136850	210894	187845	0	1	1	1	0	0	0	0
Q3TH34	1	28.72	0.0205343	1.5277	91155.4	140376	122053	100310	113474	173354	157827	136850	210894	187845	0	0	0	0	0	0	1	0
Q99KA2	4	379.06	0.02063	1.93472	5.12968e+06	7.19442e+06	5.80998e+06	3.28748e+06	5.35539e+06	1.03612e+07	1.30211e+07	7.31521e+06	1.23211e+07	8.78736e+06	6	9	7	8	11	9	10	9
Q3TXF9	27	2659.16	0.0206646	0.841097	1.19985e+08	1.09744e+08	1.21567e+08	1.29778e+08	1.20268e+08	1.01157e+08	1.04575e+08	1.02104e+08	1.08973e+08	8.89776e+07	85	102	104	98	78	76	84	68
Q3TNR7	2	185.23	0.0206886	0.740467	1.98594e+06	2.25731e+06	2.15408e+06	2.86707e+06	2.3161e+06	1.71499e+06	1.99774e+06	1.61191e+06	1.62862e+06	1.62171e+06	3	4	5	4	1	1	1	0
UPI0000F22466	1	30.18	0.0214356	0.736651	1.75061e+06	1.66421e+06	2.0924e+06	2.1327e+06	1.90998e+06	1.40699e+06	1.51375e+06	1.11593e+06	1.5843e+06	1.41398e+06	1	0	0	0	0	0	0	1
Q9ESW4	5	340.7	0.0218545	1.38308	791295	776819	956806	1.09315e+06	904518	1.25102e+06	1.17814e+06	1.19722e+06	1.51666e+06	1.11205e+06	4	4	2	2	5	3	3	2
UPI0000605073	1	55.5	0.0223736	0.294355	41103.1	27525	17506	27756.3	28472.6	8381.07	13888.9	8975.57	8614.32	2045.46	0	0	0	0	0	0	0	0
A3E4B0	2	272.76	0.022381	1.77263	8.94896e+06	9.16117e+06	9.43625e+06	1.69257e+07	1.1118e+07	1.97082e+07	1.81454e+07	1.96157e+07	2.62021e+07	1.48695e+07	5	5	6	7	9	8	8	8
Q3TQ07	1	35.56	0.0224886	0.528388	654599	1.58132e+06	1.12462e+06	1.31041e+06	1.16774e+06	617017	571300	641954	582807	672009	1	1	0	1	0	1	0	0
P50153	1	37.7	0.0225115	0.670951	191056	184232	164309	285386	206246	138381	136701	148958	138431	129432	1	0	0	1	0	1	0	0
B6DZX2	1	29.93	0.0229872	1.75433	42886.9	20781.9	26450.1	33995.1	31028.5	54434.2	64425.6	56774.4	38826.9	57710	0	0	0	0	0	0	0	1
Q9CQV1	1	52.47	0.0230858	0.68711	184476	160964	214204	170431	182519	125410	130980	150913	130194	89554.7	1	0	0	1	0	0	0	0
A2A6F8	1	106.46	0.0231595	0.468196	322471	157357	233976	362153	268989	125940	129271	89676.5	185999	98810.9	1	1	1	1	1	0	1	0
P98191	3	208.17	0.0232559	1.51871	384070	527530	431513	606387	487375	740181	773870	737101	885628	564124	0	1	1	1	0	2	3	1
Q3THL7	8	882.82	0.0234952	0.792943	2.31636e+07	2.22261e+07	2.94218e+07	2.81434e+07	2.57387e+07	2.04093e+07	2.09298e+07	2.00836e+07	2.15934e+07	1.90305e+07	15	19	17	21	10	8	11	9
Q4VAD3	1	32.97	0.0240045	2.30277	9264.16	14022.6	7869.72	23336.9	13623.3	31371.4	27502.7	32856.3	44935.2	20191.5	0	0	0	0	0	0	1	0
B1AWQ1	1	28.52	0.0240358	7.07788	5675.65	597.117	7539.69	5809.48	4905.48	34720.4	23683.6	37725.2	11247.6	66225.3	0	0	0	0	0	0	0	1
Q99N28	5	307.68	0.0240955	0.710952	1.43119e+06	1.90666e+06	1.89555e+06	1.95121e+06	1.79615e+06	1.27698e+06	1.26529e+06	1.1472e+06	1.61659e+06	1.07883e+06	4	6	7	3	1	1	1	1
Q91XV3	4	447.09	0.0241022	0.511742	1.10059e+06	1.20177e+06	1.44832e+06	2.61704e+06	1.59193e+06	814659	762677	847170	942955	705833	3	1	5	3	2	2	2	1
Q8BVA2	1	39.69	0.0241556	0.549802	175437	183218	213087	319170	222728	122456	155520	125428	130382	78494.3	0	1	0	0	0	0	0	0
A8IP90	9	439.06	0.0244457	1.49152	835317	658330	717130	1.09634e+06	826780	1.23316e+06	1.19407e+06	1.21107e+06	1.50449e+06	1.023e+06	2	1	3	0	3	2	2	1
B1ATY0	3	183.96	0.0246668	0.66026	1.91883e+06	1.5551e+06	1.79454e+06	1.14033e+06	1.6022e+06	1.05787e+06	1.19519e+06	1.07232e+06	860257	1.10371e+06	4	3	3	2	2	2	2	1
Q8VEK2	1	56.54	0.0251671	0.367598	88697.1	128691	101700	184219	125827	46253.5	72138.5	43366.8	54058.5	15450.4	1	1	1	1	0	1	0	0
P18572	8	914.25	0.0252311	1.16518	1.19707e+07	1.07831e+07	1.14442e+07	1.1973e+07	1.15428e+07	1.34494e+07	1.38174e+07	1.38197e+07	1.43901e+07	1.17705e+07	15	13	17	13	13	16	17	15
B4U511	1	36.57	0.0252531	2.04399	65013.7	122945	72868.6	174880	108927	222645	179909	185835	305644	219191	1	0	0	0	0	0	0	0
Q9CQ92	1	60.7	0.0252531	2.04399	65013.7	122945	72868.6	174880	108927	222645	179909	185835	305644	219191	0	1	0	2	0	0	0	1
Q505D7	2	120.63	0.0255583	1.26922	140559	148958	163452	179152	158030	200576	189198	208112	230534	174459	1	1	0	1	2	2	2	2
Q9AZN2	2	58.45	0.0256989	1.7949	1.21988e+06	930918	1.22939e+06	1.01718e+06	1.09934e+06	1.97321e+06	1.55787e+06	2.01051e+06	2.96805e+06	1.3564e+06	0	0	1	0	0	1	0	2
UPI0000D65FFD	1	71.21	0.0258251	0.565506	62942.8	49919	52712.2	72550.7	59531.2	33665.3	41621.3	18776.2	32735.1	41528.5	1	1	1	1	1	0	0	0
Q9CPU4	2	174.89	0.0259014	0.674652	548847	379464	487386	678194	523473	353162	336688	325287	386522	364152	3	3	2	4	1	2	1	2
Q4VAE8	3	201.37	0.0259147	1.29011	5.04061e+06	4.54242e+06	5.32805e+06	4.05635e+06	4.74186e+06	6.11751e+06	5.72864e+06	5.49924e+06	7.27503e+06	5.96712e+06	3	6	5	4	5	5	3	3
Q91WS0	5	533.75	0.0260461	1.36259	4.14293e+06	4.23647e+06	4.41078e+06	3.02259e+06	3.9532e+06	5.38657e+06	6.32488e+06	5.47751e+06	4.95308e+06	4.79079e+06	8	6	8	8	10	8	10	9
Q8R0E8	3	328.61	0.0263564	1.34612	1.11104e+06	1.03524e+06	1.23448e+06	1.36979e+06	1.18764e+06	1.5987e+06	1.75288e+06	1.48337e+06	1.85092e+06	1.30762e+06	0	3	1	4	2	3	2	2
UPI000002374C	1	93.69	0.0264134	0.606419	206437	187876	114508	196840	176415	106982	102541	82298.7	114346	128741	1	2	1	1	0	0	0	0
UPI0000D63876	3	121.65	0.0267251	0.799103	684649	575739	613915	745557	654965	523385	549181	554841	448417	541101	4	1	2	2	1	1	1	1
UPI0001552FEB	1	35.77	0.0273152	1.98075	98551.2	65385.7	43760.9	62687.8	67596.4	133892	131959	116260	89072.1	198277	1	0	0	0	1	0	0	0
UPI0000D63643	1	28.51	0.0273233	1.80461	130592	78192.1	54665.5	82869.1	86579.7	156243	176146	181400	109045	158381	0	0	0	0	1	0	1	1
UPI0000D77B1C	5	343.58	0.027789	1.81782	552782	550870	396465	899682	599950	1.0906e+06	813732	1.15072e+06	1.47352e+06	924422	4	3	2	4	4	4	6	5
Q6A0E9	4	205.84	0.0278039	1.30462	1.80506e+06	1.89761e+06	1.89552e+06	1.35228e+06	1.73762e+06	2.26693e+06	2.28999e+06	2.23207e+06	2.01069e+06	2.53498e+06	0	3	3	1	3	1	1	2
Q9D8L3	2	64.85	0.0282861	0.572314	243561	395658	364524	533720	384366	219978	177101	198572	263756	240483	1	1	2	0	0	1	1	0
Q61011	8	609.94	0.0285946	1.32397	3.90063e+06	4.0359e+06	3.50562e+06	5.19753e+06	4.15992e+06	5.50761e+06	5.46676e+06	5.20586e+06	6.39907e+06	4.95877e+06	11	12	12	12	10	8	10	6
UPI0000023C7F	2	125.87	0.0288307	2.4751	4.97847e+06	3.12812e+06	4.22402e+06	1.04192e+06	3.34313e+06	8.27457e+06	6.86885e+06	7.01787e+06	1.00386e+07	9.17289e+06	3	4	4	4	5	6	6	4
Q9AZY1	1	28.19	0.0289875	1.56157	153918	130555	106427	208154	149764	233866	254601	204704	199093	277066	0	0	0	1	0	1	0	1
A2AFW6	5	313.52	0.0293287	1.25237	2.06241e+06	2.0412e+06	2.06275e+06	2.64116e+06	2.20188e+06	2.75756e+06	2.46777e+06	2.5851e+06	2.97257e+06	3.0048e+06	7	5	5	8	9	8	9	9
Q3V3C2	4	281.37	0.0298604	0.790289	2.93821e+06	2.42296e+06	2.93458e+06	3.44688e+06	2.93566e+06	2.32002e+06	2.4303e+06	2.44778e+06	2.31788e+06	2.08411e+06	7	6	8	5	3	5	4	2
Q8JZN7	12	725.62	0.0308642	1.15582	1.98527e+06	1.8328e+06	2.08035e+06	2.13696e+06	2.00885e+06	2.32187e+06	2.48449e+06	2.46233e+06	2.21655e+06	2.1241e+06	9	7	9	7	6	11	5	5
Q3UBU0	2	81.69	0.0309263	0.678798	306031	256576	197712	255839	254039	172442	147254	139456	224067	178989	2	0	1	0	0	0	1	0
Q8VCM8	1	64.44	0.031258	2.69094	14259.3	40707.3	11327.7	77089.6	35846	96459.4	116069	88290.4	99136.6	82341.6	0	0	0	0	0	0	1	0
UPI0000021ACB	1	35.28	0.0316551	3.44153	11110.7	22098.2	4253.92	111853	37328.9	128468	132801	105074	126678	149321	0	0	0	1	1	1	0	0
Q5HZI1	1	29.24	0.0322904	1.91332	31144.8	60396.5	47342.7	79588.3	54618.1	104502	87059.2	148825	78582	103540	0	0	0	0	0	0	0	1
Q7TNR6	2	83.79	0.0323315	0.638801	85503.3	124675	135134	164699	127503	81448.9	83731	77300.2	96244.5	68520.1	1	1	1	1	0	1	2	0
Q68FE6	1	32.56	0.0326489	1.93332	78045.5	206226	138540	208520	157833	305141	253102	239823	375174	352466	0	0	0	1	0	1	0	0
UPI0001553B1C	1	55.07	0.0335782	2.53452	33765.3	20400.9	19495.7	5673.47	19833.8	50269.3	56672.7	42496	63095.6	38812.6	0	0	0	0	1	1	1	1
Q9D023	6	492.66	0.0337752	1.20207	1.76439e+06	1.62632e+06	1.8744e+06	1.50987e+06	1.69374e+06	2.03601e+06	2.16665e+06	1.79506e+06	2.20977e+06	1.97254e+06	8	8	12	8	8	8	10	7
Q3TIC8	6	394.06	0.0338352	1.48331	575812	904895	1.02148e+06	587257	772362	1.14565e+06	1.10251e+06	1.1761e+06	1.27901e+06	1.02498e+06	0	3	3	4	2	4	4	5
P97370	3	178.76	0.0340036	1.40466	464586	546035	589871	368461	492238	691426	792566	675714	733863	563562	3	3	2	2	2	2	3	1
Q3TDP3	1	55.93	0.0340148	1.70809	75252.9	61708.8	35742.8	75095.4	61950	105816	103245	80011.8	105838	134169	0	0	0	0	1	1	1	0
UPI0000D66609	5	324.18	0.0340409	0.496783	622124	275837	493136	565950	489262	243057	199921	174046	397358	200903	5	2	3	6	1	1	2	0
Q8BRD8	1	34.19	0.0342739	2.79397	74175.9	34926.1	20444.2	75371.6	51229.4	143133	117164	125454	80597.1	249319	1	0	0	1	1	1	0	0
UPI000024E7A8	3	119.03	0.0344165	1.60217	117074	123502	126753	75038.3	110592	177187	167305	175485	235320	130637	3	3	2	2	3	3	3	3
A8ATH9	1	27.83	0.0344601	1.71147	2.03774e+06	1.2779e+06	1.70046e+06	2.21266e+06	1.80719e+06	3.09295e+06	2.02573e+06	3.05687e+06	3.08069e+06	4.20849e+06	1	1	0	0	1	0	2	2
P06795	1	60.97	0.0345442	1.32088	129155	141661	161695	197081	157398	207905	190270	189513	217717	234119	0	1	1	1	0	0	0	0
Q8C163	2	67.67	0.0348623	0.708518	183664	157782	218431	263677	205889	145876	132697	160642	156089	134076	1	1	0	1	0	0	0	0
Q3U6K8	11	1326.21	0.0349664	0.86864	9.85479e+07	1.05491e+08	1.09876e+08	1.17678e+08	1.07898e+08	9.37249e+07	9.0795e+07	9.7869e+07	1.00511e+08	8.57244e+07	149	185	189	169	94	109	119	89
Q6P6L5	1	31.07	0.0354192	1.66466	2.64821e+06	2.8955e+06	2.29538e+06	1.24505e+06	2.27104e+06	3.7805e+06	3.25726e+06	3.61111e+06	3.66769e+06	4.58593e+06	0	1	1	1	0	1	0	1
Q8CAN1	5	303.44	0.0354879	1.59722	1.06171e+06	866499	1.02266e+06	597264	887035	1.41679e+06	1.85823e+06	1.50049e+06	1.14933e+06	1.15911e+06	3	3	3	3	5	5	5	4
UPI0000428B23	7	474.76	0.0358121	1.63196	1.37237e+06	1.73973e+06	1.59633e+06	1.14313e+06	1.46289e+06	2.38738e+06	2.67642e+06	2.13975e+06	3.14593e+06	1.58743e+06	4	8	6	3	7	5	8	4
A3KGR9	1	28.21	0.0361962	1.54267	51793.3	78492.1	66134.6	113636	77514.1	119579	126461	114969	134020	102865	0	0	0	0	1	0	0	0
UPI00001E8158	1	29.43	0.0367539	2.42633	4883.45	6846.55	7541.19	1547.37	5204.64	12628.2	14894.6	10507.6	9709.76	15400.6	0	0	0	0	0	0	0	0
Q6GTD3	11	784.64	0.0373661	1.39666	2.22369e+06	2.4381e+06	2.18931e+06	3.51714e+06	2.59206e+06	3.62023e+06	3.33859e+06	3.97919e+06	4.08368e+06	3.07948e+06	9	11	8	9	7	11	12	10
Q3TWH2	3	143.89	0.038211	1.35497	106779	148923	159774	99171.5	128662	174333	160105	180151	182157	174919	1	3	2	0	2	1	2	3
Q3TEK2	5	513.2	0.0383933	0.84126	6.34632e+06	5.71767e+06	6.24939e+06	7.28408e+06	6.39937e+06	5.38353e+06	5.31372e+06	5.34347e+06	5.98507e+06	4.89187e+06	10	9	8	9	7	9	8	8
Q7TNL5	1	38.94	0.0384871	2.39314	918627	758546	622345	161302	615205	1.47227e+06	1.65891e+06	1.47449e+06	1.34915e+06	1.40654e+06	1	2	0	0	0	0	0	0
Q62234	1	29.7	0.0384871	2.39314	918627	758546	622345	161302	615205	1.47227e+06	1.65891e+06	1.47449e+06	1.34915e+06	1.40654e+06	0	0	0	0	0	1	0	0
UPI00015DF09D	4	185.4	0.0385275	1.71621	380700	445144	390252	167124	345805	593475	632877	558197	643021	539806	1	2	1	0	1	1	2	1
Q9Z1R9	1	193.74	0.038577	0.536035	3.14127e+07	3.36544e+07	5.74255e+07	4.19271e+07	4.11049e+07	2.20337e+07	3.10607e+07	2.71056e+07	1.24638e+07	1.75046e+07	8	7	8	7	7	7	5	4
Q3U4N2	4	226.91	0.0386489	1.50995	431255	626121	516744	562851	534243	806679	675607	778432	1.12987e+06	642811	2	2	2	1	3	3	2	1
Q66V77	1	34.2	0.038963	1.86043	84017.2	149800	115648	57913.7	101845	189475	145389	234855	143882	233774	0	0	0	0	1	0	0	0
B0LAB8	2	112.36	0.039003	1.5001	199074	180077	140817	212029	182999	274518	301349	278326	328573	189823	0	0	0	0	1	2	0	1
Q3TB39	2	121.8	0.0393047	1.83908	181421	228706	153670	291916	213928	393431	236698	346717	530572	459736	2	2	1	2	0	0	3	1
A3E4A8	1	39.29	0.0393827	0.571703	252927	206931	263258	128719	212959	121749	154022	130346	84119.9	118509	0	1	0	0	0	0	0	0
Q8BM79	1	30.18	0.0395689	2.05393	69556.1	61708.6	75525.9	20820.7	56902.8	116874	106191	104702	108419	148187	0	1	1	1	0	0	1	0
Q8VDN2	9	668.79	0.0396374	0.633619	5.32529e+06	5.41463e+06	5.87063e+06	3.17184e+06	4.9456e+06	3.13362e+06	2.75766e+06	3.60661e+06	3.64421e+06	2.52601e+06	10	12	13	10	7	7	8	5
B1B1A5	6	745.68	0.0397482	1.35835	3.27592e+06	3.90159e+06	3.63303e+06	4.90802e+06	3.92964e+06	5.33783e+06	5.63304e+06	4.89348e+06	6.3973e+06	4.42751e+06	6	6	7	8	10	8	4	6
B1AWV7	7	450.18	0.0402154	1.37912	837289	1.03136e+06	703607	1.28787e+06	965032	1.33089e+06	1.40789e+06	1.29335e+06	1.35362e+06	1.26871e+06	3	7	1	5	8	6	7	6
A2A8D4	1	27.14	0.0410124	1.9052	46421.1	102314	82604.9	32913.2	66063.2	125864	100653	115452	163682	123668	0	0	1	0	0	1	0	0
Q3U542	2	199.41	0.0416609	0.486717	520650	540734	454743	525122	510312	248378	130768	121097	158295	583351	1	2	2	3	0	0	1	0
Q9D8B4	2	157.8	0.0418873	0.809102	1.49257e+06	1.44317e+06	1.5651e+06	1.27858e+06	1.44486e+06	1.16903e+06	1.40279e+06	1.12496e+06	1.15998e+06	988415	4	4	3	3	3	3	3	3
Q4KN89	1	58.99	0.0421325	0.0251915	64261.6	40115.7	28583.8	107855	60204.1	1516.63	2158.62	0	2660.79	1247.12	0	0	0	1	0	0	0	0
Q3TAB3	2	152.52	0.0422279	0.748985	279853	269225	303674	418047	317700	237952	265917	230272	231879	223741	1	1	1	2	0	0	0	0
Q8CF78	3	200.17	0.0423023	1.30597	385441	501146	544429	356761	446944	583695	572768	560249	653279	548485	3	2	3	1	2	3	2	2
UPI00001C3092	1	48.11	0.0424478	1.41525	248755	239799	273046	422551	296038	418967	412588	386087	495129	382064	2	2	2	2	2	2	2	2
Q6PFC6	1	30.24	0.0424543	2.53062	21134.6	10268	4978.44	2809.97	9797.74	24794.4	26200.1	24183.5	16655.9	32138	1	0	0	0	1	1	0	0
Q6ZQJ5	1	26.72	0.0426549	2.20125	166647	473172	373945	107350	280279	616963	560937	846650	553030	507232	0	1	0	0	1	0	1	1
Q5SX46	5	386.1	0.0430703	1.2083	4.67332e+06	4.55802e+06	4.80208e+06	6.27927e+06	5.07817e+06	6.13596e+06	6.24091e+06	6.18233e+06	6.33926e+06	5.78132e+06	8	12	11	8	8	7	9	11
UPI0000D8B120	2	202.17	0.0437115	3.00701	1.13475e+06	830081	674877	1.97819e+06	1.15447e+06	3.47151e+06	1.3358e+06	3.98646e+06	6.19254e+06	2.37125e+06	3	3	3	4	3	3	5	3
Q3TA54	1	64.54	0.0439649	0.314691	54261.4	21544.6	46487.4	33882.8	39044	12286.8	36291.7	5298.27	1527.36	6029.87	1	0	0	0	0	0	0	0
Q9CQZ5	1	69.81	0.0440856	2.40599	17503.7	30535.7	26238.7	5725.98	20001	48122.2	38819.6	35170.5	59111.1	59387.7	0	1	0	0	0	2	2	1
A2AHU3	1	28.91	0.0441831	0.589952	47486.1	53118.5	100899	61744.7	65811.9	38825.9	35199.8	36110.8	52036.6	31956.5	0	0	1	0	0	0	1	0
O31907	1	28.53	0.0443378	2.12447	44219.7	88212.3	55166.1	92413.2	70002.8	148719	98314.5	92158	230580	173824	1	1	1	1	0	1	0	1
Q3TA19	1	54.31	0.0449449	0.528609	66461.4	27386.4	45307.8	41067.5	45055.8	23816.9	27002.2	14903.8	20618.5	32743	1	0	1	0	0	0	0	0
Q4LG64	3	209.52	0.0449477	0.723198	197860	237710	264944	326003	256629	185594	176315	179933	223642	162486	0	2	1	3	0	1	1	0
Q9WVT6	4	432.2	0.0453305	0.804921	3.35398e+06	3.407e+06	3.0557e+06	4.10508e+06	3.48044e+06	2.80148e+06	2.39245e+06	3.04741e+06	3.0804e+06	2.68565e+06	5	6	7	7	7	7	6	7
UPI000060665B	1	59.66	0.0456312	3.00332	3563.96	4714.47	1341.43	360.202	2495.02	7493.33	7998.09	7924.84	5656.02	8394.39	0	0	0	0	0	1	1	1
Q3THZ3	4	203.21	0.0465307	0.657	647487	469913	497375	811420	606549	398502	462267	306947	474007	350788	2	1	1	4	2	3	2	1
B2RRQ1	1	64.39	0.0467726	0.533101	110036	131598	132022	195282	142234	75825.3	100095	73226.7	95478.8	34501.2	0	1	0	1	0	0	0	0
Q9CX10	1	69.63	0.046802	1.2716	130988	156532	167170	153713	152100	193411	226808	202122	155778	188936	1	1	1	1	1	1	1	1
Q3V2K0	3	303.96	0.0474365	1.34182	770552	852572	876924	1.18421e+06	921065	1.23591e+06	1.125e+06	1.3677e+06	1.41928e+06	1.03165e+06	2	3	3	2	2	4	2	4
Q8BY89	1	40.34	0.0478266	0.51306	9648.19	20563.6	17022.1	24659.7	17973.4	9221.43	7872.93	5924.65	10288.8	12799.4	0	1	1	0	0	0	1	0
Q71M36	1	64.29	0.0479728	0.679197	212766	162847	183474	117423	169128	114871	119373	133047	90229	116834	1	1	1	1	0	1	1	0
A3R462	2	245.21	0.0483512	0.679433	5.15425e+06	3.32139e+06	4.62082e+06	4.71685e+06	4.45333e+06	3.02574e+06	2.88089e+06	4.2846e+06	2.44346e+06	2.49398e+06	5	5	5	5	4	4	4	4
Q4VBC9	2	112.36	0.0486187	0.705948	236022	234247	279940	292212	260605	183974	208750	178083	227514	121547	0	1	1	0	0	1	1	0
Q9D9Y2	10	1165.1	0.0493696	1.33869	3.0937e+07	3.6187e+07	3.16142e+07	3.56916e+07	3.36075e+07	4.49901e+07	4.76168e+07	3.47681e+07	5.68701e+07	4.07054e+07	39	44	39	41	48	46	55	46
Q3TF25	4	288.25	0.0495149	0.662167	809648	1.28089e+06	1.46295e+06	1.19169e+06	1.18629e+06	785525	666206	740223	1.05558e+06	680096	2	5	2	3	4	2	4	2
UPI00015532C8	1	53.77	0.0503191	1.33004	74290.8	90124.5	76698.8	128468	92395.6	122890	128577	117981	123488	121513	0	1	0	1	0	0	0	1
Q3TU26	7	376.83	0.0511928	0.812088	1.59603e+06	1.44865e+06	2.00864e+06	1.42849e+06	1.62045e+06	1.31595e+06	1.31522e+06	1.30939e+06	1.39345e+06	1.24574e+06	6	6	6	5	3	6	5	4
P15499	8	591.91	0.0514977	1.43257	3.13462e+07	1.78101e+07	2.66588e+07	2.15006e+07	2.43289e+07	3.4853e+07	4.1124e+07	3.82791e+07	2.74967e+07	3.25123e+07	17	13	17	14	22	25	19	21
UPI00001E53C2	3	351.35	0.0517573	0.591063	4.34834e+06	4.19056e+06	3.1051e+06	7.78256e+06	4.85664e+06	2.87058e+06	3.04317e+06	2.81517e+06	2.875e+06	2.74899e+06	6	4	2	4	4	2	2	4
P00920	1	42.1	0.0518377	2.48092	7028.57	10060.6	6341.29	1202.62	6158.27	15278.1	13481.2	15105.7	16838.9	15686.8	0	0	0	0	0	0	1	0
B2RTD1	3	248.53	0.0518827	1.35807	579989	684369	866141	812495	735749	999201	1.05482e+06	990073	1.17803e+06	773883	1	2	1	1	4	3	3	3
Q9D6M3	10	748.02	0.0533783	0.764429	4.14589e+06	5.35642e+06	6.86696e+06	4.99163e+06	5.34022e+06	4.08222e+06	4.01398e+06	4.23922e+06	4.01891e+06	4.05677e+06	11	14	14	13	9	11	11	8
Q9DD04	2	144.51	0.0547	0.659808	1.95141e+06	1.15281e+06	1.25116e+06	1.99313e+06	1.58713e+06	1.0472e+06	1.25364e+06	973075	1.10583e+06	856247	3	2	4	2	2	2	2	1
Q8BVE3	1	80.22	0.0547583	4.27268	70583	9303.52	6785.92	129002	53918.6	230377	191891	67946.1	348945	312724	0	0	0	0	1	0	1	2
A2ACM8	1	71.31	0.0547787	0.541778	292784	158381	119801	201454	193105	104620	98813.2	106977	146944	65746.1	2	1	0	1	0	0	1	0
Q8BU20	3	243.31	0.0549554	1.16744	1.82371e+06	1.74102e+06	2.18037e+06	2.25496e+06	2.00001e+06	2.3349e+06	2.19708e+06	2.3743e+06	2.41285e+06	2.35537e+06	5	6	5	4	5	5	5	6
Q9ERK4	2	68.59	0.0558568	1.53323	109390	75002.5	60827.8	120357	91394.2	140128	153972	114999	174085	117456	0	0	0	0	0	1	0	0
UPI00015DEE8C	1	29.16	0.0574412	1.56295	233812	273146	154730	338750	250110	390910	476850	289200	360291	437298	0	0	0	1	0	0	0	0
Q8BP96	1	54.01	0.058407	1.40455	43924.7	38360.9	34678.5	55271.6	43058.9	60478.7	70364.3	48319.7	72109.2	51121.5	1	1	1	0	1	1	1	1
UPI0000D77644	1	30.92	0.0584817	1.74473	9826.8	20825.7	12572.5	23000.1	16556.3	28886.2	24908	24374.9	43043.3	23218.6	0	0	0	0	1	0	0	0
Q9D881	2	82.09	0.0592581	1.65571	973438	1.80984e+06	1.5345e+06	675792	1.24839e+06	2.06698e+06	1.9264e+06	1.80271e+06	2.68565e+06	1.85317e+06	2	3	2	2	2	2	4	3
Q8CAB4	1	30.09	0.0594651	0.60942	138398	155963	116998	275149	171627	104593	106844	94450.9	116701	100376	0	1	0	0	0	0	0	0
UPI0001552F04	1	29.19	0.0596706	2.36227	276810	239430	196108	36483.8	187208	442237	393711	450983	459329	464925	0	0	0	0	0	0	1	0
Q9D6J5	2	93.96	0.0600811	1.15493	524860	429755	526612	434357	478896	553089	554005	516014	547213	595125	1	1	1	1	2	1	2	1
Q6PCX2	4	346.11	0.0600915	0.654072	3.89595e+06	5.23902e+06	5.1124e+06	4.6675e+06	4.72872e+06	3.09292e+06	1.71355e+06	3.71691e+06	3.96295e+06	2.97828e+06	4	3	6	4	3	3	4	3
UPI0000025199	5	378.9	0.0600991	1.59643	3.60452e+06	3.91305e+06	4.13111e+06	4.31461e+06	3.99082e+06	6.37108e+06	7.52549e+06	4.40173e+06	8.97936e+06	4.57774e+06	3	6	3	7	7	6	10	6
Q5M9J5	1	31.51	0.0607065	0.619482	47329.4	24128.6	23239.8	39749	33611.7	20821.8	21367.6	17830.1	19831.6	24258.1	0	0	0	0	0	1	0	0
Q91WD8	8	588.95	0.0612944	1.61438	940910	474546	731132	571646	679559	1.09706e+06	1.22235e+06	1.18233e+06	685258	1.29832e+06	5	2	2	2	8	10	5	6
Q80T41	1	48.81	0.0614061	0.544328	48328.1	60211.1	41798.6	74892.2	56307.5	30649.8	27739.3	13440.5	33658.7	47760.6	1	0	0	1	0	0	0	0
Q3TZ80	1	40.59	0.0616911	0.453714	97580	139037	80537.3	274128	147821	67068.3	71920.4	67147.8	86107.3	43097.8	0	1	0	1	0	0	0	0
Q8BH59	28	2876.03	0.062186	0.880631	2.8183e+07	3.06147e+07	3.1974e+07	3.56639e+07	3.16089e+07	2.78358e+07	2.87027e+07	2.64153e+07	2.91592e+07	2.7066e+07	43	50	52	49	42	48	46	42
UPI0000F221B3	1	38.94	0.0622709	3.27655	23107.2	39988.8	52892.3	2417.2	29601.4	96990.5	124943	86239	108142	68638.1	0	0	0	0	1	1	1	0
Q8BFZ3	1	69.6	0.06398	0.744274	1.71959e+06	1.37994e+06	1.11817e+06	1.5668e+06	1.44612e+06	1.07631e+06	1.03262e+06	866295	1.34922e+06	1.05711e+06	3	2	2	2	2	2	2	2
B2RVK7	1	111.73	0.0647694	2.42867	36101	22405.2	15766.3	3493.77	19441.6	47217.1	55434.2	42360	36200.9	54873.3	0	0	0	0	0	1	1	1
UPI0000D6810A	3	147.04	0.065472	0.80061	516522	507302	653044	561712	559645	448057	461912	484585	498187	347545	2	2	3	1	1	1	1	1
Q5RKV3	1	52.43	0.0659937	0.771016	70390.9	62903	65157.3	87010.4	71365.4	55023.9	53170.5	42500.2	65789.6	58635.2	1	1	0	1	1	1	1	1
Q8BPE4	1	29.77	0.0665595	0.546358	52569.6	103403	71038.2	126380	88347.6	48269.4	55716.8	57822.7	52281.1	27257	0	0	1	0	0	0	0	0
B1AX39	1	33.67	0.066643	0.79633	288050	290501	246738	343344	292158	232654	221675	253631	266609	188703	1	0	0	0	0	0	0	0
A0PJL0	1	29.33	0.066643	0.79633	288050	290501	246738	343344	292158	232654	221675	253631	266609	188703	1	1	0	0	0	0	0	0
Q8CFZ5	1	30.93	0.0666633	1.71861	108092	169835	176944	79150.6	133505	229443	205346	270030	296443	145955	0	0	0	0	0	1	0	0
P09411	1	49.02	0.0675661	0.639985	117889	118713	87613.6	187969	128046	81947.7	71976.2	74403.2	111334	70077.5	1	1	1	1	0	0	1	0
Q8C8Y8	4	300.56	0.0675864	1.78002	2.23659e+06	679231	603760	1.1473e+06	1.16672e+06	2.07678e+06	2.72394e+06	1.70768e+06	2.00032e+06	1.87519e+06	4	2	1	2	3	3	3	2
Q03265	9	713.65	0.0676451	1.44847	7.33442e+06	1.08121e+07	8.25719e+06	6.86012e+06	8.31595e+06	1.20454e+07	8.91259e+06	1.05561e+07	1.62187e+07	1.24943e+07	11	13	13	14	10	15	18	15
P35279-2	4	188.76	0.0678244	1.18646	557860	561186	707231	671785	624516	740966	728575	780399	806476	648413	2	1	3	1	1	1	3	1
Q8BJ03	2	96.83	0.0678378	1.35598	164328	139257	162447	198672	166176	225332	195564	188688	304915	212160	1	0	1	1	1	1	0	0
Q91WD5	3	165.82	0.0678677	0.659473	704119	829488	643401	1.29427e+06	867819	572304	508860	588291	698073	493991	0	0	1	1	0	0	1	0
UPI00015DE8E3	15	1574.76	0.0688452	1.34116	2.28427e+07	2.96584e+07	2.32066e+07	2.68346e+07	2.56356e+07	3.43813e+07	2.65077e+07	3.10028e+07	4.47189e+07	3.52956e+07	27	33	32	26	20	26	31	31
P99028	3	272.13	0.0689958	0.739347	6.17047e+06	6.9122e+06	6.35335e+06	1.01825e+07	7.40462e+06	5.47458e+06	5.27247e+06	5.82699e+06	6.08406e+06	4.7148e+06	4	2	7	6	4	4	4	4
Q8C7Z5	2	145.2	0.0690886	0.800838	573888	518811	437353	644376	543607	435342	476861	372304	445581	446620	2	0	2	1	1	1	0	0
Q3UB65	1	28.88	0.0692457	1.54025	429483	253193	318664	357764	339776	523341	377122	490078	456157	770008	0	0	0	0	0	0	1	0
UPI0000512133	1	54.62	0.069317	1.63193	307852	393738	425197	991115	529476	864067	685188	882291	891653	997136	0	0	2	3	0	1	1	0
Q8C3T7	6	920.3	0.0696385	0.869361	5.67211e+07	5.05244e+07	4.71029e+07	4.75292e+07	5.04694e+07	4.38761e+07	4.24366e+07	4.56674e+07	4.84588e+07	3.89417e+07	33	37	33	33	31	29	32	29
Q4KMN4	2	54.74	0.0699024	0.667555	1.49418e+06	1.72575e+06	2.47566e+06	2.36952e+06	2.01628e+06	1.34598e+06	1.28388e+06	1.59902e+06	1.61305e+06	887955	1	0	1	1	1	0	0	0
Q9CRB9	2	143.97	0.070089	1.83018	178978	241608	204361	56834	170445	311946	299857	310955	282560	354411	1	2	2	1	3	2	3	2
UPI000056481A	1	108.12	0.0702397	0.748159	741346	530618	490170	711093	618307	462592	556063	483112	402661	408531	1	1	1	2	1	1	1	1
Q61543	7	501.75	0.0715923	0.788376	1.01322e+06	1.21161e+06	1.06274e+06	1.00681e+06	1.07359e+06	846395	888095	747508	1.08634e+06	663638	5	7	6	5	3	2	6	1
UPI0000028BA0	1	54.29	0.0717931	3.0308	1036.47	11156.4	22669.3	19299.8	13540.5	41038.4	33480	40967	50373.9	39332.8	0	0	0	0	0	1	0	0
UPI00015DF11F	9	914.89	0.0718622	0.780718	5.58239e+06	6.35032e+06	6.07371e+06	4.13048e+06	5.53423e+06	4.32067e+06	4.79495e+06	4.57961e+06	3.90549e+06	4.00262e+06	15	16	15	16	12	14	17	11
Q9CR57	1	49.99	0.0723049	1.98997	39026.6	49214.3	50024.2	10254.7	37130	73887.4	90508.9	74474.4	61822.3	68743.9	0	0	1	0	1	1	1	1
Q0P699	2	54.35	0.0744486	0.801238	1.40584e+06	1.60677e+06	1.85384e+06	1.19478e+06	1.51531e+06	1.21412e+06	1.16739e+06	1.22883e+06	1.16411e+06	1.29615e+06	0	0	0	0	2	0	0	0
Q3V3P8	1	29.53	0.074589	2.09588	100861	211006	64178.4	339024	178767	374675	261375	266770	434350	536205	0	1	0	0	0	0	1	0
UPI0000357F6F	10	927.27	0.0746429	0.844243	1.01553e+07	9.82293e+06	9.56825e+06	7.56319e+06	9.27741e+06	7.83239e+06	8.14253e+06	8.21479e+06	7.96067e+06	7.01158e+06	15	13	15	11	15	14	12	14
UPI000060935D	2	135.88	0.0747935	1.69293	482146	504519	460729	495497	485723	822294	750339	731328	1.33297e+06	474540	1	2	2	1	2	2	2	1
UPI0000F4B91F	1	51.8	0.0751839	0.503112	154546	61475.7	89665.2	193060	124687	62731.4	47247	78913.5	69594.2	55170.7	1	0	0	1	0	0	0	0
Q91YT0	8	468.44	0.0754192	0.692061	1.59002e+06	1.73718e+06	1.37776e+06	2.36201e+06	1.76674e+06	1.22269e+06	948832	1.2029e+06	1.7205e+06	1.01855e+06	4	3	2	6	2	3	5	2
Q8CHK3	1	42.48	0.076084	0.503483	79116.7	205405	141893	227368	163446	82292.2	85814.5	102276	96927.3	44151.1	0	1	1	0	0	0	0	0
Q80WQ6	1	29.54	0.0761878	1.34673	133150	162078	146973	82917.4	131280	176799	165029	183395	168115	190657	1	0	0	0	0	2	0	0
Q8R191	1	66.97	0.07625	0.802078	166060	178652	205602	215259	191393	153513	190906	146432	151536	125176	1	1	1	1	1	1	1	0
Q3UPI2	1	36.01	0.0763987	1.91994	9162.49	18632.9	10344.3	11885.8	12506.4	24011.5	22223.1	30753.2	31838	11231.6	0	1	0	0	1	1	0	0
Q9CXY0	3	216.06	0.0764466	1.25804	415135	559930	513437	671399	539975	679311	718758	652343	750852	595289	2	3	4	3	3	3	4	3
Q3UX10	1	73.61	0.0768841	3.29136	31240.5	19143	12654.3	132483	48880.1	160882	183586	36429.9	215663	207849	0	0	0	0	1	0	1	1
Q9CQB4	7	409.78	0.0771087	1.25957	1.66638e+06	2.37176e+06	2.49785e+06	2.35572e+06	2.22293e+06	2.79994e+06	2.72256e+06	2.80722e+06	3.2548e+06	2.4152e+06	6	8	9	9	9	12	13	9
UPI00006043F1	1	115.42	0.077144	0.528333	742593	287946	347285	749684	531877	281008	237510	332284	286354	267885	1	1	1	1	1	0	0	0
A2AEG3	1	41.42	0.0774326	1.18873	1.25582e+06	1.33014e+06	1.06542e+06	1.4072e+06	1.26464e+06	1.50332e+06	1.64279e+06	1.27887e+06	1.58405e+06	1.50756e+06	1	2	2	1	2	1	2	1
Q7M754	2	91.64	0.0779392	0.629331	582586	255879	467039	382462	421992	265572	361819	228194	242304	229972	1	1	1	0	1	0	1	0
Q3TIE8	1	73.12	0.0784176	2.06007	52447.4	85416.9	49952.9	41755.5	57393.2	118234	51488.1	112293	190612	118543	0	1	0	1	1	1	1	1
Q6PGG8	1	71.25	0.0784209	0.674171	162590	221281	212404	297010	223321	150557	130741	185104	183994	102388	1	1	0	1	1	0	0	0
A2AAY5	1	44.14	0.0787443	3.64282	58466.5	53398.1	74016.6	5619.79	47875.3	174401	128822	148680	67041.4	353060	1	1	1	1	2	2	1	1
Q9D3P8	1	50.54	0.0790043	1.38727	85928.2	45803.9	45871.6	67400	61250.9	84971.4	84243.8	71238.3	85007.8	99395.8	1	0	0	1	1	1	1	0
Q9CPP6	1	81.91	0.0791525	1.45598	129991	102210	65598.4	111069	102217	148826	129384	130558	202718	132644	0	1	0	1	1	1	1	1
UPI00001A7CD7	3	102.08	0.0798158	1.31239	277821	203533	248615	155913	221471	290656	324762	279056	305819	252987	0	1	0	1	2	1	2	1
Q3TIZ0	12	1298.1	0.0799274	1.31392	3.97541e+07	4.61589e+07	4.52957e+07	5.31953e+07	4.6101e+07	6.05732e+07	6.05613e+07	4.64876e+07	7.86019e+07	5.6642e+07	35	43	39	43	45	43	54	44
Q8BZT8	1	29.75	0.080541	1.72116	14547.8	10573.3	12967.7	4505.28	10648.5	18327.8	14396.5	15096.1	23922.4	19896.2	1	0	0	0	0	0	0	0
Q9ESN3	1	28.78	0.080541	1.72116	14547.8	10573.3	12967.7	4505.28	10648.5	18327.8	14396.5	15096.1	23922.4	19896.2	0	0	0	0	0	1	0	0
Q9DCX2	8	902.07	0.0808168	1.19809	2.71235e+07	2.97511e+07	3.02248e+07	3.75538e+07	3.11633e+07	3.73365e+07	3.58107e+07	3.92901e+07	4.16846e+07	3.25605e+07	23	25	25	24	25	26	27	25
UPI0000D65E23	1	29.76	0.0816738	2.30434	571078	507890	325216	118992	380794	877477	558531	805170	577194	1.56901e+06	0	1	0	0	0	0	0	0
Q3TJG2	4	238.74	0.0817714	1.41045	929466	870328	1.07942e+06	1.11576e+06	998744	1.40868e+06	1.61874e+06	1.08268e+06	1.86257e+06	1.07074e+06	3	4	3	3	4	3	5	4
Q3V453	1	107.65	0.0820707	0.53533	609289	314899	308208	705340	484434	259332	286501	145877	367935	237017	1	0	0	0	0	0	0	0
Q60929-2	1	29.09	0.0821759	1.70463	1.02218e+06	828138	592515	1.2594e+06	925558	1.57773e+06	1.28903e+06	940279	1.94917e+06	2.13243e+06	0	0	0	1	0	0	0	0
Q3THC7	2	158.95	0.0830184	0.547347	514182	183466	515461	467594	420176	229982	233206	227383	246537	212801	2	0	1	2	1	1	1	0
Q8BG51	12	761.26	0.0834108	1.12558	3.12314e+06	2.41079e+06	2.87727e+06	2.83692e+06	2.81203e+06	3.16516e+06	3.21342e+06	3.06563e+06	3.03416e+06	3.34743e+06	8	11	14	9	10	10	8	11
A3R488	2	136.87	0.0835525	0.511605	519503	219340	364694	416493	380008	194414	395881	81641.1	112173	187959	2	0	1	0	0	0	0	0
P12787	8	686.39	0.0841912	1.78085	5.13719e+06	9.96715e+06	9.53372e+06	8.60431e+06	8.31059e+06	1.47999e+07	1.30955e+07	1.83502e+07	2.00079e+07	7.74595e+06	6	11	11	11	9	14	15	8
Q14C53	1	145.28	0.0842779	1.97022	27662.6	45726.2	38149.4	7801.61	29834.9	58781.4	56278.6	58380.5	74497.3	45969.1	1	1	1	1	2	1	1	0
Q3UZI9	7	589.11	0.0845982	1.30182	4.95811e+06	4.3568e+06	4.29413e+06	6.48529e+06	5.02358e+06	6.53982e+06	7.22006e+06	6.78548e+06	7.16004e+06	4.99371e+06	7	10	9	8	9	9	7	5
Q80U36	3	159.13	0.0848997	0.73158	494423	291063	340060	336375	365480	267378	315085	275963	277456	201008	3	2	1	1	1	1	1	1
Q8CAQ8	8	599.89	0.0851517	1.38335	884106	1.36864e+06	1.33105e+06	1.73399e+06	1.32945e+06	1.83908e+06	1.68893e+06	2.14866e+06	2.05232e+06	1.46642e+06	1	1	2	3	3	5	4	0
UPI0000F220F5	2	123.7	0.0853708	0.696446	959312	644630	1.08523e+06	700821	847498	590237	647685	583209	408604	721449	3	3	3	2	2	2	1	2
Q99KD6	2	120.84	0.0856331	1.9578	163460	227343	241523	39235.5	167890	328695	317149	337376	334626	325629	0	1	2	0	1	1	3	2
Q3TVD2	2	96.48	0.0868349	0.425407	192648	457925	267838	813551	432991	184197	116606	158748	311338	150096	0	2	0	2	0	0	0	0
Q3UWY1	1	29.95	0.087208	1.79086	44077.5	42850.8	55257.5	11811.9	38499.4	68946.8	76017.4	72994.6	60253.8	66521.6	0	1	0	0	0	0	0	0
A2AQR0	4	283.69	0.0882183	1.48521	146368	301328	215841	366941	257620	382621	338562	319045	428100	444775	2	3	3	2	1	3	4	2
B2RS48	1	30.78	0.0882421	1.37727	67759.6	73399.6	91345.3	79745.7	78062.6	107513	98645.6	80424.1	151163	99820.3	0	0	0	0	0	0	0	1
Q99JR1	8	646.74	0.0884561	0.880715	2.48789e+06	2.67116e+06	2.68508e+06	3.12208e+06	2.74155e+06	2.41453e+06	2.38797e+06	2.16936e+06	2.48888e+06	2.61189e+06	8	9	9	6	8	6	7	7
Q0VG15	1	30.27	0.0895276	0.707759	125152	169456	129320	89800.3	128432	90898.9	106129	101346	67053.8	89066	1	0	0	0	0	0	0	0
Q3TCT9	1	70.15	0.0900444	0.867362	335661	274497	328634	306676	311367	270068	289819	228615	277246	284591	1	1	2	1	1	1	1	1
Q8BYY9	1	29.49	0.0900846	1.91363	2.07799e+06	776504	667553	1.10498e+06	1.15676e+06	2.21361e+06	3.56818e+06	2.1379e+06	1.21227e+06	1.93608e+06	1	0	0	0	0	0	0	0
Q3TH64	3	258.47	0.0908171	0.79892	2.10558e+06	2.01204e+06	2.14398e+06	2.54504e+06	2.20166e+06	1.75895e+06	1.90392e+06	1.39344e+06	1.51831e+06	2.22013e+06	3	3	3	4	3	2	2	3
O08915	1	31.05	0.0909765	2.3593	262040	60896.9	54589.2	19662.8	99297.2	234271	294016	146129	127423	369518	0	0	0	0	0	1	0	0
Q8R2Y3	1	60.33	0.0915431	2.04772	25604.2	6648.34	7183.02	44408.4	20961	42922.4	43903.8	37072.4	29243.8	61469.5	1	0	0	0	1	1	0	1
Q3U900	13	943.38	0.0919643	0.790606	2.73385e+06	3.5849e+06	3.44454e+06	4.27454e+06	3.50946e+06	2.7746e+06	2.6755e+06	2.88256e+06	3.21645e+06	2.32387e+06	12	17	14	12	10	10	10	12
Q61490	2	76.15	0.0920297	0.570164	113095	230838	278272	303053	231315	131887	177122	105174	144913	100341	1	1	0	1	0	0	0	0
A2ACG7	11	1182.3	0.0929637	0.749522	4.37214e+06	5.15702e+06	4.71003e+06	7.49234e+06	5.43288e+06	4.07206e+06	3.70792e+06	4.069e+06	4.86052e+06	3.65081e+06	11	15	14	14	10	10	12	9
Q3ZAS0	1	28.34	0.093112	0.832058	324038	328023	272046	369833	323485	269158	255512	227904	279572	313646	0	1	0	0	0	0	1	0
UPI00015DEA23	2	220.21	0.0934908	0.624648	1.85193e+06	919519	931547	745943	1.11223e+06	694755	823830	667201	639518	648472	5	5	5	3	3	3	4	3
Q3U591	5	300.82	0.0935833	0.721884	1.60564e+06	1.61554e+06	1.09742e+06	2.06531e+06	1.59598e+06	1.15211e+06	1.41996e+06	1.06625e+06	1.18341e+06	938819	5	5	2	2	1	1	4	1
Q9DC70	1	66.98	0.0939007	1.43694	88482.2	92127.2	91064.8	172343	111004	159506	135597	133996	213784	154648	1	1	2	2	1	1	2	1
Q3TIJ5	1	60.32	0.0945064	1.34102	1.77353e+06	1.91779e+06	2.00451e+06	2.84317e+06	2.13475e+06	2.86274e+06	3.0036e+06	2.91033e+06	3.44451e+06	2.09251e+06	1	0	1	2	1	1	0	1
Q9Z248	1	29.9	0.0945424	0.705453	169937	136515	161117	232691	175065	123500	114556	125452	169532	84461.4	0	1	0	0	0	0	0	0
Q9DCT2	3	139.5	0.0949648	1.75913	181847	293416	215802	451720	285697	502578	317909	365459	778397	548549	0	1	1	2	1	3	2	2
UPI00000E5E70	1	62.27	0.095082	0.824513	75025.2	76962.8	96444.3	107912	89086.1	73452.6	68978.8	75739.7	77446.9	71645.1	0	1	1	0	0	0	0	0
P61922-2	1	67.16	0.0953429	0.773834	2.75296e+06	3.21759e+06	3.15448e+06	4.67207e+06	3.44928e+06	2.66917e+06	2.5104e+06	2.4525e+06	2.8013e+06	2.91246e+06	0	0	0	0	0	0	2	0
A1KR23	2	86.06	0.0957543	0.795746	114017	144428	120808	93117.2	118093	93971.7	81529	111980	94610.5	87767.4	1	1	1	1	1	0	0	1
Q9DB77	15	1353.14	0.0966619	1.13377	1.36317e+07	1.55551e+07	1.44829e+07	1.78834e+07	1.53883e+07	1.74468e+07	1.77253e+07	1.72189e+07	1.86805e+07	1.61626e+07	21	26	26	25	21	24	24	22
P17426	2	127.16	0.0972871	0.62853	529582	302944	248595	392886	368502	231614	302894	214908	268991	139665	1	0	1	0	0	0	0	0
Q3TVN4	3	134.32	0.0981827	1.37593	735393	451581	415713	733597	584071	803638	1.0105e+06	682631	781469	739951	2	1	1	2	3	1	0	0
Q7TS79	1	38.01	0.0983913	1.83999	94294.9	99306.7	41602.3	173798	102250	188140	102242	222550	209815	217953	0	0	0	1	1	0	0	0
A2ASS6-2	3	103.34	0.0985046	1.40739	762475	661986	692287	329105	611463	860568	911275	836772	935107	759117	1	2	2	2	1	2	2	1
A2AFG7	1	29.1	0.0991261	0.692427	75566.6	85191.5	54027.5	105775	80140	55491.1	65322.7	38676.6	55242.9	62722.3	1	0	0	0	0	0	0	1
P20443	17	1618.2	0.0993401	1.4844	4.11838e+07	1.74238e+07	1.68184e+07	2.63418e+07	2.5442e+07	3.7766e+07	4.34972e+07	3.15334e+07	4.45389e+07	3.14944e+07	37	28	23	27	35	32	35	29
UPI0000D670A1	2	115.7	0.0994718	0.683991	167776	132875	211505	236918	187269	128090	129376	174121	126383	82478.6	2	0	1	1	0	0	1	0
Q8R0J2	2	123.83	0.0996318	1.25561	107157	101905	94272.5	127704	107760	135304	127590	112061	173817	127749	1	0	0	1	1	0	0	0
UPI0000D8B933	2	65.6	0.0999824	0.582443	410455	392997	463865	166245	358391	208742	237290	208467	170228	218984	0	1	1	1	2	1	0	0
Q6ZPF0	4	252.48	0.100427	0.864257	2.27689e+06	1.94907e+06	2.39924e+06	2.64905e+06	2.31856e+06	2.00383e+06	2.18637e+06	2.01721e+06	1.84588e+06	1.96586e+06	6	5	7	4	3	6	4	3
Q02053	1	64.18	0.100873	0.640606	152816	74131.5	87286.6	89941.1	101044	64729.3	60220.9	51520.1	101251	45925.6	1	0	0	0	0	0	0	0
A1E2B8	1	54.57	0.101916	1.24411	120759	83205.5	99365.6	121410	106185	132106	129810	107501	148660	142452	1	0	0	0	1	0	0	0
O55100	1	68.08	0.102421	1.33646	200716	277859	321098	351747	287855	384706	437542	392001	420908	288373	0	1	1	1	1	2	1	1
UPI00015DF08A	1	33.92	0.102974	0.714639	394052	356599	302465	551088	401051	286607	252360	212812	331126	350129	0	0	0	0	0	0	0	0
Q6P9M7	1	89.88	0.105218	0.580348	87823.4	137307	101221	253112	144866	84072.5	90595.4	71214.7	85634.8	88845.1	1	1	1	1	0	0	1	0
Q3TJ38	5	367.15	0.105286	1.25395	1.09061e+06	873770	857451	611610	858360	1.07634e+06	1.18574e+06	950389	1.10356e+06	1.06568e+06	6	3	3	3	4	1	5	2
Q3UMR5	1	119.16	0.106843	1.21444	601748	513506	584635	867162	641763	779385	772555	761814	801623	781549	2	2	2	2	2	2	1	1
Q3THJ0	3	177.48	0.106859	0.692708	797990	429400	467415	682128	594233	411630	493558	413869	444039	295055	3	1	1	2	2	2	2	0
UPI00015DECC4	26	2952.9	0.107396	0.864535	5.80923e+07	6.51836e+07	6.58634e+07	7.61795e+07	6.63297e+07	5.73444e+07	5.76106e+07	5.76706e+07	6.43567e+07	4.97396e+07	61	69	69	66	58	58	60	58
Q9DB73	3	222.3	0.108276	1.2429	322522	378826	392138	461067	388639	483040	516564	587772	412540	415284	2	2	3	2	2	3	2	1
A1A554	1	28.26	0.108787	1.30901	39141.2	54118	60486	48614.5	50589.9	66223	60895.4	73363.4	80696.1	49937	0	0	0	0	0	0	0	1
Q3U2W7	2	78.45	0.109841	1.29823	80555.5	47648.6	58565.8	84506.1	67819	88044.9	102695	81291.7	76925.2	91268.2	0	0	0	1	1	0	1	1
P61922	6	484.82	0.109963	1.70474	1.201e+06	1.43327e+06	762751	2.0899e+06	1.37173e+06	2.33845e+06	1.37658e+06	1.91331e+06	3.43853e+06	2.62539e+06	5	6	4	4	4	4	10	5
Q8R0Y0	3	234.58	0.111834	0.808925	127080	181144	179145	180309	166919	135025	158213	117750	143179	120958	0	2	0	1	0	0	0	0
Q9CR62	5	505.63	0.112509	0.802838	7.50669e+06	7.41458e+06	8.66969e+06	9.46488e+06	8.26396e+06	6.63462e+06	6.95594e+06	8.63004e+06	5.69148e+06	5.26102e+06	13	17	14	13	14	12	13	11
P27661	1	113.82	0.113297	1.5301	369579	234422	319656	471402	348765	533646	369510	576909	776178	411987	0	0	0	0	0	1	2	0
UPI0000DBD9C1	1	33.11	0.113762	0.730941	1.11941e+06	1.04805e+06	1.0597e+06	696008	980791	716900	689564	1.01222e+06	643352	522460	0	0	0	0	0	0	1	0
P50516	3	173.12	0.114729	0.622128	332706	172235	120054	206870	207966	129382	119308	126000	159287	112932	4	1	0	0	0	1	0	0
Q3TRK9	1	125.02	0.114902	1.55855	334894	175127	172822	304217	246765	384596	523027	289480	265886	459993	5	3	3	2	4	4	5	4
Q640R3	1	43.18	0.11554	1.51772	21951.5	24638.6	24315.5	35781.2	26671.7	40480.1	59927.1	37588.4	39668.2	24736.5	0	0	0	0	0	0	0	0
A6ZI44	1	29.98	0.115723	1.69701	76116.1	82378.5	74882	29213.2	65647.4	111404	144808	69563	89933.9	141312	1	1	0	1	1	0	1	0
B2RU82	1	57.63	0.115768	0.817053	90332.5	81726	108722	123948	101182	82671.1	78981.8	89612.1	88650.6	73439.9	1	0	1	1	0	0	0	0
Q3TDQ1	3	242.51	0.116286	0.758663	274614	305580	330628	446119	339235	257365	271495	188552	317185	252229	2	1	1	1	1	1	2	1
B0V2N1	2	194.01	0.116566	0.816767	328605	309312	302954	387758	332157	271295	299295	250208	328420	207257	1	1	2	0	0	0	1	0
Q0X0F1	1	29.02	0.117212	0.687256	50793.4	105546	74121.7	109329	84947.6	58380.7	58587.6	58046.3	61764.4	55124.5	0	0	1	0	0	0	0	0
B1RB29	1	36.24	0.117701	1.38965	103953	107250	62814.4	159290	108327	150537	185582	135632	143722	137210	1	1	0	1	1	1	0	0
Q9D0M3	6	748.08	0.119346	0.866965	1.04162e+07	9.85238e+06	1.13689e+07	1.19261e+07	1.08909e+07	9.44203e+06	1.00688e+07	8.52967e+06	1.09707e+07	8.19894e+06	9	13	12	10	13	11	14	9
Q3US35	1	49.17	0.11979	0.814328	222250	161323	148585	184048	179052	145807	135824	154978	168040	124385	0	1	2	1	0	0	0	0
Q3TKD9	1	94.74	0.119836	1.58624	154015	100998	166581	53443.3	118759	188381	166130	145158	178477	263758	0	1	2	2	2	2	1	1
Q91V61	10	823.46	0.119971	0.921312	9.72807e+06	8.61452e+06	9.69635e+06	1.05576e+07	9.64914e+06	8.88987e+06	9.12417e+06	8.57814e+06	9.0091e+06	8.84807e+06	14	14	16	12	15	14	14	12
Q3U645	1	44.18	0.120295	0.729311	85789.6	91993	56897.4	88162.7	80710.7	58863.2	43619	63636.3	81381.8	46815.8	0	1	0	0	0	0	0	0
P40240	2	109.27	0.120818	0.649517	2.56131e+06	2.53578e+06	2.14932e+06	3.80176e+06	2.76204e+06	1.79399e+06	2.09818e+06	1.36912e+06	2.79915e+06	909531	3	4	2	3	2	2	2	2
Q3T9U8	2	101.09	0.12173	0.726344	124124	105081	80074.9	145875	113789	82649.8	69334.9	81307.5	113808	66149.2	1	1	0	1	0	0	1	0
B1AR93	1	44.44	0.121759	0.691157	54533.7	76572.6	76731.7	104639	78119.2	53992.6	40866.3	52241.5	83074.4	39788.3	0	1	1	0	0	1	1	0
Q9D7J4	1	32.84	0.121841	1.20786	89423.1	72516.2	105482	104144	92891.5	112200	108269	129813	114854	95862.7	0	0	0	0	0	0	1	0
Q0NCT8	1	33.51	0.121932	0.718032	661936	1.06123e+06	1.1438e+06	1.16613e+06	1.00827e+06	723972	693980	634099	558578	1.00923e+06	0	0	0	0	0	0	0	1
Q91X95	6	473.96	0.12215	0.879169	2.58614e+06	2.9266e+06	2.79374e+06	2.60961e+06	2.72902e+06	2.39927e+06	2.83995e+06	2.28715e+06	2.42958e+06	2.04041e+06	6	7	6	7	6	6	6	5
Q8VDP6	2	157.22	0.122346	1.73233	133933	94722.8	67611.1	497941	198552	343957	333461	211068	432364	398935	1	0	0	3	2	0	2	3
B1Q450	2	101.71	0.122605	1.35703	184033	136940	139183	195410	163891	222405	232997	236008	273478	147135	2	1	0	1	0	0	1	0
A3R481	3	165.74	0.123234	0.600786	1.1858e+06	1.54526e+06	2.20987e+06	2.86004e+06	1.95024e+06	1.17168e+06	1.51366e+06	1.03109e+06	1.52268e+06	619279	1	3	3	3	1	1	1	1
Q8BHC4	2	157.2	0.123301	0.739154	889540	531303	531242	841319	698351	516189	425829	543563	574546	520819	3	3	3	3	3	2	3	3
Q8R5L1	1	95.47	0.124591	1.72567	86676	235152	103347	253654	169707	292858	174270	297077	441917	258167	0	1	0	1	1	1	1	1
Q14AM7	1	30.88	0.12483	1.3029	582115	480207	627868	565963	564038	734883	771081	921710	505806	740936	0	0	1	0	1	0	0	1
UPI00001F7AA3	1	30.43	0.12483	1.3029	582115	480207	627868	565963	564038	734883	771081	921710	505806	740936	0	0	1	0	0	1	0	0
Q3TD48	1	44.84	0.125185	0.680876	15502.4	18690.1	29148.5	18293.9	20408.7	13895.8	12394.9	15597.4	19302.1	8288.78	1	0	0	0	0	0	0	0
Q3U281	1	31.12	0.126427	1.85591	13342.6	11906.9	16345.9	2176.09	10942.9	20309	21566	17600.1	17267.3	24802.6	1	0	0	0	1	0	0	1
Q9JI95	1	29.01	0.126519	2.10279	9630.6	34894.3	17478.9	43679.2	26420.7	55557.2	26735.1	37407	95672.9	62414	0	0	0	1	0	0	0	0
Q3TL61	1	49.29	0.12652	1.38435	145693	135982	88008.6	183413	138274	191420	192132	149237	254332	169979	0	0	0	1	1	1	2	1
Q3V4A0	1	55.16	0.126839	0.695971	131842	97355.6	146096	111361	121664	84674.4	93333.3	109410	93404	42550.2	1	1	1	1	1	1	1	0
Q8BG39	5	255.36	0.126857	1.43544	490749	551028	564669	223166	457403	656573	693475	622217	775112	535488	3	2	3	1	4	4	4	3
P08122	2	129.75	0.126859	1.51947	144617	170370	226730	58284.5	150000	227921	212988	235902	209654	253139	1	2	2	2	3	2	2	2
Q8CFW1	1	31.89	0.127034	3.22763	384.521	6165.14	1985.85	6434.97	3742.62	12079.8	3138.45	11128.6	24879.5	9172.71	0	0	0	0	0	0	1	0
UPI0000D6730A	1	33.34	0.128271	1.39578	5.34434e+06	5.19362e+06	5.88667e+06	1.03012e+07	6.68145e+06	9.32587e+06	8.74581e+06	9.4055e+06	1.22984e+07	6.85383e+06	0	0	0	0	0	0	0	0
Q99J49	11	1201.8	0.128677	1.47474	1.45783e+07	1.57884e+07	1.44493e+07	2.04552e+07	1.63178e+07	2.40646e+07	2.80589e+07	1.79021e+07	3.4303e+07	1.59944e+07	22	25	23	21	26	25	31	26
Q9Z2V0	2	119.96	0.128834	1.27884	80417.6	125580	75657.2	126213	101967	130399	123319	117454	155941	124883	1	1	0	0	2	1	2	1
Q8CGP4	3	325.38	0.129189	1.46676	1.8609e+07	1.12088e+07	1.89025e+07	2.22448e+07	1.77413e+07	2.60223e+07	1.82282e+07	2.40045e+07	3.82334e+07	2.36229e+07	11	8	12	11	13	14	16	15
A1A4T2	2	71.74	0.12998	1.93933	26808.9	26356.6	18885.6	2778.75	18707.5	36280	33110.7	42462.3	33610.5	35936.6	0	0	0	0	2	1	0	1
B1AX52	5	312.88	0.130558	0.852286	914347	932170	977828	1.23617e+06	1.01513e+06	865179	794389	769069	962287	934972	1	3	4	3	2	2	1	1
Q3UY05	2	93.32	0.132693	1.75906	56566.3	101807	64441.1	242526	116335	204641	146282	144572	345186	182523	1	1	1	2	1	1	2	1
Q920V1	1	28.06	0.132771	1.33702	271588	311226	364561	425857	343308	459008	463009	402570	627073	343382	0	0	0	0	0	0	0	0
Q9JKY7	1	30.71	0.133481	0.687405	50088.6	32629.9	51418.4	80741.4	53719.6	36927.1	37931.5	38863.4	34056.1	36857.4	0	0	1	0	0	0	0	0
O88682	1	80.39	0.133712	1.50628	405747	525227	453934	150820	383932	578310	662551	554776	604393	491521	1	1	0	0	1	1	0	1
Q3UIQ5	1	28.11	0.13373	1.79716	9886.29	9582.69	8370.05	1604.84	7360.97	13228.8	15279.8	14755	9863.04	13017.5	0	0	0	0	0	0	1	0
Q3TD17	6	428.08	0.134852	1.1929	6.77114e+06	4.98604e+06	5.42029e+06	7.47672e+06	6.16355e+06	7.35252e+06	7.47575e+06	6.3494e+06	7.45786e+06	8.12707e+06	14	13	13	14	13	14	16	14
Q9D6F7	1	68.1	0.135036	0.821734	213284	189729	212420	231637	211768	174017	164965	173528	228589	128985	1	1	1	1	1	1	1	1
A2AUE1	1	112.06	0.135379	0.745113	3.14599e+06	2.7316e+06	2.75491e+06	4.70594e+06	3.33461e+06	2.48466e+06	2.34056e+06	3.15173e+06	2.5445e+06	1.90184e+06	2	3	3	3	3	3	3	3
Q8K133	2	156.56	0.136192	0.780023	145386	163616	159430	180507	162235	126547	150765	128674	149014	77734.1	0	1	1	0	0	0	0	0
Q9D8Y1	1	38.16	0.136498	1.26646	55964	44217.8	37079.6	72483.3	52436.2	66408.5	61100.2	76328.5	65661.7	62543.6	0	0	0	0	1	1	0	1
UPI00006037CB	1	34.74	0.137408	1.31654	479438	436147	473569	697103	521564	686662	595658	667568	936729	546693	0	1	0	0	0	0	1	0
Q3U7X9	2	159.83	0.13786	0.635842	614577	342226	271389	490766	429740	273246	373251	269543	299360	150831	2	0	0	0	0	0	0	0
UPI00001E43B0	3	207.1	0.137922	0.657512	2.31673e+06	1.06656e+06	964752	1.61433e+06	1.49059e+06	980080	1.01394e+06	950916	1.13717e+06	818300	4	3	5	5	3	3	4	2
Q9D710	2	165.91	0.13805	0.772503	403730	397761	501197	476010	444675	343512	329654	413561	417875	212959	4	4	3	2	3	0	1	0
Q9CRY7	3	187.78	0.138169	1.19265	329479	310768	329083	507236	369142	440255	430170	446806	458098	425946	1	0	1	1	3	1	2	1
UPI0000D8AD8C	1	43.66	0.138896	1.63181	52739.2	59408.5	77434.8	14137.2	50929.9	83108	71906.5	86411.8	92365	81748.6	1	1	0	1	1	0	0	1
P52480-2	13	898.6	0.139417	0.706591	4.55834e+06	2.31831e+06	2.85196e+06	2.3157e+06	3.01108e+06	2.1276e+06	2.08196e+06	1.62054e+06	2.64785e+06	2.16005e+06	17	9	10	8	9	6	9	11
P51491	5	340.49	0.139633	1.23556	3.01627e+06	3.08693e+06	2.8678e+06	3.05232e+06	3.00583e+06	3.71389e+06	4.21455e+06	3.94034e+06	4.09394e+06	2.60674e+06	6	6	4	3	8	6	6	5
B2RXX6	7	340.99	0.139647	1.40209	229513	474221	357011	377019	359441	503970	477641	443154	711955	383129	1	2	2	2	2	1	5	0
Q5XJY4	1	79.21	0.142769	1.28298	174933	163009	167472	218846	181065	232303	251797	183622	188847	304947	0	1	0	0	0	0	0	0
Q8BGF6	1	67.59	0.147272	1.28012	159048	85706.2	96149.6	147149	122013	156191	180355	149457	133687	161265	1	1	1	1	2	2	1	1
Q8QZT1	2	77.69	0.147983	1.53924	79314.4	136219	103199	165837	121142	186467	112350	149621	263851	220045	0	0	0	0	0	1	2	1
Q3UXP2	1	36.21	0.148181	0.295435	36097.3	37842.3	33666.4	3925.87	27883	8237.61	6518.39	10843.4	7877.02	7711.6	0	1	0	0	0	0	0	0
UPI0000D67ED4	3	215.33	0.148729	0.79026	319809	212725	229239	240331	250526	197981	177477	164478	275170	174798	3	2	3	3	2	1	2	1
Q3UNN1	2	113.07	0.148872	0.670498	447193	256455	193779	308265	301423	202104	220133	203314	258494	126473	2	0	0	1	1	1	1	0
B2RQF5	1	29.42	0.149713	1.19277	38522	44056.5	52745.9	58499.6	48456	57796.8	60669.7	48027.5	59478.7	63011.3	0	0	0	0	1	0	1	0
Q9D3L3	1	58.28	0.150315	0.0426832	825.814	3778.2	93372.2	669.999	24661.6	1052.63	0	3646.29	105.096	459.154	0	0	1	0	0	0	0	0
Q3TIJ9	4	367.69	0.152071	0.839924	2.58774e+06	2.07536e+06	1.78402e+06	1.97212e+06	2.10481e+06	1.76788e+06	1.82366e+06	1.44905e+06	2.01778e+06	1.78103e+06	6	6	6	6	6	6	7	6
Q9QY81	2	149.87	0.153754	0.751928	182960	126456	99732.5	159624	142193	106919	132366	80517.7	106307	108486	1	2	2	1	1	1	1	1
Q3TG92	2	142.02	0.154704	0.737835	452530	327902	354474	477612	403130	297443	321435	235334	448700	184303	3	3	1	2	2	1	1	1
Q9QZD4	1	32.06	0.154759	1.73376	817093	361787	394099	217002	447496	775850	731779	1.0067e+06	364081	1.00084e+06	0	0	0	0	0	1	0	0
Q6A0E5	1	53.6	0.15501	0.57401	39460.7	71534.5	90476.4	92561.4	73508.2	42194.4	48825.9	59031.3	47401.4	13519.2	1	1	1	1	0	0	0	0
Q6PDZ3	2	133.85	0.156166	1.19153	244979	234757	219653	164585	215994	257363	289609	237247	281717	220880	0	0	1	0	1	0	1	0
Q8VEH3	2	129.29	0.156212	0.74569	1.20155e+06	682558	611145	818319	828393	617725	660156	639289	673803	497650	1	1	2	1	1	0	1	0
UPI0000D67C8E	1	75.11	0.156255	1.83239	14495.1	15714.5	9719.62	1423.63	10338.2	18943.6	18917.1	15765.4	18845.2	22246.8	1	1	0	0	0	0	0	1
A0PJK0	1	30.81	0.157354	1.88955	73133.6	52879.6	47708.7	8643.99	45591.5	86147.3	104810	95044.5	45969.1	98765.5	0	0	1	0	0	1	0	0
UPI0001553090	1	29.46	0.157354	1.88955	73133.6	52879.6	47708.7	8643.99	45591.5	86147.3	104810	95044.5	45969.1	98765.5	0	0	0	0	1	1	0	1
Q3UEA7	2	60.36	0.158269	1.80245	143290	184445	195995	21004.9	136184	245464	289387	270059	206905	215506	0	0	1	0	0	1	0	1
Q9D880	2	100.66	0.160795	1.35333	181452	194720	107328	194534	169509	229400	199433	165422	274602	278145	2	2	1	2	2	2	2	2
P19258	2	65.71	0.160795	1.43506	81420.6	77459.8	122057	125876	101703	145951	149055	125154	214522	95071.9	0	0	1	0	0	1	1	1
Q3TUD6	1	33.62	0.161565	1.42074	202497	261944	147820	321253	233379	331570	288571	455307	356699	225703	0	0	0	1	0	0	0	0
Q9CQ91	1	34.24	0.161954	1.72291	29525.8	40098.5	37930.9	4886.26	28110.4	48431.6	51738.6	52455.7	47094.9	42437.1	0	0	1	1	0	1	1	1
Q3TSX8	9	560.19	0.162883	0.886167	2.02818e+06	2.07379e+06	2.15094e+06	2.64031e+06	2.2233e+06	1.97022e+06	2.0197e+06	1.90108e+06	2.17922e+06	1.78087e+06	9	9	8	7	5	8	7	6
Q8R404	1	87.89	0.162999	0.743511	255481	280762	349941	219126	276328	205453	144715	267893	269828	139374	1	1	2	0	0	0	1	0
Q9CR68	5	375.69	0.163022	1.10892	6.00225e+06	7.51251e+06	8.05562e+06	7.63737e+06	7.30194e+06	8.09729e+06	8.3967e+06	7.74793e+06	8.39216e+06	7.85237e+06	5	6	8	8	6	8	6	8
A2A607	5	266.53	0.163216	0.800475	570319	423725	547455	402790	486072	389088	487552	416390	369708	282704	2	3	2	2	2	2	3	1
Q3U019	1	33.19	0.163618	1.11445	357665	345176	325330	445462	368408	410573	426015	405400	386175	424702	0	0	1	0	0	0	0	0
Q9DCR1	8	747.64	0.163819	1.44167	1.20494e+07	1.32795e+07	1.28667e+07	1.78591e+07	1.40137e+07	2.02032e+07	2.31967e+07	1.47249e+07	2.94321e+07	1.34589e+07	17	17	17	16	17	16	20	14
Q9D1G1	3	217.03	0.164142	0.912886	493660	452470	550920	494607	497914	454539	494768	406017	454255	463115	2	1	3	0	1	0	1	0
Q8BFR5	2	125.95	0.164827	0.638444	66364.2	73935	142410	85721.7	92107.7	58805.6	27213.3	43237.1	81206.3	83565.8	1	1	1	1	1	1	1	2
UPI00001E34BA	6	497.53	0.164963	0.807907	3.09677e+06	3.17255e+06	3.08471e+06	3.04229e+06	3.09908e+06	2.50377e+06	2.14965e+06	2.18379e+06	3.84024e+06	1.8414e+06	8	8	9	8	6	7	9	2
P11499	6	298.31	0.165068	0.753493	678650	415268	354933	527509	494090	372294	432333	296184	417876	342781	5	1	2	2	1	0	2	0
B2RY16	8	400.3	0.165479	0.87891	954482	1.19565e+06	1.07071e+06	1.21116e+06	1.108e+06	973832	927906	1.03817e+06	1.09554e+06	833705	3	4	5	4	2	3	6	3
P33041	1	32.92	0.165647	0.589075	144759	87908.7	105884	146847	121350	71484.1	59693.9	76387.8	14545.2	135309	0	1	0	1	0	0	0	1
B1ATI0	2	81.49	0.167814	1.35948	135313	148368	162147	223400	167307	227451	266360	189880	298534	155030	1	0	0	0	0	0	0	1
Q9DCS9	6	541.76	0.169221	1.18652	7.428e+06	6.80687e+06	6.56194e+06	1.00315e+07	7.70709e+06	9.14459e+06	9.5736e+06	7.60934e+06	1.01981e+07	9.19737e+06	10	11	13	10	10	12	12	11
Q3ULL9	2	157.25	0.171074	1.40315	90932.8	122762	84737.2	103684	100529	141057	82459	154518	190819	136433	0	1	1	2	0	1	2	1
Q9CY27	2	117.02	0.173567	1.10233	293406	267276	244914	214777	255093	281197	287594	281322	273069	282803	2	2	1	2	2	2	2	2
Q3U6W4	2	76.85	0.175024	0.84631	193234	191454	227399	280352	223110	188820	197288	171881	173722	212389	1	0	0	1	0	0	0	0
A0PJ96	1	48.87	0.176229	0.702897	61867.4	76303.1	72911.4	117259	82085.2	57697.5	61189.8	48357.9	89389.2	31852.9	0	1	1	0	0	0	0	0
Q9CR67	1	56.59	0.176691	1.56995	50380.8	66402.6	74692.6	51905.4	60845.3	95524.1	88111.2	114414	133755	45816.1	0	0	0	1	0	0	1	0
Q9DCH0	1	36.86	0.177108	1.48776	49844	32923.8	13952.9	37260.2	33495.2	49832.8	57338	33501.4	46724.5	61767.2	0	0	0	0	1	0	0	0
P43275	1	60.24	0.180727	6.98461	1942.43	4934.44	0	7431.25	3577.03	24984.2	5135.11	14410.2	70607.2	9784.14	0	0	0	0	0	0	1	0
Q9CZH7	2	152.28	0.183341	0.537628	473722	512415	532682	137432	414063	222612	233534	200045	194997	261871	2	2	1	2	1	1	1	1
Q50HW9	3	240.86	0.183397	0.873608	1.59787e+06	1.20361e+06	1.43729e+06	1.73192e+06	1.49268e+06	1.30401e+06	1.34706e+06	1.30471e+06	1.18989e+06	1.3744e+06	3	3	3	3	3	3	3	3
Q3THU8	14	1198.81	0.184083	0.891378	3.94959e+07	3.91622e+07	3.9371e+07	4.28622e+07	4.02228e+07	3.58537e+07	3.82531e+07	3.69802e+07	4.00279e+07	2.81537e+07	22	29	29	29	30	30	31	21
Q8VIQ4	1	36.3	0.184108	1.18967	20164.7	14791.7	21355.8	17216.1	18382.1	21868.7	25924.2	21384.6	22637.7	17528.1	0	0	0	0	1	0	0	0
Q9QW08	3	236.05	0.18445	0.615519	1.52906e+06	514868	828890	1.34187e+06	1.05367e+06	648554	682674	434001	867644	609896	3	2	2	4	2	2	2	1
Q99JB2	2	156.8	0.184776	1.27043	210690	241960	258498	407030	279545	355141	283055	313357	423283	400870	0	1	1	1	2	1	1	2
P56395	1	42.81	0.185971	1.70721	36964.8	47847.1	35152.5	4507.69	31118	53125	61681.8	44965.3	46414.4	59438.6	0	0	0	0	1	0	0	0
Q9WV27	2	184.75	0.187676	1.109	765808	710836	748725	967210	798145	885140	871778	856114	959615	853055	0	2	1	3	1	1	0	0
P53994	5	390.96	0.188221	0.897034	2.41971e+06	2.30784e+06	2.78313e+06	3.06363e+06	2.64358e+06	2.37138e+06	2.42453e+06	2.23071e+06	2.50386e+06	2.32641e+06	8	9	10	8	8	8	6	5
Q3TUJ6	1	32.67	0.189256	1.4874	170871	78587.5	61290.3	21964.2	83178.2	123720	141834	132818	110902	109325	2	1	0	0	0	0	1	0
B5YUG1	1	35.01	0.189782	1.26237	134404	107542	95601.5	59167.6	99178.9	125201	125643	126020	142090	107050	2	1	1	2	2	0	1	1
Q922E6	1	29.1	0.189784	0.669308	2.50929e+06	1.25362e+06	2.82832e+06	2.30241e+06	2.22341e+06	1.48815e+06	1.79876e+06	2.07081e+06	755270	1.32774e+06	0	1	0	1	0	0	0	0
P08249	7	706.53	0.190358	1.51709	1.89139e+06	4.66065e+06	3.02657e+06	6.48135e+06	4.01499e+06	6.09109e+06	3.83977e+06	5.30089e+06	8.93806e+06	6.28563e+06	7	12	8	11	7	9	13	13
UPI00015535C7	1	62.43	0.190535	1.5123	105547	66010.4	27013.2	136798	83842.4	126794	136513	102443	166377	101845	1	0	0	1	0	0	0	0
C0IQA7	1	165.92	0.190893	0.697041	1.11771e+06	982697	915178	1.92776e+06	1.23583e+06	861427	864228	568401	686970	1.32611e+06	2	2	2	2	1	1	0	0
P56379	1	44.73	0.191628	1.68523	727141	428725	498611	66672.8	430287	725134	874339	613436	850309	562453	1	1	1	1	1	1	1	1
B2RXL7	1	33.39	0.192064	1.20371	1.86511e+06	1.22753e+06	1.51353e+06	2.22819e+06	1.70859e+06	2.05665e+06	1.94162e+06	1.80299e+06	2.25093e+06	2.23106e+06	2	1	2	0	2	1	2	0
UPI0000D68324	1	38.4	0.192468	1.28649	254383	308456	237503	492805	323287	415905	402298	337921	536570	386829	2	0	1	0	2	1	3	1
P97450	3	200.91	0.192511	1.28461	557770	1.03038e+06	753618	1.29382e+06	908899	1.16758e+06	984948	1.06752e+06	1.3798e+06	1.23805e+06	3	2	2	4	3	1	6	3
Q8BTX9	7	559.33	0.193589	0.907049	3.77034e+06	3.07187e+06	3.33715e+06	3.0083e+06	3.29691e+06	2.99046e+06	3.0165e+06	3.28708e+06	2.96769e+06	2.69058e+06	11	12	8	10	11	9	8	8
Q60930	9	918.39	0.195144	1.05219	2.47211e+07	2.48561e+07	2.81668e+07	2.57843e+07	2.58821e+07	2.7233e+07	2.83512e+07	2.7235e+07	2.74479e+07	2.58977e+07	24	27	28	24	25	22	24	24
Q3TEZ1	2	91.66	0.196285	0.7044	382441	218857	177497	317968	274191	193140	180909	160716	294275	136659	3	3	1	2	2	1	2	1
Q91VA7	9	503.17	0.196745	1.33005	626903	938646	744961	924719	808807	1.07576e+06	779328	812778	1.3717e+06	1.33922e+06	2	3	3	2	4	3	4	4
Q3UNQ6	9	478.6	0.196796	1.2547	780987	792202	657086	616355	711658	892920	1.07711e+06	624432	1.06203e+06	808104	3	0	1	0	5	1	6	3
Q5EBI8	2	164.89	0.199412	1.22992	4.04887e+06	3.40602e+06	3.85185e+06	2.01902e+06	3.33144e+06	4.09741e+06	3.81381e+06	3.93216e+06	4.00022e+06	4.64345e+06	6	6	5	5	5	6	6	6
Q3U7C0	2	68.03	0.199769	0.830293	223335	202136	312550	306065	261021	216724	233423	192246	227158	214071	0	0	1	0	0	0	0	1
UPI00000247B2	1	36.54	0.200258	0.589165	53962.9	24446.3	60805.6	94922.7	58534.4	34486.4	34491	24289.6	42905.1	36259.9	0	0	1	1	0	0	1	0
B5TVM2	1	42.6	0.201318	0.454851	4315.11	6296.66	5347.25	1067.24	4256.57	1936.1	2171.9	2388.95	2233.5	950.068	1	0	0	1	0	0	0	0
B1B0C7	4	252.73	0.201422	0.857399	160504	157911	182784	176065	169316	145171	183104	106634	136415	154531	0	2	1	2	1	0	0	1
Q3TG21	1	56.89	0.201657	1.4271	85268.9	40831.3	22134.6	72555.4	55197.6	78772.6	97634.5	81741.1	77636.1	58078.8	1	0	0	0	0	0	0	0
Q3TJH1	3	285.17	0.201745	1.083	8.58484e+06	9.01442e+06	8.45163e+06	1.0841e+07	9.22297e+06	9.98844e+06	9.9686e+06	9.61674e+06	1.02863e+07	1.00821e+07	8	14	12	15	8	9	9	12
Q9D1D4	5	447.59	0.202748	1.25416	3.11217e+06	3.29492e+06	2.54529e+06	5.04374e+06	3.49903e+06	4.38836e+06	4.36168e+06	3.87069e+06	5.61942e+06	3.70164e+06	4	5	5	5	3	5	4	2
P35486	3	125.12	0.20526	1.64355	47207	135864	106416	113723	100802	165674	91230.3	120658	279935	170872	0	1	0	1	1	0	2	2
Q3UC51	8	461.54	0.206273	0.865081	2.00286e+06	1.8896e+06	1.70948e+06	2.41872e+06	2.00517e+06	1.73463e+06	1.61641e+06	1.60724e+06	2.13217e+06	1.58271e+06	5	6	9	6	7	6	8	7
Q9D328	2	153.49	0.207675	1.46445	290376	228858	194644	51486.6	191341	280209	309700	285238	282919	242979	1	1	2	0	2	2	3	2
Q8BPJ7	1	47.56	0.207729	0.847236	58373.2	54351.6	67677.9	79656.9	65014.9	55083	68627.1	47224.6	51464.2	53016.2	0	1	1	1	1	0	0	0
Q5M9L1	1	33.85	0.208039	0.608572	120933	63275.8	138681	225017	136977	83360.1	66441.7	59886.1	146281	60831.7	0	0	1	1	0	0	0	0
Q8BH34	1	30.41	0.21055	1.52444	2.17797e+06	3.95692e+06	3.41573e+06	487932	2.50964e+06	3.82579e+06	4.12759e+06	3.98487e+06	3.4169e+06	3.77382e+06	0	1	0	0	0	1	0	0
Q7TNV1	3	159.8	0.210732	1.17478	284459	198725	231422	325437	260011	305456	342818	324040	292318	262650	1	1	2	1	1	1	1	0
Q3TVM2	2	109.71	0.212568	1.39194	112110	234820	128133	299933	193749	269686	297376	264314	340997	176059	0	1	0	0	0	0	2	0
Q8BIG7	2	132.38	0.212774	1.1765	475766	534277	416927	683174	527536	620646	562384	601769	747616	570814	3	3	2	1	2	3	3	1
Q9DCN2	2	135.94	0.213323	0.836699	741018	864492	799138	1.17271e+06	894340	748293	817632	648092	852704	674745	2	3	2	3	0	1	0	0
Q4ZE73	1	34.58	0.21345	0.861671	1.32517e+06	1.33692e+06	1.61059e+06	1.81925e+06	1.52298e+06	1.31231e+06	1.40025e+06	1.35169e+06	1.04973e+06	1.44757e+06	0	1	1	0	0	0	0	0
Q924L1	1	38.57	0.214026	1.46655	4655.64	4354.95	3581.22	875.912	3366.93	4937.78	4348.89	4739.06	4922.01	5741.19	1	1	0	0	0	0	0	0
Q6NXH9	2	129.65	0.218532	1.29438	1.12179e+06	1.34388e+06	1.90207e+06	1.39887e+06	1.44165e+06	1.86604e+06	1.80115e+06	1.80857e+06	1.28313e+06	2.57129e+06	1	2	2	2	1	1	2	1
UPI00015DEF41	1	42.38	0.218622	0.315398	32942.5	21439.9	19653.1	2322.01	19089.4	6020.76	8559.85	1464.49	8411.15	5647.55	1	0	0	0	0	0	0	0
Q3TPT3	15	1127.27	0.219723	0.896182	1.40824e+07	1.40905e+07	1.69711e+07	1.77741e+07	1.57295e+07	1.40965e+07	1.37929e+07	1.3925e+07	1.60361e+07	1.26321e+07	17	21	26	22	21	24	23	20
Q3UFQ8	1	31.1	0.220512	0.71663	54256.5	42268.6	48205.9	23400.4	42032.9	30122	43314.4	23177.2	26532.9	27463.5	0	0	1	0	0	0	0	0
A2AEG6	2	213.63	0.221011	1.57055	422609	426821	410654	50152.5	327559	514449	545771	489374	448330	574319	3	3	2	2	3	3	3	3
UPI0000F22060	3	228.92	0.221234	1.2517	351576	435524	334876	444684	391665	490249	338852	468918	644046	509179	1	1	2	3	2	2	2	2
B1ASZ0	7	567.13	0.221831	0.911268	955559	963973	971647	1.19829e+06	1.02237e+06	931650	1.01726e+06	863129	960866	885341	3	4	7	7	4	5	4	4
Q91V55	1	98	0.222442	1.15611	797496	612336	662355	802732	718730	830931	997671	703649	878466	743937	2	2	2	2	2	2	3	2
A6H5Y3	1	30.48	0.222442	1.15611	797496	612336	662355	802732	718730	830931	997671	703649	878466	743937	0	0	0	0	0	1	0	0
Q3TGN0	1	59.81	0.223801	1.21665	54114.2	67557.9	76701.5	104197	75642.8	92030.7	105834	76401	102914	82973.7	1	1	1	1	0	1	1	2
B1ASE2	6	385.67	0.224052	1.39807	2.14525e+06	3.14201e+06	3.33513e+06	750707	2.34328e+06	3.27607e+06	2.97124e+06	3.81841e+06	3.33603e+06	2.97858e+06	3	5	7	4	5	5	6	4
Q8K124	1	30.38	0.224937	0.869679	447283	306690	418414	423060	398862	346882	387437	346466	305758	347866	0	0	2	0	0	0	0	0
Q05DV1	1	50.52	0.225705	1.25352	48532.8	53529.1	56078.6	82028.3	60042.2	75264	70766.2	59378.3	103583	67328.5	0	0	0	0	0	0	1	0
Q9CQZ6	3	146.51	0.226113	1.404	604516	637554	737893	165299	536316	752986	838854	716954	649102	807032	4	2	3	1	3	1	3	2
Q8C0S6	1	29.16	0.22682	1.76908	5773.67	7130.74	5546.76	267.233	4679.6	8278.59	9910.29	6360.14	9772.54	7071.38	0	0	0	0	0	0	1	0
Q8CF65	1	31.34	0.227967	1.55642	549351	411378	438163	77211.3	369026	574361	604364	760989	387439	544651	0	0	0	0	0	0	1	0
UPI00001C211B	1	48.9	0.22948	1.56226	814994	710210	827471	93025.7	611425	955207	1.0751e+06	1.05781e+06	935984	751933	1	2	2	1	1	2	2	1
Q3UY11	3	284.79	0.231139	0.887301	955492	1.12135e+06	969832	1.22671e+06	1.06835e+06	947945	1.07592e+06	966549	970972	778338	3	4	2	2	2	1	1	1
Q91ZQ1	1	44.14	0.235237	0.790727	615192	482106	488926	866198	613105	484799	596643	472068	379459	491025	2	0	1	1	2	0	0	0
Q3TCI7	2	85.73	0.235918	1.40659	130963	112490	109762	27697.5	95228.3	133947	109340	136235	141756	148458	2	1	0	0	0	2	1	0
A2AD25	2	128.72	0.236558	1.3997	115278	125677	115966	27096.2	96004.3	134377	143790	120277	141672	131769	2	2	0	1	1	1	1	1
Q3URD4	1	51.64	0.238539	0.737632	80797.6	72923.9	97596.3	49981.9	75324.9	55562.1	57328.4	65506.3	27843.4	71570.3	1	0	0	0	0	0	0	0
UPI0000D8AFEF	1	28.29	0.242002	0.247722	16331.6	21748	21431.3	1435.58	15236.6	3774.45	0	2343.23	5311.33	7443.26	0	0	0	0	0	0	0	0
Q5CZY9	1	40.16	0.243356	1.21266	113994	84095.2	113454	91435.6	100745	122169	110506	93964.9	163678	120529	0	0	1	0	0	1	0	0
UPI00001C2FF5	1	29	0.243452	0.819664	125035	87987	106144	89427.8	102149	83727.5	122027	58723	73465	80695	0	0	1	0	0	0	0	0
UPI0000D8B72D	1	44.81	0.243703	0.678797	226217	95209.4	92005.9	157327	142690	96857.3	99793.2	110800	120334	56502.3	1	1	1	1	1	1	1	1
Q3TN61	2	147.39	0.2467	1.22514	418058	382408	380123	744414	481251	589602	572591	506343	745318	534156	1	2	2	2	2	3	3	3
UPI0000D62D87	3	208.25	0.248021	0.896184	403775	435449	341279	443422	405981	363834	312108	376686	418626	347914	2	3	1	2	1	1	1	0
UPI00015DEDA6	4	210.01	0.248214	1.28836	77447.6	137095	153451	179406	136850	176312	188255	202887	192789	121318	0	1	1	1	2	1	1	0
B0QZL5	1	31.86	0.248295	1.40992	71751.3	78704.2	87710	16314.2	63619.9	89698.9	104490	93520.3	79189.1	81596.2	2	2	2	2	2	2	1	0
Q3TGN5	6	266.86	0.248529	0.788284	1.79692e+06	1.17333e+06	928446	1.29411e+06	1.2982e+06	1.02335e+06	1.05831e+06	935322	1.33471e+06	765064	6	5	3	4	4	2	6	4
Q3TKX9	1	33.36	0.250816	0.923142	968469	913149	920947	1.0695e+06	968017	893617	953182	907150	953135	761002	0	0	0	1	0	0	0	0
A4FUR8	1	55.45	0.251268	1.30354	533082	463063	529696	188997	428710	558840	571832	543223	670752	449554	2	2	2	2	2	1	2	1
Q9CRB8	2	147.81	0.255774	1.2215	238573	334551	348572	450622	343080	419071	311515	432314	513132	419324	2	2	2	2	1	1	2	1
P33068	1	30.68	0.256203	0.866799	338080	315393	396519	324562	343639	297866	322508	320818	208093	340043	1	0	1	0	0	0	0	0
Q61016	1	48.82	0.257634	0.716649	386085	207492	315336	471191	345026	247262	305597	160149	137365	385938	0	0	0	1	0	0	0	0
B0LS74	1	37.95	0.2577	1.22938	576329	351585	358337	490196	444112	545983	584428	515307	397497	686701	1	1	2	1	1	1	1	1
Q8K1E1	1	30.52	0.258607	0.856871	47100.3	56353.7	43616	65558.6	53157.2	45548.8	47127.5	39262.3	55471.2	40334.2	0	0	0	0	1	0	0	0
A2ASQ1	1	62.35	0.259303	1.28854	64219.3	95577.5	71623.7	202196	108404	139683	150865	105466	130389	172011	0	0	0	1	0	0	0	0
Q3UXQ6	3	159.74	0.259325	1.28763	95707.1	64403	76795.4	29259.9	66541.4	85680.8	96019.1	72288.7	94743.1	79672.2	3	1	2	0	4	1	3	1
Q9D173	1	40.52	0.260179	0.836917	105339	91359.2	104630	150784	113028	94595.1	104963	108583	90269.6	74564.9	0	0	0	1	1	0	0	0
Q9QZD8	2	189.59	0.261285	0.781148	274556	344952	259963	508223	346924	270999	241240	268128	352078	222549	0	1	2	0	0	1	0	0
B2L0N9	2	109.08	0.262203	0.71715	762962	364792	510348	310431	487133	349348	263527	409830	272227	451807	2	1	2	1	0	0	0	1
Q91VS7	1	63.54	0.264283	0.198797	40732.3	55730.3	33563.6	1496.48	32880.7	6536.57	6176.85	6759.77	5533.98	7675.67	0	1	0	0	0	0	0	0
UPI00015DF1EE	13	879.51	0.265223	0.913091	3.56629e+06	2.98207e+06	3.42183e+06	3.87255e+06	3.46068e+06	3.15992e+06	3.35515e+06	2.86751e+06	3.4909e+06	2.92612e+06	12	13	9	13	9	12	12	9
Q3U564	1	58.69	0.267225	1.24713	688663	643539	727655	1.12093e+06	795196	991714	878034	928933	1.39399e+06	765904	0	1	1	0	0	1	1	0
Q8BMF4	7	478.47	0.268936	1.20807	2.98549e+06	3.41315e+06	2.64714e+06	5.41754e+06	3.61583e+06	4.36818e+06	3.61661e+06	3.87412e+06	5.17254e+06	4.80944e+06	8	9	6	9	6	7	11	10
Q3TMF4	2	116.95	0.269036	0.766128	343404	378530	530499	742764	498799	382144	417587	377816	405090	328083	1	2	1	2	1	0	0	0
A2A7Y7	1	108.3	0.27002	0.871634	443964	397658	407831	441549	422750	368484	392608	496799	307346	277182	1	2	1	2	1	1	1	1
Q9JJY3	1	96.57	0.270302	0.575777	14926.5	20171.1	17104.5	4540.46	14185.6	8167.76	9505.16	7559.06	6417.17	9189.67	1	0	0	0	1	0	1	0
Q3TRH4	1	29.07	0.27078	1.47689	113324	140278	108758	15274.1	94408.4	139431	164533	129055	99966.8	164169	0	0	0	1	0	0	0	0
Q3TPH0	1	31.23	0.272139	1.44105	573831	481761	719544	96925.8	468016	674432	806716	619697	478099	793217	0	0	0	0	1	1	1	1
Q8C577	1	28.48	0.27258	0.165174	390.819	1348.65	17992.1	354.661	5021.56	829.434	99.3107	1854.81	0	1363.62	0	0	1	0	0	0	0	0
Q5M9K5	4	209.72	0.27273	1.24281	230517	365236	439716	328094	340891	423661	350320	459757	556610	327958	1	1	4	0	2	0	3	0
Q8BMU5	1	30.92	0.273287	1.39326	10943.6	21299.7	17956.3	3178.49	13344.5	18592.4	17643.7	22939.9	19759.3	14026.7	0	0	0	0	1	1	0	0
A2AC46	5	285.64	0.273547	1.15383	367116	345221	453195	440024	401389	463135	499355	364476	431248	557463	1	1	4	2	2	2	2	2
Q5RKP3	3	140.01	0.274232	1.23432	789603	566729	451431	912805	680142	839513	806561	723182	1.11961e+06	708699	2	2	0	2	1	0	2	1
Q8CER4	1	31.76	0.274935	1.89022	124986	167653	200095	21837.2	128643	243162	74947.9	212736	295159	389806	0	0	0	0	0	1	1	1
UPI0000D67C57	7	359.76	0.276043	1.13797	785476	836901	683747	1.11035e+06	854118	971959	1.01616e+06	813800	1.04204e+06	1.01583e+06	1	1	1	2	4	2	6	4
Q3ULS8	1	33.7	0.276383	1.222	39102.8	38789.7	35024.9	49858.4	40694	49728	36919.5	58359.2	63240.6	40393	0	0	0	0	0	0	1	1
Q3TQ45	1	63.34	0.276567	1.21442	152605	142358	207012	151559	163384	198417	219882	217659	223820	132307	2	2	2	2	1	1	1	2
Q5U680	1	74.97	0.277448	0.427358	28797.9	22262.4	28207.8	55300.1	33642.1	14377.2	0	14101.3	23587.5	19819.9	0	0	0	1	0	0	0	0
Q3UHD9	1	31.74	0.27786	1.45923	2.80938e+06	3.30576e+06	3.237e+06	413227	2.44134e+06	3.56247e+06	4.70566e+06	3.59843e+06	2.67077e+06	3.27502e+06	0	1	0	0	1	0	0	0
Q7TSV4	1	33.35	0.278335	0.635588	110266	208847	157147	55650.3	132978	84518.9	102624	80179.6	84360.2	70912.5	0	0	0	0	1	0	0	0
UPI0000D8AEAA	3	172.69	0.278371	1.12893	201716	294881	282007	272322	262732	296606	287336	296614	345806	256671	1	2	1	1	1	3	3	1
UPI0000D62C5A	1	32	0.282439	1.48962	182926	137416	141355	9081.3	117695	175320	198143	149266	179727	174145	0	1	0	0	1	0	0	0
P35546	2	59.2	0.28277	1.19511	2.22757e+06	2.28322e+06	2.53698e+06	3.21259e+06	2.56509e+06	3.06556e+06	2.62346e+06	2.88073e+06	4.204e+06	2.55405e+06	1	0	2	2	0	1	1	0
UPI0000D8A898	4	380.65	0.284616	1.15025	1.82109e+06	1.92474e+06	1.70998e+06	2.80397e+06	2.06495e+06	2.3752e+06	2.37378e+06	2.19616e+06	2.84084e+06	2.09003e+06	5	6	6	6	7	6	8	5
Q3TS63	1	35.51	0.284916	1.3766	236426	187699	247899	181528	213388	293749	266162	261868	172004	474962	1	1	1	1	0	1	0	2
Q8K2B3	4	263.05	0.285637	0.774542	995545	1.3347e+06	988069	1.9034e+06	1.30543e+06	1.01111e+06	698016	873568	1.38277e+06	1.09008e+06	3	4	1	2	1	2	5	2
UPI00015DF5AB	2	287.33	0.287373	0.830008	1.5035e+06	1.17719e+06	1.85222e+06	1.15389e+06	1.4217e+06	1.18002e+06	1.39075e+06	1.33647e+06	1.14366e+06	849205	2	2	3	2	1	2	3	1
Q3UW40	1	30.06	0.287679	0.690024	53421.3	23943.6	26745.3	62275.4	41596.4	28702.5	28537.6	24242.9	34990.8	27038.8	0	1	0	1	0	0	0	0
Q99P72	2	97.82	0.290779	1.62197	83467.9	78698	85150	63744.5	77765.1	126133	145021	113152	199186	47172	0	1	0	0	0	1	0	0
Q05793	5	254.55	0.291267	0.849471	200584	207848	305159	314675	257067	218371	215196	208384	232018	217884	2	1	1	1	2	0	1	0
Q99KI0	26	2028.75	0.291343	1.2199	1.3226e+07	1.78518e+07	1.35354e+07	1.76245e+07	1.55594e+07	1.89809e+07	1.33487e+07	1.725e+07	2.53648e+07	1.99602e+07	25	36	32	28	23	23	34	30
Q6PB66	1	73.04	0.29263	0.785181	234602	164076	120927	242130	190434	149525	186898	121568	146412	143222	1	1	0	1	0	1	1	1
P56480	19	1676.48	0.294711	1.31721	9.07295e+06	1.63936e+07	1.29487e+07	2.14725e+07	1.49719e+07	1.97211e+07	1.37208e+07	1.61878e+07	2.94235e+07	1.95523e+07	13	23	22	29	24	23	38	29
Q80WG7	1	28.43	0.29631	1.35351	632238	701093	790878	123613	561956	760613	776037	807403	631237	827775	0	0	0	0	0	0	1	0
Q8BGN8-2	1	30.22	0.297157	1.49982	0	5477.12	288.079	19772.5	6384.43	9575.47	731.287	8396.87	18600.4	10573.4	0	0	0	1	0	0	1	0
A2AHF2	1	61.61	0.297346	0.77039	55310.9	93138.7	58826.2	114715	80497.7	62014.6	56605.8	52762.3	59890	78800.3	1	0	0	0	0	0	0	0
UPI000173A730	2	92.59	0.29799	0.433039	527072	621859	1.00334e+06	101801	563518	244025	252659	319396	171147	232899	2	2	2	2	2	1	1	2
Q8BLF1	4	232.77	0.298932	1.17856	1.26035e+06	807865	1.3562e+06	1.59173e+06	1.25404e+06	1.47796e+06	1.61054e+06	1.62502e+06	1.49719e+06	1.1791e+06	3	3	4	3	4	3	5	4
UPI0000D63641	6	590.24	0.299809	1.13129	3.44051e+06	4.18907e+06	4.33102e+06	2.71555e+06	3.66903e+06	4.15075e+06	4.64893e+06	4.20961e+06	4.14818e+06	3.5963e+06	10	9	10	9	9	10	9	11
A2AC13	4	176.49	0.304087	1.27702	854996	850414	777886	224622	676979	864517	934385	868920	854523	800240	3	3	1	3	3	2	3	2
B8JJJ0	3	114.36	0.304137	0.852694	1.47541e+06	1.6939e+06	1.74632e+06	2.5155e+06	1.85778e+06	1.58412e+06	1.63857e+06	1.32424e+06	1.66979e+06	1.70388e+06	1	2	0	1	1	1	1	2
UPI0000F22165	1	29.66	0.305342	0.758866	360607	421863	239440	587446	402339	305321	222284	365395	290642	342964	0	1	1	0	0	0	0	0
Q99LY9	2	149.58	0.305408	1.30082	74784.6	178464	200360	377170	207695	270173	247494	235798	372165	225235	0	2	1	1	2	2	3	2
A2AD03	1	36.41	0.309027	1.14259	746867	521999	447764	659177	593952	678646	704522	576569	784018	649476	1	1	1	1	1	0	0	1
A0JNY3	5	333.33	0.309163	1.31863	293270	654323	473532	842616	565935	746259	701411	670127	1.1049e+06	508602	0	4	2	3	3	2	5	2
Q69ZK9	3	149.64	0.310719	0.854923	388952	486192	443739	620104	484747	414421	400139	452121	495935	309490	2	3	3	2	2	2	1	2
A1E283	1	143.16	0.313298	0.878746	344277	301563	267329	345659	314707	276548	213256	244423	366775	281736	1	0	1	1	0	1	0	0
Q3UQM7	2	122.54	0.313504	0.738341	248032	268203	274385	110812	225358	166391	152817	176254	147367	189125	2	1	1	1	1	1	2	2
O31930	1	30.52	0.314057	1.10575	93304.6	108134	127797	145852	118772	131332	139309	122665	125060	138295	2	2	2	1	2	1	2	2
Q6NVF4	1	43.22	0.315707	1.10813	3.67544e+06	3.14399e+06	3.29786e+06	4.33672e+06	3.6135e+06	4.00423e+06	4.18832e+06	3.3186e+06	4.05931e+06	4.45067e+06	2	2	3	3	3	2	3	4
Q8VDB8	1	37.46	0.327125	1.09984	210137	227971	205390	264413	226978	249639	262805	247706	206361	281684	1	1	1	1	1	1	0	1
UPI0000D66172	1	30.5	0.327125	1.09984	210137	227971	205390	264413	226978	249639	262805	247706	206361	281684	0	0	0	0	1	0	0	0
Q80TY5	1	32.13	0.329521	1.1946	101788	121242	104044	124040	112778	134725	123063	164525	159863	91448.2	0	1	1	0	0	0	1	0
Q3TSQ1	10	720.24	0.331019	0.891907	1.60084e+07	1.98542e+07	2.25652e+07	1.57594e+07	1.85468e+07	1.6542e+07	1.7543e+07	1.70919e+07	1.7391e+07	1.41422e+07	14	15	18	18	10	11	13	10
Q9DCP2	3	262.27	0.334294	0.886953	1.98636e+06	1.4273e+06	1.37305e+06	1.63448e+06	1.6053e+06	1.42383e+06	1.39456e+06	1.73516e+06	1.35563e+06	1.20997e+06	3	4	4	3	3	2	2	4
Q6P1F7	1	53.66	0.335716	0.720694	782526	470862	882380	1.38493e+06	880174	634336	572931	665405	351034	947975	2	2	2	3	2	2	2	3
A1L2Z3	6	308.49	0.338199	0.826319	266254	343509	331236	515110	364027	300803	283146	232768	368307	318991	0	4	4	5	1	3	4	1
Q3U484	2	136.97	0.341175	0.865891	155586	102545	102309	112791	118308	102442	93082.5	82990.6	130235	103459	1	1	0	0	0	0	0	0
Q6S385	1	31.23	0.341302	2.03069	180066	188844	193669	333034	223903	454679	421936	660391	644728	91660.1	0	0	0	0	1	0	0	0
A2A8C9	6	334.52	0.342272	0.895188	1.84819e+06	1.89883e+06	1.7709e+06	2.54406e+06	2.0155e+06	1.80425e+06	1.79586e+06	1.6698e+06	2.12934e+06	1.62199e+06	2	5	3	3	2	2	3	2
A0PJ91	8	484.85	0.342899	0.767944	2.19166e+06	1.04213e+06	947191	1.58255e+06	1.44088e+06	1.10652e+06	1.16895e+06	941127	1.33e+06	985994	9	7	6	8	8	5	8	4
Q3U6C7	4	229.11	0.344752	0.82055	449179	571574	475041	872057	591963	485735	415688	510810	563422	453021	1	1	0	1	4	2	2	3
Q9CQS4	1	29.1	0.350714	1.30689	51963.3	79403.4	62784.8	23972.8	54531.1	71266.2	55315.9	75043.6	49778.5	104927	0	0	0	0	1	0	0	0
Q7TME0	1	48.75	0.351032	1.37111	15316.7	6621.15	11553.3	791.184	8570.59	11751.2	9116.24	9228.74	9557.52	19102.4	1	1	1	1	1	0	0	1
Q9WV55	5	584.17	0.351373	1.10823	1.69562e+06	1.88633e+06	1.9319e+06	2.60983e+06	2.03092e+06	2.25073e+06	2.37056e+06	2.15526e+06	2.54159e+06	1.9355e+06	6	7	6	5	7	7	8	6
B3BM24	1	30.9	0.351886	1.31312	175321	284642	269491	26506.2	188990	248167	238173	315040	187697	251756	1	1	0	0	1	0	1	1
Q1WWL1	1	86.64	0.352951	0.852998	3.5595e+06	3.86606e+06	3.2601e+06	5.80503e+06	4.12267e+06	3.51663e+06	3.85483e+06	3.46351e+06	3.62795e+06	3.12024e+06	3	3	3	2	2	2	3	2
B0QZN5	2	288.01	0.353494	1.1119	3.31997e+06	4.15765e+06	4.13347e+06	2.57574e+06	3.54671e+06	3.9436e+06	4.16558e+06	4.06793e+06	4.08099e+06	3.45989e+06	5	4	5	4	4	4	5	4
Q3UIA9	1	97.15	0.353634	1.34567	24220.8	63389.9	39656.7	113707	60243.7	81068.2	50264.4	55850.9	105544	112613	0	0	0	1	0	0	1	0
Q9JKD3	2	94.53	0.354023	1.32071	377063	372527	345831	21643.5	279266	368830	430346	331976	370372	342624	2	2	2	1	2	2	2	2
Q3UZ06	4	317.3	0.358585	1.1303	913558	833667	815841	1.43268e+06	998936	1.1291e+06	1.06076e+06	1.15093e+06	1.31702e+06	987682	1	2	1	1	2	3	4	1
A2AGL6	1	36.17	0.359064	0.724342	668121	550950	618571	231962	517401	374775	396533	418207	303209	381151	0	1	1	1	0	1	0	0
Q3TDH6	2	103.82	0.359793	1.14318	193472	236991	159430	278709	217150	248242	221941	227640	313652	229736	1	1	2	2	2	1	1	3
P97300-4	1	46.61	0.36249	0.475388	34278.2	43310.4	62576	6662.78	36706.9	17450	19165.3	14846.6	24222.5	11565.6	0	0	1	0	0	0	0	0
Q3TWF2	4	230.34	0.362605	1.21923	274598	513818	389284	532045	427436	521142	465347	493157	739326	386738	2	1	2	2	2	2	4	1
UPI00001EFC64	1	50.14	0.363934	1.45157	517213	401332	437623	94164	362583	526317	615766	262290	402175	825036	1	1	1	1	1	1	1	1
Q3TV94	2	100.91	0.365243	0.841315	292482	294659	310586	516123	353462	297373	343726	288167	306318	251283	0	1	1	2	0	0	1	1
P05202	6	439.95	0.366356	1.25996	722729	1.60489e+06	1.07094e+06	1.97741e+06	1.34399e+06	1.69337e+06	1.17862e+06	1.41613e+06	2.42525e+06	1.75349e+06	4	6	5	7	4	5	10	8
Q5XK33	2	136.44	0.366535	1.2591	554237	442440	490154	99381	396553	499302	568300	495456	390261	543190	2	3	3	0	3	2	2	2
Q9CSM5	2	103.39	0.36915	0.90333	867868	676835	622496	783719	737730	666413	792792	593926	700484	578452	4	4	3	3	3	2	1	1
Q9D1P0	1	28.88	0.370057	1.41002	65642.7	136461	61418.6	62876.9	81599.8	115057	86427	203895	62001	107906	0	0	0	0	0	0	0	1
UPI0000D629C5	1	32.82	0.37261	1.78895	4875.92	6665.96	6377.71	1173.66	4773.31	8539.22	8841.08	8676.88	14553.6	2085.3	0	0	0	0	0	0	1	0
Q3TFD9	19	1262.63	0.374015	0.838159	5.16371e+06	6.1735e+06	8.48006e+06	5.06702e+06	6.22107e+06	5.21425e+06	5.53954e+06	4.78193e+06	7.18852e+06	3.347e+06	17	19	25	17	18	16	19	11
Q3UMI9	1	40.94	0.37438	1.19212	210707	92928	127202	118289	137281	163656	170712	128513	217783	137617	2	1	1	1	0	0	1	0
Q3UYF9	3	105.97	0.375823	0.896436	261568	244269	212977	269138	246988	221409	253518	210361	266042	155714	0	1	0	1	1	3	1	1
Q8BGP6	1	28.12	0.378831	0.794093	139025	91838.8	76454.5	168277	118899	94416.6	114227	104101	83746.8	75591.7	1	0	0	0	0	0	0	0
Q9DC51	4	182.98	0.37905	1.18543	103279	181949	160174	279116	181129	214716	157994	213411	246146	241311	0	1	0	3	0	0	2	1
Q3U621	6	346.61	0.382956	0.890034	2.72594e+06	1.89675e+06	2.43483e+06	2.91037e+06	2.49197e+06	2.21794e+06	1.99344e+06	1.92768e+06	2.63164e+06	2.319e+06	4	3	5	3	1	1	2	1
P35292	1	42.77	0.385605	1.11535	222219	192541	266380	148157	207324	231240	235480	265197	203981	220301	0	1	1	0	0	0	0	0
O70250	1	48.08	0.387608	1.26947	22414.8	17447.6	15799.9	2416.27	14519.7	18432.3	15055.4	20803.9	14426.7	23443.1	1	0	0	0	0	0	1	0
A2A7Z6	1	104.43	0.388028	0.883323	3.65072e+06	2.89105e+06	2.92041e+06	4.46053e+06	3.48068e+06	3.07456e+06	3.30207e+06	2.72515e+06	3.54076e+06	2.73026e+06	2	2	2	2	2	2	2	2
Q8VBT0	4	220.42	0.390114	1.07209	583128	668096	640044	533514	606196	649899	658921	627067	742818	570790	2	0	3	2	1	2	2	1
Q3TWS4	2	176.85	0.390379	0.806731	318065	201066	158901	321541	249894	201597	219828	200594	232352	153614	2	1	1	1	1	1	0	0
Q99206	1	28.59	0.391975	1.13559	853147	861774	830268	1.26581e+06	952750	1.08193e+06	1.20467e+06	1.05811e+06	811737	1.2532e+06	0	0	0	0	1	0	0	1
Q3THG4	1	28.35	0.392369	1.16494	712691	369505	551258	713535	586747	683526	652284	683723	868264	529834	0	0	0	0	0	0	0	1
Q9Z275	3	233.34	0.397393	0.862654	2.18302e+06	2.48197e+06	1.81491e+06	3.29712e+06	2.44425e+06	2.10854e+06	2.12778e+06	1.94534e+06	2.53576e+06	1.82529e+06	4	6	3	4	5	3	5	2
O70443	1	70.02	0.397556	0.857893	1.25301e+06	919258	1.11e+06	1.63476e+06	1.22926e+06	1.05457e+06	1.03497e+06	873690	1.43172e+06	877905	2	1	1	2	2	2	2	2
Q3TJS0	1	89.47	0.399115	0.852464	61760.4	107543	110711	80456.9	90117.9	76822.3	72905	89290.1	80570.7	64523.4	0	1	0	1	1	1	0	0
Q3UJK5	2	149.21	0.399229	0.840564	73076.2	134909	91233.7	94443.9	98415.8	82724.7	26681.3	40826.1	164762	98629.3	0	2	0	0	0	0	1	0
B3TCV9	1	30.48	0.399662	1.27279	122698	117828	135131	23740	99849.3	127087	125998	132454	82293.5	167604	0	0	0	0	0	0	1	0
Q3TJL8	1	65.98	0.399718	0.827171	23884.4	49391.7	31278.6	33461.7	34504.1	28540.8	20338.5	21614.1	56783.2	15427.3	0	0	1	0	0	0	0	0
Q8BH40	1	64.58	0.401999	0.745641	45909.2	105718	98225.1	44668.3	73630.2	54901.7	49082.1	64773.9	50697.2	55053.7	1	1	1	0	0	0	0	0
Q9AZM4	1	32.18	0.402068	0.302913	119.773	5408.57	10212.3	663.636	4101.08	1242.27	692.326	2993.22	0	1283.55	0	0	0	0	0	1	0	0
Q60988	1	28.1	0.403645	1.25679	1778.58	10848.4	7772.85	19366.7	9941.61	12494.5	7689.74	10233.3	16287.3	15767.6	0	0	0	0	0	0	1	0
Q921S5	8	712.51	0.404144	1.11086	3.70224e+06	4.57792e+06	4.14578e+06	5.63199e+06	4.51448e+06	5.01494e+06	5.06753e+06	4.78436e+06	6.08175e+06	4.12612e+06	5	7	8	7	7	10	8	5
A3E4B6	1	171.51	0.40508	0.695267	940918	435074	374019	1.15495e+06	726239	504930	521392	414176	470377	613776	1	2	1	2	2	2	2	2
Q3UGP8	2	72.27	0.405248	1.21677	225620	158378	201700	196661	195590	237987	341541	209098	153922	247385	2	0	1	1	1	1	1	1
Q9CZV9	1	30.22	0.408804	1.24804	888691	940567	879232	203994	728121	908726	827093	1.13045e+06	619123	1.05824e+06	0	0	0	0	1	0	0	0
A2ATP5	1	70.59	0.408852	1.12187	96247.2	62843.2	69204.9	52704.6	70250	78811.4	95136.6	69752.6	81436.7	68919.6	1	1	0	0	0	0	0	0
P43276	1	49.34	0.40921	1.14267	382345	153234	225403	312093	268269	306544	319241	272001	281731	353202	0	0	0	0	2	1	1	1
Q8CD98	1	37.21	0.409582	1.14386	57991.3	70032.1	91101.7	70593.4	72429.6	82849.1	81461.8	81873.2	106506	61555.5	0	0	0	0	0	1	0	0
Q6NXK7	1	34.29	0.410126	0.53375	121230	168052	169460	24763.1	120876	64517.7	61153.6	82785.1	47212	66920.2	0	0	0	1	0	0	0	0
O08749	5	290.79	0.410767	1.33304	308086	568705	418965	770871	516657	688723	396150	511603	1.13366e+06	713473	0	2	0	3	2	0	4	0
Q80XN0	1	45.49	0.412857	1.29304	38292.9	44286.8	38367.2	61016.9	45491	58821.4	41457.2	51064.6	100181	42582.4	0	0	0	0	0	1	0	1
Q9D6X2	3	205.4	0.41355	1.13993	205528	442986	384036	409406	360489	410931	356937	376331	429209	481247	2	4	1	3	1	2	2	3
UPI0000D639F4	6	220.7	0.417399	1.10919	986022	830301	722278	657598	799050	886302	995541	817291	717925	1.01445e+06	1	2	1	0	1	2	0	0
Q9D7N9	3	156.34	0.417409	0.891509	829824	836891	711772	1.14891e+06	881849	786176	872007	726015	880646	666037	3	3	2	3	1	2	2	1
Q3TIU7	10	724.98	0.419446	1.2086	1.3187e+06	1.75591e+06	1.1992e+06	2.90716e+06	1.79524e+06	2.16973e+06	1.47825e+06	1.89959e+06	3.06158e+06	2.23951e+06	4	6	5	6	6	8	9	8
Q3U3W7	2	58.83	0.423686	0.743055	48643.1	45281.1	123526	89781.6	76808	57072.6	56271.5	58779.1	60087.7	53152	0	0	2	0	0	0	1	0
UPI0000024BAA	8	774.37	0.426336	1.25978	1.07529e+06	1.84559e+06	1.29285e+06	2.49081e+06	1.67613e+06	2.11155e+06	1.35593e+06	1.61725e+06	3.22114e+06	2.25189e+06	7	10	7	10	4	6	8	8
B2L0P1	1	69.47	0.426617	1.30007	443251	1.03337e+06	1.21526e+06	894082	896491	1.1655e+06	899933	1.38092e+06	1.71537e+06	665789	1	2	2	2	2	2	3	1
Q3U643	2	230.28	0.426972	1.17088	214733	252276	215223	447266	282374	330626	298264	272485	466714	285042	1	0	1	1	0	1	0	0
Q922Q1	4	231.33	0.429941	0.904944	770532	870587	856087	1.07649e+06	893423	808498	789770	787206	1.04739e+06	609621	3	3	1	2	0	0	0	0
Q8JZU2	1	34.7	0.429964	1.20736	62380.3	72411.9	79163.8	10995.1	56237.7	67899.2	78988.6	69752.3	49302.2	73553.6	0	1	0	0	1	1	1	1
UPI0000F221A6	3	172.93	0.430246	1.09403	2.28798e+06	2.39589e+06	1.7508e+06	2.28171e+06	2.17909e+06	2.38399e+06	2.19222e+06	2.11327e+06	2.27694e+06	2.95355e+06	3	4	3	3	1	1	2	1
UPI000058B426	1	29.07	0.430256	1.16968	48221.3	132836	89818.8	188205	114770	134244	105346	167996	124884	138750	0	1	0	0	0	0	0	0
Q3V089	1	30.43	0.430851	1.19188	38583.1	30919	29829.5	6516.91	26462.1	31539.7	27011.6	38768.8	27814.6	32563.9	1	1	0	0	1	0	0	1
Q3U7U8	2	139.99	0.431721	0.820164	442824	390638	358789	763188	488860	400945	333754	346962	547458	375607	3	3	3	3	3	3	3	2
Q3TTX0	3	212.16	0.436245	0.886961	1.06567e+06	996364	739908	1.06394e+06	966470	857222	1.03331e+06	762915	1.05e+06	582665	4	5	4	4	3	3	3	2
A2A6R3	1	30	0.440167	1.17403	25468.7	19542	23266.2	12100.4	20094.3	23591.3	21312.1	22660.9	17754.5	32637.8	0	0	0	0	1	0	0	0
Q8BFZ9	7	624.14	0.440361	1.1335	888220	1.3109e+06	1.02295e+06	2.13256e+06	1.33866e+06	1.51737e+06	1.49602e+06	1.36959e+06	1.89858e+06	1.30528e+06	4	7	5	8	7	6	7	3
Q91VD9	2	110.55	0.440843	1.22202	364557	429614	276989	719703	447716	547116	353128	536317	813971	485049	0	0	1	1	1	0	1	0
Q3ULN6	2	166.17	0.441832	1.08373	188583	241177	208257	283328	230337	249624	239095	253111	287942	218347	1	0	1	1	1	1	1	1
B2L0N7	3	208.73	0.444004	0.89613	550410	547428	754862	632110	621202	556678	549404	606993	697825	372491	4	4	4	2	2	3	3	1
Q3TQP7	3	388.8	0.444315	1.34277	766101	1.27929e+06	879162	1.49925e+06	1.10595e+06	1.48504e+06	718755	1.15967e+06	2.19719e+06	1.86454e+06	1	2	1	4	0	1	5	4
Q3TDE6	1	64.8	0.444851	1.2039	30539.6	91008.8	60295	72424	63566.8	76528.1	50676.3	67415.9	95890.8	92129.3	0	1	0	0	0	0	0	0
P30275	2	214.64	0.44517	0.814327	538252	698252	490296	1.07956e+06	701591	571324	391908	465332	802162	625896	1	2	1	2	1	1	1	1
Q7TNC8	1	33.69	0.447012	0.884678	44368.1	42578.2	50376.5	34903.8	43056.6	38091.3	37104.1	26338.7	70503.3	18418.9	0	1	0	0	0	0	0	0
Q9ESG4	1	92.7	0.453387	0.825168	35047.4	55814.6	77398.2	70736	59749.1	49303	37394.9	81475.3	43163.3	35178.6	0	0	1	0	0	0	0	0
Q3TKM5	3	123.56	0.454068	0.896179	273621	295163	289017	242927	275182	246612	134911	224536	403802	223201	2	1	2	0	0	0	3	1
Q9CQ69	1	72.25	0.455117	1.6709	38031.8	158586	126332	103922	106718	178315	69500.4	289965	282275	71519.1	0	1	1	0	0	1	1	0
Q9CQB5	2	114.82	0.456217	0.917413	382914	317903	371632	477836	387571	355563	389969	325889	388796	317598	2	1	1	1	1	1	2	1
Q8C2Q7	2	75.34	0.457294	0.49904	58086.4	48671.2	33345.9	5917.21	36505.2	18217.5	19691.5	12300.1	21148.5	19730.1	2	0	0	0	0	0	0	0
UPI0000D62B7F	1	43.33	0.459551	1.1848	38779.8	34434.3	49183	4890.9	31822	37702.8	41417.1	48111.9	25724.1	35558	1	0	0	0	1	0	1	0
Q8VBZ3	1	59.72	0.45979	0.133716	400.958	6613.07	50256.5	1630.47	14725.2	1969	777.155	3523.23	947.47	2628.14	0	0	1	0	0	0	0	0
Q65PP5	1	36.36	0.462635	0.79153	396084	270823	372174	731834	442729	350433	328829	308200	226209	538495	1	1	0	1	1	0	0	1
Q9WTW2	1	35.17	0.462635	0.79153	396084	270823	372174	731834	442729	350433	328829	308200	226209	538495	1	0	1	1	0	0	0	0
Q9D051	5	248.37	0.463556	1.14515	449888	779711	563791	690335	620931	711058	630366	568517	986198	659152	0	4	3	1	0	1	3	2
UPI0000D8ACAD	2	163.88	0.465269	1.19863	577307	679283	594996	1.33653e+06	797028	955342	722938	730248	1.47078e+06	897404	1	0	1	2	0	1	0	0
A2A4K6	1	30.22	0.46547	1.16059	4947.49	4761.17	5199.64	1669.75	4144.51	4810.09	5823.11	3630.61	4736.9	5049.73	1	0	0	0	0	0	0	0
Q0VF85	1	29.56	0.469506	0.670268	195318	54621.9	114457	308410	168202	112740	104358	74588.5	44983.7	227031	1	0	0	1	0	0	0	0
Q3THM1	10	1175.88	0.471752	1.06681	1.53557e+07	1.66917e+07	1.74478e+07	2.42721e+07	1.84418e+07	1.9674e+07	1.96744e+07	1.88745e+07	2.11208e+07	1.90262e+07	21	25	24	24	24	25	25	21
Q05D16	1	39.36	0.473231	1.14211	50013.5	60236.3	58954.9	12700.1	45476.2	51938.8	50119.2	45988.2	53013.8	58634.1	0	1	1	0	1	1	1	1
Q5F285	1	98.95	0.473472	0.875642	359386	591266	496580	652422	524914	459636	498001	464654	515814	360076	0	1	1	1	1	1	1	1
UPI0000D636AA	1	46	0.473537	1.23455	1870.64	3051.34	3482.85	397.725	2200.64	2716.8	3269.8	2514.57	1371.31	3711.53	0	0	0	0	0	0	1	0
Q91W97	4	183.48	0.478473	1.13154	336653	466291	287298	508750	399748	452332	349965	385747	538950	534667	2	3	2	1	2	2	2	0
Q5QGU0	2	90.09	0.478563	1.11944	27819.3	81456.4	57610	103928	67703.4	75789.8	86020.7	73937.5	71866.4	71334.8	0	3	0	0	0	1	2	0
P14231	6	519.17	0.479576	1.10621	6.02972e+06	8.84355e+06	9.05959e+06	6.19785e+06	7.53268e+06	8.33273e+06	8.62522e+06	8.79983e+06	9.57048e+06	6.33538e+06	6	8	8	7	7	7	7	6
Q3UBX0	1	65.07	0.47967	1.22484	79339.7	62869.8	36306.5	163912	85607.1	104855	96381.3	61305.1	91910.2	169823	1	1	0	1	0	0	0	1
UPI00001E42C1	1	28.1	0.485748	0.918009	3.45863e+06	3.53976e+06	3.2756e+06	3.87872e+06	3.53818e+06	3.24808e+06	3.77934e+06	2.8713e+06	4.23349e+06	2.10819e+06	0	0	0	0	0	0	0	1
A2AKV3	5	343.51	0.486334	1.11875	1.00746e+06	1.41055e+06	1.07249e+06	1.04649e+06	1.13425e+06	1.26895e+06	966159	1.08906e+06	1.50446e+06	1.5161e+06	4	5	4	7	4	6	6	7
Q8K0T0	2	124.7	0.487381	0.887411	159050	110594	142439	170055	145534	129149	138149	119892	185857	72696.9	0	1	1	0	0	1	0	0
Q3TTN3	8	714.46	0.489002	1.03613	2.19839e+07	2.24638e+07	2.16537e+07	2.27044e+07	2.22014e+07	2.30036e+07	2.1491e+07	2.49386e+07	2.44865e+07	2.10983e+07	22	21	25	23	20	20	20	23
Q3TMA0	5	232.43	0.489483	1.13244	341452	429755	538990	68585.7	344696	390346	373536	500734	333909	353203	1	1	1	0	1	2	2	0
Q9CZU6	3	173.17	0.490031	0.903805	1.23312e+06	974431	944953	1.31082e+06	1.11583e+06	1.00849e+06	700455	867085	1.31852e+06	1.14792e+06	1	3	1	1	2	1	3	1
Q3KQJ4	7	424.5	0.491515	0.958433	3.10109e+06	2.95958e+06	2.89429e+06	3.08318e+06	3.00953e+06	2.88443e+06	2.68261e+06	2.6128e+06	3.45894e+06	2.78338e+06	7	7	6	6	4	5	6	5
Q6P3A5	1	37.35	0.494943	0.872397	75160	97226	86466	143038	100472	87651.8	92941.9	101645	70134	85887	1	1	1	1	0	1	0	0
Q9D6J6	2	93.38	0.496536	1.08088	295406	385308	329582	529442	384935	416068	367725	400274	467334	428939	0	1	0	2	1	1	1	3
Q3TH69	3	107.32	0.498021	1.13105	49795	39599.9	41711.9	14810.3	36479.3	41260	50600	33736.2	40349.1	40354.9	2	1	1	0	2	0	0	0
UPI00015DF07E	1	34.42	0.498553	1.11508	336832	233316	306172	263264	284896	317682	384359	324364	225986	336018	3	4	3	3	3	4	3	3
Q91Y15	1	33.84	0.499538	1.1977	133700	102574	70410.2	74270.7	95238.8	114068	111972	143582	64578.7	136139	0	0	0	0	0	1	0	0
UPI0001548AB2	3	176.6	0.50242	1.12339	287267	428461	337757	558543	403007	452734	423020	415658	607290	364968	1	1	0	2	1	1	1	1
Q8BPS5	4	349.15	0.505515	1.10001	1.84349e+06	2.4487e+06	2.40944e+06	2.18661e+06	2.22206e+06	2.44429e+06	2.65138e+06	2.89751e+06	1.80255e+06	2.42572e+06	5	5	4	6	4	5	3	3
A0ZNJ2	1	65.19	0.506847	1.16418	16623.7	39423.3	33985.6	6127.28	24040	27986.8	17198.6	22462.6	35973.7	36312.2	0	0	0	0	0	0	1	0
UPI00015533E5	1	34.09	0.509791	1.11133	612937	495787	324816	746444	544996	605668	528156	597536	531656	765325	0	2	0	1	0	0	0	0
Q62261	3	142.43	0.5109	0.899789	163377	243668	174429	159070	185136	166583	218123	116033	182910	149266	0	0	0	1	1	0	1	0
UPI00017AA3AA	1	40.76	0.511768	1.11509	16068.6	19791	22437.5	3346.91	15411	17184.6	21024.1	16786	16761.7	14166.6	1	0	0	0	1	0	0	0
Q3UK60	1	114.69	0.511896	0.816714	460895	518131	757953	276901	503470	411191	638654	423491	335799	246820	0	1	2	0	1	0	1	0
Q9CVR0	11	1376.12	0.512257	1.16666	2.47918e+07	2.88845e+07	2.81571e+07	3.97394e+07	3.03932e+07	3.54585e+07	4.02543e+07	2.6699e+07	4.93089e+07	2.5572e+07	29	33	31	28	34	30	34	31
UPI0000195AC1	2	117.93	0.512656	1.07675	678584	753270	1.04756e+06	81975.2	640347	689494	603612	722967	663851	767545	2	2	2	2	2	2	3	2
A3R4A0	3	215.6	0.51528	1.09942	380524	315180	359986	229315	321251	353192	289462	368522	438212	316571	1	0	1	0	1	1	1	0
Q3V2V4	1	33.39	0.518367	1.12734	579483	635264	728512	973851	729277	822143	876591	727829	1.08246e+06	601692	1	1	0	1	1	0	1	1
UPI000024DD4E	6	245.89	0.518807	0.919335	400975	461235	479656	644541	496602	456543	455033	447946	449665	473528	0	3	2	3	0	0	2	0
Q6Q783	1	29.24	0.520137	1.08727	371872	209322	221945	273443	269145	292632	320540	311997	232996	304996	1	0	1	0	1	1	1	1
UPI0000D8AA94	5	398.13	0.520638	0.964007	713887	689671	729475	667809	700211	675008	733340	605053	748495	613144	3	3	3	2	2	2	4	2
Q9D6K8	2	159.18	0.521273	1.06057	347469	324357	265226	296736	308447	327129	318957	323311	283268	382979	3	3	3	2	3	2	2	3
Q6QIC0	1	30.25	0.524936	1.13509	86963.8	39358.1	41068.7	77996.6	61346.8	69634.4	76535.5	68296.3	47093.7	86612.2	0	0	0	0	1	0	0	0
Q56053	1	26.49	0.525011	1.08958	467727	535423	488452	967281	614721	669786	604614	567007	759541	747981	1	1	1	0	1	0	0	0
B7ZWH2	1	29.22	0.525132	1.15056	72507.7	113479	121163	14194.6	80335.9	92431.4	75909.4	120015	55564.3	118237	0	1	0	0	0	0	0	1
Q9D5S7	1	45.26	0.526464	1.08367	227122	296232	281074	158617	240761	260906	222301	251914	290999	278409	1	2	1	2	1	1	1	2
Q9D2R6	1	40.98	0.527571	0.917979	156718	126231	190291	191580	166205	152573	130623	150222	169923	159522	1	1	1	1	0	1	1	0
Q62108	3	168.34	0.527872	1.12816	274989	363573	367178	507465	378301	426785	434608	413851	559245	299436	1	1	1	3	2	1	3	0
UPI0000D63403	1	54.46	0.527994	1.2105	50641.5	43540.3	31929.7	66603.6	48178.8	58320.4	65853.8	59761.3	77073.8	30592.8	0	0	0	0	1	0	0	0
Q6ZQ49	19	1387.78	0.530145	1.09948	4.53416e+06	4.78001e+06	5.04053e+06	3.5951e+06	4.48745e+06	4.93385e+06	4.29841e+06	5.71567e+06	5.88854e+06	3.83279e+06	12	18	13	11	12	14	16	7
Q9D089	2	68.5	0.530963	1.06698	1.08038e+06	905850	1.00539e+06	787721	944836	1.00812e+06	1.18698e+06	892141	1.0553e+06	898069	1	0	1	1	0	2	0	0
B1AUM5	2	110.97	0.532765	1.07557	48193.8	34752.3	78085.3	6716.63	41937	45106	53313.7	36797.3	33743.8	56569.4	1	0	2	0	0	1	0	0
UPI0000023C01	3	287.51	0.532943	1.2044	4.08727e+06	3.71367e+06	4.80033e+06	7.04911e+06	4.9126e+06	5.91674e+06	3.93701e+06	4.11187e+06	6.86665e+06	8.75141e+06	3	3	3	3	5	4	5	5
A2AP32	2	205.99	0.533339	1.06941	2.06595e+06	2.13121e+06	2.49431e+06	3.38925e+06	2.52018e+06	2.69511e+06	2.88026e+06	2.45964e+06	3.00527e+06	2.43526e+06	5	5	7	5	7	6	5	6
P06837	2	137.4	0.534207	0.655024	169502	169062	204237	37168.1	144992	94973.4	121203	112684	59308.4	86698.2	1	1	0	0	0	1	0	0
Q3UNQ1	1	36.12	0.535417	1.10546	9775.08	34435.5	22577.7	47370.8	28539.8	31549.6	24699.1	30928.2	41339.5	29231.5	0	1	1	0	0	0	0	0
Q3TCH7	1	45.74	0.541189	1.11719	87636.1	64546.5	53998.3	94516.1	75174.2	83984.1	96259.1	93854.3	57405.8	88417.1	1	0	1	1	1	1	0	1
Q3TG17	2	172.09	0.544712	0.863734	373804	283752	173478	317016	287013	247902	253179	197288	338320	202823	1	0	0	1	1	0	1	0
Q3TVT6	1	40.24	0.544897	0.651742	40104.8	45310.3	38602.9	6399.35	32604.3	21249.6	4858.41	29707.1	30605.5	19827.4	0	0	1	0	0	0	0	0
A2AG41	1	74.75	0.54612	1.26344	346487	377212	267106	569622	390107	492876	270679	327678	695742	677405	2	2	2	2	2	2	3	2
Q4VAE3	4	226.21	0.547437	1.0695	949620	1.07279e+06	1.04873e+06	1.07778e+06	1.03723e+06	1.10932e+06	872595	1.06164e+06	1.25316e+06	1.2499e+06	4	6	4	5	5	3	4	3
Q80VS6	1	81.33	0.548578	0.861818	8.36279e+06	1.33371e+07	1.58383e+07	1.81777e+07	1.3929e+07	1.20043e+07	1.11568e+07	1.34338e+07	1.01547e+07	1.32718e+07	0	0	0	0	1	0	0	0
B1AU25	2	102.94	0.54971	1.04911	73136.2	102997	111462	97907.8	96375.7	101109	101861	105555	96231.9	100789	0	0	0	1	0	0	1	0
Q8JZV3	1	30.59	0.549769	0.838101	83857.6	64854.9	66150.7	145318	90045.2	75467	80856.6	68299.9	72890.7	79820.8	0	0	0	0	0	1	0	0
A0PJC8	1	30.26	0.549956	1.20577	43170.4	53520.7	46456.9	11179.7	38581.9	46521	58319.7	31319.5	28344.7	68100.1	1	0	0	0	0	0	0	0
Q3TYE5	6	467.52	0.551449	0.914175	7.789e+06	9.70809e+06	8.49128e+06	1.27111e+07	9.67487e+06	8.84453e+06	9.01472e+06	8.1916e+06	1.03294e+07	7.84234e+06	8	11	9	6	7	9	10	7
B4U0N1	1	29.43	0.552942	0.825314	141086	108313	98728.1	52351	100120	82630	90400.1	76462.6	67728.4	95929.1	0	0	0	1	0	0	0	0
Q8BWF0	3	175.98	0.554778	0.941057	1.00696e+06	919274	921784	1.05943e+06	976861	919282	798834	672782	1.24974e+06	955768	1	1	0	3	2	2	2	2
Q6P5G5	1	30.32	0.555173	0.825327	14283.5	30551.2	28922.1	14295.1	22013	18167.9	8254.98	24137.4	20494.7	19784.5	0	1	0	0	0	0	0	0
A2A5A0	16	1215.55	0.555584	0.95015	4.52286e+06	4.99347e+06	5.74457e+06	5.70378e+06	5.24117e+06	4.9799e+06	5.37837e+06	5.21139e+06	5.16677e+06	4.16305e+06	17	17	18	17	17	17	17	12
O70503	8	598.42	0.557126	1.08288	1.66101e+06	1.712e+06	1.59284e+06	2.04783e+06	1.75342e+06	1.89875e+06	2.03196e+06	1.75345e+06	2.33274e+06	1.47682e+06	5	6	5	6	5	4	7	3
Q05D37	1	75.24	0.560286	0.874834	517075	444277	798281	825584	646304	565409	522027	517290	768369	453949	2	2	3	2	2	1	1	2
Q8R1P3	4	394.86	0.562196	1.11754	5.84652e+06	4.96575e+06	5.68296e+06	3.44202e+06	4.98431e+06	5.57019e+06	5.57849e+06	4.30077e+06	4.75697e+06	7.64451e+06	10	9	8	9	9	9	11	11
Q3TKA2	5	323.76	0.563951	0.821597	1.68182e+06	789375	648557	1.1732e+06	1.07324e+06	881771	947021	725703	1.07696e+06	777396	5	2	1	0	0	1	2	0
Q9JHU4	13	764.96	0.566201	0.881925	2.11551e+06	1.08129e+06	1.21751e+06	1.51872e+06	1.48326e+06	1.30812e+06	1.58048e+06	1.1538e+06	1.36064e+06	1.13757e+06	11	1	5	3	4	2	4	2
B2RWU2	1	32.36	0.566219	1.06083	745845	874567	890273	1.29594e+06	951656	1.00954e+06	1.09184e+06	937875	911937	1.09652e+06	0	0	0	1	1	0	0	0
Q3TJD4	11	838.11	0.568302	0.92188	1.74556e+07	1.27307e+07	1.6498e+07	2.09323e+07	1.69041e+07	1.55836e+07	1.47332e+07	1.71416e+07	1.36225e+07	1.68371e+07	22	24	21	21	17	25	16	18
UPI000024F513	3	127.22	0.569456	0.7365	1.06174e+06	517899	444534	252479	569162	419188	516487	390900	443970	325395	1	3	1	1	0	1	1	1
Q6JB01	1	26.37	0.570161	1.15268	72843.8	59751	72366.5	16261	55305.6	63749.5	67532.1	40398.1	52285.7	94782	0	0	0	1	0	0	1	0
Q3U9U3	2	97.97	0.571006	0.743038	129698	204724	100002	45262.7	119922	89106.4	67027.5	81288.5	145914	62195.3	1	1	1	0	0	0	1	0
B2L0P6	4	180.18	0.572896	0.870576	421821	303953	467614	225016	354601	308707	291484	239300	268658	435387	3	1	4	2	4	3	2	3
Q542X6	1	112.64	0.572917	1.08659	91376.4	118853	128235	36965.3	93857.5	101985	104770	98165.8	121564	83439.6	0	1	1	0	0	0	1	0
Q0QEL9	2	109.67	0.574758	0.908505	355697	318063	242683	220385	284207	258203	149331	230820	392140	260522	3	3	3	2	1	1	2	1
Q9DBE8	5	254.73	0.575137	0.92217	616856	571938	616776	887572	673286	620884	637084	510929	743863	591661	3	2	2	2	3	5	3	1
P35293	4	220.44	0.575445	1.04644	352374	315371	348604	399050	353850	370282	406001	351867	402626	320635	2	2	1	1	3	1	3	2
Q8ZQF6	1	26.41	0.576865	0.593732	26204.9	44450.1	76468.1	6068.27	38297.8	22738.7	9917.26	36621	8375.92	36040.4	0	0	0	0	1	1	0	0
Q8C8R3	3	104.69	0.578649	0.960751	907830	893795	1.02369e+06	805680	907750	872121	974608	776187	866308	871383	2	2	3	3	3	2	2	4
Q8BJI1	1	30.07	0.582461	1.07026	45397.5	39330.1	50932.3	5788.22	35362	37846.6	40799.4	32608	26691.7	51287.4	0	1	0	0	0	0	0	0
A2ARP5	4	218.71	0.584291	0.846978	1.1449e+06	1.74106e+06	1.19976e+06	2.69736e+06	1.69577e+06	1.43628e+06	1.12923e+06	1.18185e+06	2.26178e+06	1.17224e+06	2	4	2	4	4	2	3	3
UPI0001A47194	1	27.74	0.585489	1.17292	98045.4	80630.6	87165.4	84559.9	87600.3	102748	76832.2	124878	65882.9	143401	0	1	0	0	0	1	1	0
UPI0000026420	2	99.32	0.585868	0.872961	291585	174498	201058	356771	255978	223459	264246	134940	294171	200477	2	1	0	1	1	2	0	1
UPI0001553648	1	37.54	0.586088	0.998457	78265.9	127267	204583	10614.1	105182	105020	85268.1	153667	111660	69485.5	0	1	0	0	0	0	0	0
Q6DID4	1	41.16	0.586088	0.998457	78265.9	127267	204583	10614.1	105182	105020	85268.1	153667	111660	69485.5	0	0	0	1	0	0	0	0
P04104	2	137.87	0.587661	1.25287	443333	305524	487517	188974	356337	446444	453079	414376	201700	716620	1	2	1	1	1	1	0	2
P07724	1	66.7	0.590629	1.41843	5770.93	4774	13678.2	45335.7	17389.7	24666.2	25424.8	47634.3	3575.96	22029.7	0	0	0	1	0	0	0	0
Q99LC3	3	231.14	0.596069	0.870943	1.16644e+06	1.39773e+06	1.05795e+06	2.32743e+06	1.48739e+06	1.29543e+06	1.00846e+06	1.10146e+06	2.05892e+06	1.01287e+06	3	5	3	5	3	4	5	3
Q3TI47	10	885.34	0.59718	0.945056	6.66811e+06	6.98763e+06	7.19076e+06	9.31432e+06	7.5402e+06	7.12591e+06	7.18565e+06	6.15769e+06	8.14244e+06	7.01788e+06	7	13	10	11	5	8	9	8
O35449	1	99.49	0.603718	1.07008	19142.3	24923.9	15785.7	5366.42	16304.6	17447.2	15421.2	22499.2	17503.6	14364.6	0	0	0	0	1	0	0	0
Q8BH12	6	429.98	0.603831	1.1074	1.2475e+06	602278	749992	958183	889490	985017	1.03544e+06	1.33378e+06	848809	722044	3	3	2	3	4	4	5	2
O88477	1	30.74	0.605776	1.10608	40352.4	24579.9	48327.9	45202.8	39615.8	43818	55267.2	44014.1	46103.8	29887	0	0	1	0	0	0	0	0
Q3UGF1	1	48.11	0.605904	0.934134	3.50997e+06	3.10258e+06	3.51658e+06	167908	2.57426e+06	2.4047e+06	2.70782e+06	2.41416e+06	2.20173e+06	2.29511e+06	3	4	5	3	5	4	5	4
Q0VDR7	1	105.72	0.611444	0.864441	2.05846e+06	1.39465e+06	1.67105e+06	3.44338e+06	2.14188e+06	1.85153e+06	1.49322e+06	1.7464e+06	1.13733e+06	3.02918e+06	3	3	3	3	2	3	3	3
Q9EP69	2	149.24	0.611821	0.898068	170020	157268	135841	264857	181996	163445	142958	188630	232885	89307.3	1	2	2	2	2	2	2	1
Q6P9M9	2	94.49	0.614838	1.0448	104663	138084	101291	25612.6	92412.8	96552.9	84048.1	113568	98292.6	90302.5	2	1	1	0	1	2	1	1
A3E4B1	1	84.42	0.6193	0.382429	1.08769e+06	387445	874205	28055.3	594350	227297	321234	127156	112082	348715	2	2	2	1	1	1	1	1
Q8VED5	1	83.8	0.619906	0.885141	591859	444524	558957	995239	647645	573257	436759	572976	376815	906478	2	2	2	2	2	2	2	3
B1AV14	4	414.87	0.619962	0.933892	847276	808574	637398	986883	820033	765822	647633	602790	957975	854890	3	4	3	2	4	3	3	2
Q9D8B7	1	37.5	0.62102	1.05991	16589.1	15654	18738.4	4165.08	13786.6	14612.6	12269.8	12662.6	18183.8	15334.1	1	0	0	0	0	0	0	0
Q3UUF0	1	40.82	0.622446	0.881556	133052	64155	85913.7	120307	100857	88911	77842.2	104445	85915.8	87441.1	1	0	1	0	0	0	0	0
Q5CCF0	1	77.76	0.625403	1.10395	162721	138868	92762.9	147255	135402	149477	126910	182879	181477	106643	1	1	0	0	1	1	1	0
A2A8U2	2	174.24	0.627271	0.936092	318974	298293	262689	390053	317502	297211	386052	282793	373271	146729	1	2	2	2	3	1	1	1
Q3TXM1	1	28.24	0.627714	0.633606	53921.6	62434.9	46484.2	7793.36	42658.5	27028.7	21025.2	28475.9	16410.6	42203	1	0	0	0	0	0	0	0
Q3US76	1	28.78	0.627714	0.633606	53921.6	62434.9	46484.2	7793.36	42658.5	27028.7	21025.2	28475.9	16410.6	42203	0	0	0	0	0	0	0	0
Q9D6R2	6	432.48	0.627849	1.11933	1.01941e+06	1.70903e+06	1.41708e+06	1.64954e+06	1.44876e+06	1.62164e+06	1.14453e+06	1.27706e+06	2.09591e+06	1.96905e+06	3	5	5	3	3	5	8	7
B1AQ77	1	54.62	0.628459	1.478	20370.9	8764.09	29271	6107.06	16128.3	23837.5	18382.2	24475.5	5025.63	47466.8	0	0	0	0	0	1	0	0
Q3U144	4	249.15	0.631239	0.95489	1.08732e+06	1.08827e+06	1.08682e+06	1.23661e+06	1.12476e+06	1.07402e+06	934766	1.14099e+06	1.53047e+06	689850	4	5	5	4	3	4	4	4
UPI00006062F8	1	35.56	0.63314	1.03388	31245.4	36661.5	45226.9	9144.74	30569.7	31605.4	34959.5	27493.5	32689.8	31278.9	1	0	0	1	0	0	0	1
Q8VIB3	1	31.67	0.634169	1.08696	65686.5	68439.3	73612.2	21780.7	57379.7	62369.6	49507.6	78278	47378.7	74314.1	1	1	1	0	0	0	1	0
UPI0001552AF1	1	30.78	0.638797	1.11947	41487	51640.2	74025.4	61424.3	57144.2	63971.2	73518.8	62559.5	80614.6	39191.8	0	0	0	0	0	1	0	0
Q8R5C0	2	128.33	0.642901	1.0748	54344.2	75753.7	122994	55694.1	77196.5	82970.6	88211.1	93216.1	93632	56823.1	0	1	1	0	0	1	0	0
Q8R2Y0	2	142.4	0.644303	0.923067	192763	144644	109847	166359	153403	141601	127828	132061	153231	153285	0	2	0	2	1	1	2	1
Q8BIJ6	2	110.97	0.644956	1.09488	169670	267019	207200	384496	257096	281489	185415	266589	352602	321351	0	1	0	0	0	0	2	0
Q9WV18	3	189.22	0.646392	0.909348	614177	841804	502189	909438	716902	651913	565959	607578	832162	601954	2	0	0	1	0	1	0	0
Q8R5J9	2	137.9	0.647131	0.894596	335079	399948	257722	548437	385297	344685	441862	322185	387724	226969	0	1	0	1	0	0	0	0
Q05BL6	1	133.19	0.651301	0.919476	1163.27	19679.5	37548.4	4372.09	15690.8	14427.3	6266.8	24491.2	6079.05	20872.3	0	1	0	2	1	0	1	1
UPI0000D66827	1	28.2	0.654864	1.05767	292810	245691	295287	425557	314836	332993	365567	257294	362593	346517	0	0	1	0	0	0	0	1
P35282	2	129.33	0.657423	1.06532	159696	107229	118214	162719	136965	145911	139401	131089	189028	124124	0	0	0	1	0	0	0	1
UPI00001C4753	2	127.11	0.661168	0.962142	289482	332321	298196	380290	325072	312766	337818	288549	340622	284074	2	2	2	2	2	2	2	2
Q3TPD7	1	31.57	0.662227	1.15781	19934.4	28596.8	29155.6	25669.9	25839.2	29916.8	16136.7	30174.2	42341.5	31014.6	0	0	0	0	1	0	0	0
P13965	1	28.39	0.662227	1.15781	19934.4	28596.8	29155.6	25669.9	25839.2	29916.8	16136.7	30174.2	42341.5	31014.6	0	0	0	0	0	0	0	1
UPI0000605E36	3	147.56	0.662868	0.753894	252725	103663	162871	457782	244260	184146	187019	177090	242412	130064	1	1	0	2	0	0	1	0
Q3U7E6	2	124.29	0.667566	0.943118	787312	601633	647003	896987	733234	691526	732253	552311	879528	602011	2	1	1	1	1	0	3	1
Q9WVC3	1	35.64	0.668127	1.04883	5912.74	15633.1	20175.7	3183.93	11226.4	11774.5	13340.4	12843.4	5415.98	15498.3	0	0	0	0	0	0	1	0
Q8R366	8	588.62	0.669429	1.02996	1.05022e+06	1.21627e+06	1.22539e+06	1.29739e+06	1.19732e+06	1.23318e+06	1.36987e+06	1.19925e+06	1.26766e+06	1.09595e+06	7	6	6	6	7	6	6	6
UPI0000D6597C	1	27.52	0.675469	0.914959	97931.7	52411.1	59954.7	74396.7	71173.5	65120.9	65777.6	72858.6	49105.3	72741.9	0	0	0	0	1	1	0	0
A2A513	2	154.61	0.676988	1.14185	510417	317782	552697	101282	370545	423106	302126	372726	234127	783445	3	2	2	2	1	2	1	2
Q60597	10	558.94	0.679057	1.10324	838892	1.07462e+06	838407	1.39148e+06	1.03585e+06	1.14279e+06	758020	962659	1.45177e+06	1.3987e+06	2	7	2	5	0	3	5	5
Q9CR60	1	88.37	0.681031	0.811602	226725	83351	98926.9	304689	178423	144808	202401	75995.5	80530.9	220306	2	1	0	2	1	0	0	1
Q3TPY4	1	30.15	0.681787	0.897752	746130	606910	450636	966309	692496	621690	652306	624873	581164	628418	0	0	0	0	1	0	0	0
Q8R1I1	2	226.7	0.682539	0.974404	2.55521e+06	2.3116e+06	2.45561e+06	2.78764e+06	2.52751e+06	2.46282e+06	2.61566e+06	2.14384e+06	2.41845e+06	2.67332e+06	4	4	6	6	4	6	4	5
UPI0000D63C69	3	135.96	0.683381	1.04549	55221.1	89259.4	96389	135043	93978	98253.3	111411	85045.8	110153	86403.6	0	2	1	1	1	0	0	0
UPI0000F220E1	2	105.06	0.684725	1.09405	456709	417887	332602	582861	447515	489605	343512	446297	688552	480062	1	0	0	1	1	1	2	1
Q3UXI9	1	71.72	0.687352	1.09749	77124.9	39698.6	22789.2	39831.8	44861.1	49234.8	67225.2	52841.4	50198.8	26673.9	1	0	0	0	1	0	0	0
Q3UYZ8	1	43.17	0.687557	1.04455	371364	265903	357565	23944.7	254694	266040	317559	172967	114597	459039	1	1	1	0	1	0	0	1
UPI0000D62F00	1	80.47	0.6885	0.929534	18766.9	94413.4	89550.4	3640.36	51592.8	47957.2	35944.3	58293.7	83480.6	14110.2	0	0	0	0	0	0	1	0
B1AVA8	2	182.68	0.688591	1.05133	2.7484e+06	2.57187e+06	2.44825e+06	1.96714e+06	2.43392e+06	2.55885e+06	3.18495e+06	2.58193e+06	2.19528e+06	2.27322e+06	2	3	1	5	1	1	1	1
Q3V1S0	4	316.01	0.689404	0.932775	3.52874e+06	4.04533e+06	3.61492e+06	5.79239e+06	4.24535e+06	3.95995e+06	3.5334e+06	3.5932e+06	4.43375e+06	4.27946e+06	2	3	0	2	3	4	9	4
P70245	1	81.85	0.690132	0.985309	86963.9	73049.2	81283.8	13810.7	63776.9	62840	61790.1	64898.3	51226	73445.4	1	0	0	0	0	0	0	0
Q791T5	5	215.32	0.690219	0.93727	527306	560667	575838	355924	504934	473259	441748	493303	495144	462843	4	5	4	3	3	3	2	3
Q6NXM3	1	28.35	0.690333	0.877747	1.53003e+06	1.39171e+06	1.16031e+06	2.72242e+06	1.70112e+06	1.49315e+06	1.30662e+06	1.45249e+06	1.47807e+06	1.73542e+06	0	0	0	0	1	0	0	0
Q3TKX5	1	30.67	0.691629	1.05121	3.8808e+06	4.28456e+06	4.76583e+06	2.51542e+06	3.86165e+06	4.05941e+06	4.65308e+06	4.1815e+06	3.1777e+06	4.22535e+06	3	3	1	1	2	2	1	1
UPI00015AA38E	1	35.57	0.694837	0.597725	102202	133915	141547	12540.7	97551.1	58308.7	54585.6	54439.4	32130.4	92079.5	1	0	0	1	0	0	1	0
Q3TW93	8	498.46	0.698811	1.12917	786489	1.10063e+06	901237	1.66035e+06	1.11217e+06	1.25583e+06	776737	997639	1.95247e+06	1.29648e+06	2	5	1	6	2	4	7	5
B1ARA5	1	53.46	0.703425	0.668719	4912.89	3089.83	6237.1	788.439	3757.06	2512.42	1484.21	3037.7	3086.41	2441.36	1	1	1	1	0	1	0	1
Q3TDN2	3	115.03	0.705566	0.925474	151691	198660	233119	286078	217387	201186	198665	189228	256859	159994	0	0	2	3	1	0	0	0
Q78T54	1	34.83	0.715057	0.953264	749120	701334	731941	1.0319e+06	803575	766019	677615	727363	907795	751304	1	2	2	3	0	1	1	0
Q9D3J5	1	31.64	0.715163	1.11583	74340.3	58351.1	63558.9	10904.5	51788.7	57787.4	86017.9	50473.7	21846.7	72811.3	0	0	0	0	0	0	1	0
Q3UB66	2	153.91	0.715794	1.03285	5.67801e+06	4.38318e+06	5.67513e+06	7.43594e+06	5.79307e+06	5.9834e+06	6.90805e+06	5.89722e+06	5.46046e+06	5.66786e+06	5	4	5	5	5	5	6	5
Q3U0V6	1	29.1	0.717318	1.01962	60120.3	72875.6	50791.2	20448.3	51058.8	52060.7	42272.2	50173.4	54735.1	61061.9	1	1	0	0	1	0	0	1
UPI00001E35B6	3	178.01	0.722744	1.04737	618481	343692	375065	573947	477796	500431	562013	419082	600202	420427	1	1	0	2	3	1	3	0
Q3TT04	1	37.48	0.72695	1.00417	279055	100126	108535	183698	167853	168553	183378	147537	169059	174239	0	0	0	0	0	0	0	0
Q7TNK2	1	28.37	0.730531	1.22283	5011.18	8915.39	3692.09	3018.75	5159.36	6308.99	2549.99	7766.03	10767.1	4152.82	0	1	0	0	0	0	0	0
Q0VGU5	1	36.61	0.732304	1.15252	25661.2	29563.3	22852.2	40859.4	29734.1	34269.2	52371	17902.5	37845.4	28957.6	0	1	0	0	0	0	0	0
Q9QXW9	2	90.93	0.736394	0.709453	89490.8	105928	97193.8	16213.4	77206.5	54774.4	67795.4	56735.6	30665.4	63901.3	0	2	1	0	1	1	0	0
Q0VGY9	1	29.53	0.740552	0.851111	416985	456807	312753	127832	328594	279670	196294	298165	176059	448163	1	0	1	1	1	1	1	1
A2A9T5	1	39.94	0.741965	0.955616	458526	448598	582788	370741	465163	444518	405480	531249	345391	495950	1	1	2	1	1	1	0	1
Q6P1E6	1	31.21	0.743753	0.962434	661034	696911	655941	914187	732018	704519	850854	617788	739305	610130	0	0	0	0	0	0	1	0
Q9JIG8	2	170.11	0.743769	1.06176	374847	357232	376650	653261	440497	467704	462804	436761	637148	334102	3	3	3	2	3	2	2	2
Q9DC16	1	34.43	0.746346	1.07248	32771.8	42605.9	44598.4	58042.6	44504.7	47730.2	36024.1	56042.8	61784.8	37069	0	0	0	1	0	0	1	0
Q8BMK4	15	1132.55	0.746626	0.95281	2.37134e+06	3.3997e+06	3.78649e+06	3.05669e+06	3.15356e+06	3.00474e+06	2.58194e+06	3.34044e+06	3.49496e+06	2.60161e+06	13	18	17	15	10	12	16	12
UPI00015DE94D	1	28.11	0.754074	0.898254	163206	198810	210170	21784.4	148492	133384	162999	128411	112687	129439	0	0	0	0	0	1	0	0
UPI0000D6683C	1	51.16	0.754814	1.07191	117380	84045.6	70823.3	115097	96836.6	103800	85323.7	152184	87742.3	89951	0	0	0	0	0	1	0	0
Q3TCV4	2	113.35	0.75665	1.04996	916292	1.0564e+06	871706	1.51725e+06	1.09041e+06	1.14489e+06	1.04609e+06	1.05779e+06	1.54645e+06	929253	2	5	3	4	1	0	2	0
Q6PHC1	6	487.54	0.757247	1.01646	4.83619e+06	4.0183e+06	4.91151e+06	3.99893e+06	4.44123e+06	4.51434e+06	4.4091e+06	4.24038e+06	4.74907e+06	4.65882e+06	8	8	8	7	8	8	9	10
Q3UVR2	2	177.34	0.759131	1.00037	33917.4	69523.7	98272.5	24977.6	56672.8	56693.7	44464.8	83789.5	50436.9	48083.6	2	1	2	1	1	2	1	1
Q3TE63	1	111.51	0.761278	1.03396	258792	315751	202860	430042	301861	312113	242788	290013	362131	353521	2	1	0	1	0	0	1	0
Q3URD3-3	3	125.34	0.762224	1.03022	337185	382166	332389	464028	378942	390392	350569	390665	466359	353974	1	2	2	2	2	3	1	0
UPI0000D8AADF	1	46.57	0.762628	1.05774	107835	51113.5	51191.2	179279	97354.4	102976	101420	73341.9	173930	63211.1	0	0	0	1	0	0	0	0
Q3TC56	1	36.66	0.764433	0.768172	3232.84	5096.91	8354.64	1353.53	4509.48	3464.06	3275.09	5360.82	1717.15	3503.16	0	1	1	1	0	1	0	0
B1AT55	1	165.97	0.765216	0.873329	203115	398120	265561	646150	378236	330325	166347	326366	474776	353811	0	1	2	0	1	0	0	0
P19783	8	499.93	0.766426	1.02031	9.8369e+06	9.62874e+06	1.09773e+07	1.18553e+07	1.05746e+07	1.07894e+07	1.06978e+07	1.09234e+07	1.19473e+07	9.58899e+06	10	11	12	11	8	12	11	8
Q7TPW6	1	34.21	0.766598	0.925746	44744.8	46845.3	56869.5	5325.28	38446.2	35591.4	47794.7	38789.4	19790	35991.7	1	1	1	0	0	0	0	0
Q3TW65	4	167.55	0.768142	1.05603	252191	252527	280092	316217	275257	290680	232028	280752	392154	257784	1	3	3	2	2	3	4	2
A7L9Z8	1	36.15	0.770401	0.93647	141261	157742	202987	261399	190847	178723	193061	161772	220876	139181	0	0	0	0	0	0	0	0
B7ZND1	2	75.93	0.774149	1.00979	24661.5	45847.7	37530.4	77126.7	46291.6	46744.8	35385.3	47562.3	59149.5	44882.2	0	0	1	0	0	0	0	0
O35465	4	263.63	0.77443	0.974609	605340	645015	800428	741000	697946	680224	687010	675235	722745	635907	1	2	3	1	1	2	2	1
UPI0000D68339	2	200.17	0.77462	0.624267	145225	131270	135242	14691.5	106607	66551.1	65205.9	73050.1	58293.8	69654.6	1	3	1	0	1	0	0	0
UPI0000D8A7B1	2	176.46	0.776682	0.963939	224250	327272	306788	253459	277942	267919	272837	284193	309602	205045	1	3	0	2	0	2	2	1
B2RX15	1	33.53	0.781114	0.99138	270658	239006	222426	27951.8	190010	188373	280353	202610	73425.6	197102	0	0	0	1	1	1	0	1
A2APL5	7	654.42	0.784608	0.972844	4.29394e+06	4.81026e+06	4.33107e+06	5.75218e+06	4.79686e+06	4.6666e+06	4.63429e+06	4.39256e+06	5.5427e+06	4.09684e+06	14	14	16	13	9	10	11	9
P49194	4	266.98	0.785443	0.953789	956002	702736	634695	984287	819430	781564	690192	814479	934195	687390	2	2	2	3	0	1	1	0
UPI00001C3F36	1	33.82	0.794253	0.854907	41939.6	29760.6	19871.3	71590.3	40790.4	34872	33545	34295.1	49733.6	21914.3	0	0	0	1	1	1	0	0
Q8BGH2	16	1068.5	0.795739	0.974652	4.83269e+06	4.08448e+06	5.29978e+06	5.57171e+06	4.94717e+06	4.82176e+06	5.30055e+06	4.7129e+06	4.59606e+06	4.67755e+06	17	19	17	16	14	13	13	12
Q3T9X3	1	48.92	0.796359	0.976289	250104	229260	262615	308050	262507	256283	271846	203689	289206	260391	2	1	1	1	2	1	1	1
Q8CFQ6	2	85.6	0.798716	0.977616	196966	150972	163048	185525	174128	170230	165008	149372	200598	165942	1	0	2	0	0	0	0	0
Q04447	6	547.77	0.803896	0.958348	1.60383e+06	1.3434e+06	1.18562e+06	1.98772e+06	1.53014e+06	1.46641e+06	1.19964e+06	1.32141e+06	1.9108e+06	1.4338e+06	8	8	7	7	6	5	8	4
Q1WIL9	9	795.73	0.80881	1.03149	7.7639e+06	7.51868e+06	8.19836e+06	8.01675e+06	7.87442e+06	8.12239e+06	9.06693e+06	7.3654e+06	9.39597e+06	6.66125e+06	7	8	6	10	11	10	9	6
Q3UL45	1	33.08	0.811388	1.07773	53244	50932.7	50987	67857.6	55755.3	60089.4	39441.7	50538.2	81840.1	68537.6	0	0	0	0	1	0	0	0
UPI00001C2140	4	266.1	0.811413	0.979153	410421	518217	411140	594581	483590	473509	359666	437035	699399	397934	2	0	0	0	1	0	2	1
Q3ULW0	1	42.78	0.814579	1.02325	112896	82630	65072	101757	90588.8	92694.6	102781	85713.3	106167	76117.4	0	0	0	0	1	0	0	0
Q0VDN0	1	96.65	0.816221	1.07962	607050	327566	486815	1.10585e+06	631819	682123	518060	615682	391291	1.20346e+06	1	2	2	2	2	1	2	2
Q3UEY7	1	27.99	0.81877	0.830496	1.63476e+06	1.30056e+06	1.18349e+06	112200	1.05775e+06	878458	704300	949385	642580	1.21757e+06	0	0	1	1	0	0	0	0
Q8BPI1	1	33.62	0.81877	0.830496	1.63476e+06	1.30056e+06	1.18349e+06	112200	1.05775e+06	878458	704300	949385	642580	1.21757e+06	0	0	0	0	0	1	1	0
A2ARI0	2	76.36	0.822379	0.95253	117436	144638	109720	79973.4	112942	107580	125879	101653	106316	96473.1	1	0	1	0	0	0	1	0
Q91W29	3	228.31	0.824538	1.04246	484203	406141	436406	373966	425179	443232	371905	483093	562285	355647	2	2	3	1	1	1	3	2
Q9D8V7	1	50.25	0.827918	0.933282	7992.49	12846.9	13101.8	18060.7	13000.5	12133.1	9813.71	10108	14369.6	14241.1	0	1	1	1	1	1	1	0
Q9R0Q3	2	124.79	0.828288	1.13566	78334.3	73670.4	91938	115970	89978.2	102185	120739	82260.2	154985	50754.7	0	0	1	0	1	0	2	0
A2AQN1	1	44.34	0.829288	0.886303	95302.5	131004	59611.8	222829	127187	112726	58314.6	164719	136279	91591.8	0	1	1	1	0	1	1	1
Q53YX2	4	496.72	0.829623	0.94883	3.02937e+06	3.82374e+06	3.65436e+06	2.13356e+06	3.16026e+06	2.99855e+06	2.88056e+06	3.11749e+06	3.38719e+06	2.60895e+06	8	8	9	8	8	9	8	7
Q3TIC2	1	46.36	0.83016	1.0096	45771	101093	77338.6	132853	89263.9	90120.8	106559	78615.1	110400	64908.8	0	0	1	0	0	0	0	0
P56391	3	193.85	0.832835	0.980834	615057	1.43957e+06	1.08188e+06	2.18863e+06	1.33128e+06	1.30577e+06	1.1864e+06	1.17501e+06	1.76225e+06	1.09941e+06	0	3	2	4	1	3	4	2
A2RT91	1	28.02	0.836367	0.931217	63341.8	124032	28710.8	224814	110225	102643	122187	153513	86269.3	48603.8	0	0	0	0	1	0	0	0
P18872-2	4	237.93	0.836626	0.913965	603082	754684	596364	222909	544259	497434	450386	637440	674748	227162	2	2	3	2	0	1	3	0
Q3TI78	3	211.18	0.837323	0.92282	482592	234040	286315	558791	390435	360301	406484	245199	500139	289382	4	1	1	2	1	3	1	1
Q3TFU8	2	85.1	0.837379	0.974417	110242	94420.9	106084	77414.3	97040.4	94557.8	102869	96795	91011.6	87555.2	0	1	2	0	1	0	1	0
Q3TV00	4	215.74	0.83778	0.990511	1.09227e+06	1.22331e+06	1.21647e+06	1.26769e+06	1.19993e+06	1.18855e+06	1.11898e+06	1.12467e+06	1.50734e+06	1.0032e+06	2	3	3	4	1	1	1	2
B2RXT3	1	45.11	0.838883	1.0297	60876.3	93192.6	122487	151855	107103	110284	69260.8	108597	132648	130629	0	1	1	1	0	1	1	1
UPI00000226B7	1	40.33	0.843378	0.768554	747423	385884	438007	38274.2	402397	309264	343812	252522	243886	396836	1	1	2	1	1	1	0	0
Q78IK2	3	243.62	0.847714	1.01325	5.74554e+06	5.57074e+06	6.36633e+06	5.22344e+06	5.72651e+06	5.80238e+06	6.22958e+06	5.13729e+06	5.60643e+06	6.23621e+06	4	4	5	5	5	6	4	5
Q8C266	2	121.17	0.855915	1.08577	80782.6	75577.9	137771	93392.5	96881.1	105190	123631	101083	142560	53487.2	0	0	1	0	0	1	0	0
Q3TDS9	2	128.6	0.857536	0.937092	365595	215598	253184	74274.8	227163	212873	279938	194899	186633	190020	1	2	2	1	2	2	0	1
Q8BH80	2	154.39	0.860787	0.985023	386293	397005	318987	305954	352060	346787	435771	324304	332751	294321	2	1	2	1	3	2	2	0
A0AUN0	1	40.02	0.870431	0.834374	25168.3	23464.1	32165.4	7307.74	22026.4	18378.3	18473.2	18717.1	21516.7	14806	1	1	1	1	1	1	1	1
Q8K2C9	4	337.16	0.87197	1.00453	5.84527e+06	4.78562e+06	4.867e+06	7.42857e+06	5.73161e+06	5.75756e+06	6.1648e+06	5.67483e+06	6.02375e+06	5.16687e+06	8	8	6	6	6	5	7	6
A2AL34	2	106.97	0.874127	0.979007	367697	434051	525914	391850	429878	420854	410064	391900	403266	478185	1	0	2	0	1	0	0	0
Q9CR61	5	413.41	0.874369	1.01178	1.7772e+06	1.92429e+06	2.29888e+06	2.22456e+06	2.05623e+06	2.08046e+06	2.39441e+06	1.88188e+06	1.9908e+06	2.05477e+06	6	6	6	6	5	5	6	5
Q0QEW9	5	363.7	0.874463	0.898262	1.33472e+06	1.15331e+06	1.2401e+06	260387	997128	895682	894089	883963	894998	909679	4	5	6	5	5	4	6	4
Q3TF69	3	158.28	0.874995	1.06688	325181	218841	239299	288401	267930	285849	364662	200453	374060	204223	1	1	2	2	1	1	2	1
A6H6S0	1	61.42	0.880902	1.00532	5.02871e+06	4.40728e+06	2.81679e+06	6.33986e+06	4.64816e+06	4.67289e+06	3.77941e+06	4.81382e+06	4.1168e+06	5.98151e+06	0	0	0	1	1	2	0	1
A1L333	4	198.14	0.881272	0.983765	392962	230782	218854	312679	288819	284130	335441	177232	393566	230281	3	1	1	1	3	1	2	0
B2RR25	1	30.19	0.882204	0.860098	255637	230477	200867	53971.2	185238	159323	135600	161491	89778.2	250422	0	0	0	0	0	0	1	0
P26443	5	266.91	0.883053	1.01055	311951	439422	254649	372016	344510	348146	226275	225742	518440	422126	1	2	1	0	0	0	2	2
Q3UA17	5	441.89	0.88347	1.00647	1.35481e+06	1.76095e+06	1.96216e+06	1.87572e+06	1.73841e+06	1.74966e+06	1.67322e+06	1.79437e+06	1.92071e+06	1.61036e+06	4	5	7	4	4	4	5	4
Q8BJL4	1	32.84	0.885002	0.961011	16560.3	23429.4	11811.3	26913.7	19678.7	18911.4	11792.2	22249	26340.5	15264	0	1	0	0	0	0	1	0
Q6PDP7	1	39.29	0.885887	0.88951	86930.8	44450	46021.5	26935.9	51084.5	45440.2	40004.7	46218.3	55066	40471.8	0	1	0	0	1	1	0	0
Q9CYN2	2	91.66	0.888203	1.05117	200522	153199	231496	229837	203764	214191	166093	260026	280189	150454	1	1	1	1	2	1	2	1
UPI00015DECA5	6	323.92	0.890246	1.02811	431977	376488	525126	494196	456947	469792	486609	364497	602422	425638	2	3	5	3	3	1	3	1
Q3TJD0	1	40.05	0.890562	0.72258	26060.9	38243.3	49591.6	5439.23	29833.7	21557.3	19196.9	26788.9	16348.3	23895.1	0	1	1	0	0	0	0	1
Q6GQT9	1	29.31	0.892586	0.971909	27475.3	53097.4	29174.3	96862.4	51652.3	50201.4	38632.6	68335.6	64010.8	29826.6	0	0	0	0	0	0	1	0
UPI0000D66586	2	91.74	0.89536	0.953954	405302	290375	319788	650263	416432	397257	550661	389385	397373	251609	2	1	1	2	1	0	1	0
UPI000155326C	1	35.41	0.895437	0.908979	83508.6	36588.9	40961.3	80444.1	60375.7	54880.2	54639.9	49777.2	63874	51229.8	0	0	0	0	0	0	1	0
Q9JJE4	2	100.63	0.899169	1.02152	131573	90882.5	85353	118076	106471	108762	113527	119997	124576	76948.2	2	1	1	0	0	1	0	0
Q9D2G2	5	362.7	0.899198	1.00901	608363	851175	715954	1.07894e+06	813609	820941	648370	874494	984631	776268	2	4	2	3	2	4	6	3
P12960	9	478.53	0.899948	1.01441	1.46545e+06	1.47806e+06	1.20609e+06	1.42606e+06	1.39391e+06	1.414e+06	1.48658e+06	1.16672e+06	1.60403e+06	1.39867e+06	4	5	2	3	3	3	5	1
A7MCV0	1	39.4	0.901012	0.705941	118573	58655.7	55307.8	10725.7	60815.6	42932.2	53116.1	31946.8	48114.1	38551.8	1	0	1	0	0	0	0	1
Q9QY42	2	133.04	0.904858	0.977002	859018	807014	835287	374025	718836	702305	789015	707266	684958	627979	4	4	3	3	4	2	2	2
Q3UPA8	2	276.98	0.904858	0.904301	904911	951009	1.15092e+06	394941	850446	769059	843501	749193	709708	773836	3	3	3	3	3	3	3	3
Q8BMS1	3	189.7	0.909593	1.02018	364695	557216	493713	635499	512781	523131	312316	361258	677771	741177	1	2	0	2	0	0	2	0
Q3TA78	4	203.18	0.909907	0.956859	487404	665762	634798	963010	687744	658073	605016	614467	744112	668699	1	2	2	1	1	1	3	0
Q3TL20	1	60.02	0.912027	0.983612	428410	376487	299847	580507	421313	414408	274469	386284	586993	409887	1	1	1	1	0	0	0	1
Q6PCP5	2	76.88	0.918892	0.852591	91073.3	192426	141158	387051	202927	173014	143708	197962	211999	138385	1	0	2	0	0	1	0	1
Q3UZ37	6	375.13	0.919195	0.983989	961762	964832	910562	696189	883336	869193	877000	924759	869925	805088	7	5	7	7	6	4	5	5
Q3TNG9	1	53.75	0.921634	0.915941	66274.3	64065.8	41325.5	14052.7	46429.6	42526.7	47366.9	30146	57138.2	35455.9	1	1	1	1	1	0	1	1
UPI0001A23135	1	111.12	0.928757	0.952101	476336	1.01801e+06	885036	1.19867e+06	894514	851667	633013	791108	1.20119e+06	781360	1	1	1	1	1	1	1	1
A2AL78	1	29.76	0.929951	0.726934	157955	179621	142513	10019.5	122527	89069	90698.5	90159.2	52324	123094	0	0	0	0	1	0	0	0
B2L0P3	1	66.6	0.933464	0.507291	976.498	9997.59	155712	4969.77	42914.1	21769.9	2438.28	37873.8	2954.67	43812.9	0	1	1	1	1	1	1	1
UPI0000D8AC99	1	29.81	0.933553	0.780318	31629.7	31250	32214.5	4094.82	24797.3	19349.7	27061.8	11383.9	24983	13970.2	1	1	1	0	0	1	0	0
Q3TYC2	5	375.47	0.935205	1.01204	1.53316e+06	1.79922e+06	1.79076e+06	1.84683e+06	1.74249e+06	1.76348e+06	1.78082e+06	1.56224e+06	2.12146e+06	1.58939e+06	4	5	4	5	4	4	3	3
Q8BVI9	14	1260.38	0.94072	0.993991	1.80489e+08	1.96716e+08	1.80178e+08	2.30267e+08	1.96912e+08	1.95729e+08	1.97651e+08	2.24033e+08	1.95223e+08	1.66009e+08	118	166	133	146	127	124	133	114
O35682	1	102.11	0.941494	0.69218	57793.6	77534.1	94080.4	7710.07	59279.6	41032.1	37855.1	42469.4	33863.4	49940.4	1	1	0	0	0	0	0	0
B8XCJ6	1	36.67	0.94184	0.960023	964807	372624	448751	675775	615489	590884	621625	415439	435488	890984	1	0	0	0	0	0	0	1
Q8C0Z1	1	40.12	0.942166	0.96947	20384.8	35017.8	33718.3	36787.4	31477.1	30516.1	30353.6	25861.5	35517.1	30332.1	1	0	0	1	0	0	0	0
UPI00001E3C18	1	28.43	0.942298	0.738537	25479.6	8522.96	3791.08	1345.15	9784.69	7226.35	12645.1	2210.55	6742.42	7307.31	1	0	0	0	0	0	0	0
Q9Z0I6	1	32.62	0.944426	0.972873	234524	126685	208601	318942	222188	216161	195192	206044	141973	321434	0	0	1	0	1	1	0	0
Q6P8I7	1	61.81	0.945715	1.00366	890220	768609	561326	975549	798926	801854	489419	733345	975767	1.00888e+06	2	3	2	3	1	2	3	3
Q6P5F7	1	64.89	0.946502	1.03166	50032.4	62923.3	36482.7	101338	62694.1	64678.8	51037.1	51928.6	113627	42122.3	0	0	0	0	0	0	1	0
UPI0000D63319	9	576.44	0.956201	0.993591	2.3695e+06	2.01213e+06	2.2575e+06	2.85283e+06	2.37299e+06	2.35778e+06	2.54901e+06	2.48731e+06	2.51047e+06	1.88433e+06	7	6	8	8	5	7	6	1
Q9D1X6	1	67.52	0.957763	0.662789	35116.3	53733.8	54420.8	3823.8	36773.7	24373.2	27023.1	25658.3	19201.3	25610.1	1	1	1	0	0	0	0	0
A2AA80	1	29.5	0.959309	0.891527	99499.3	106106	164002	22958	98141.3	87495.6	65669.3	116174	48107.7	120031	0	0	0	1	0	1	0	0
UPI00016D384C	3	147.74	0.966654	1.00148	236332	164743	114638	195444	177789	178052	229176	110152	226362	146518	3	1	0	1	2	2	2	1
B2L0P4	1	101.32	0.972733	0.739269	668737	438681	529522	50914	421964	311945	361411	283339	219824	383205	1	1	2	1	2	1	1	1
Q07032	1	29.36	0.974717	0.763072	79348.4	129216	107701	15054.3	82829.7	63205.1	59886.7	58649.6	75823.1	58460.9	0	1	1	0	1	0	0	0
Q3TAA8	1	84.8	0.97518	0.948635	106665	166888	110348	294019	169480	160775	111859	154958	217758	158526	0	0	1	0	1	1	1	0
Q8C3X4	1	28.74	0.976177	0.768349	7.5752e+06	7.2656e+06	1.05435e+07	969007	6.58832e+06	5.06213e+06	4.91685e+06	5.59892e+06	3.53019e+06	6.20258e+06	1	0	1	1	0	0	0	0
B1ASQ2	4	258.76	0.97749	1.00352	1.62899e+06	1.52856e+06	1.73414e+06	1.78399e+06	1.66892e+06	1.6748e+06	1.70821e+06	1.55236e+06	1.89458e+06	1.54405e+06	3	2	2	4	4	4	3	4
Q5EBQ0	2	240.31	0.978831	0.931262	349379	628795	727121	269465	493690	459755	441929	474932	576381	345777	2	3	3	2	1	1	1	0
B2RQU9	1	36.18	0.979427	0.879326	71713.9	107264	79238.4	24691.6	70726.9	62192	50407.7	62312.8	69351.9	66695.8	0	2	1	1	1	1	2	0
Q9Z1Q2	1	35.43	0.982274	1.00104	44939.3	42703.5	41119.6	61418.9	47545.3	47594.8	53318.4	49444	33548.6	54068.1	0	1	0	1	1	0	0	0
Q8VCE0	37	4596.74	0.982982	1.0034	2.16074e+08	2.03423e+08	2.2212e+08	2.09351e+08	2.12742e+08	2.13465e+08	2.2302e+08	2.16595e+08	2.27258e+08	1.86988e+08	174	205	206	192	173	172	192	162
Q3TXE5	10	861.6	0.983953	0.999773	8.79078e+06	8.73021e+06	8.8033e+06	8.02018e+06	8.58612e+06	8.58417e+06	8.94857e+06	8.39904e+06	9.03081e+06	7.95823e+06	16	17	18	14	13	16	17	14
A0FF48	1	50.13	0.984517	1.0339	214076	195656	206246	232991	212242	219437	145810	191764	262264	277911	2	2	2	2	2	2	2	2
UPI0000DBD689	1	44.9	0.984859	0.772164	79647.4	122083	135822	13550.2	87775.7	67777.3	57109.4	82444.9	39449	92105.8	0	0	0	0	1	0	0	1
Q5SWR1	1	49.84	0.985371	0.985063	313030	186500	140618	307616	236941	233402	329052	183586	251691	169278	1	0	0	0	0	0	0	0
Q8JZR6	1	30.47	0.98809	1.11126	8348.09	8793.75	10999.1	9293.94	9358.72	10399.9	14255.2	11265.4	3913.78	12165.4	0	0	0	0	0	1	0	0
Q9CX30	1	54.61	0.989777	0.727303	32922.2	28065.5	13052.2	2758.54	19199.6	13963.9	17694.2	9737.85	12537.8	15885.8	0	1	0	0	0	0	0	0
Q8BXZ1	2	65.16	0.995283	1.01858	45019.9	55571.5	58602.2	29007.3	47050.2	47924.5	26500.2	46023.3	66061.4	53112.9	0	0	0	0	0	1	1	0
P51881	16	1359.66	0.997551	1.00152	1.6463e+08	1.76416e+08	1.64769e+08	2.10479e+08	1.79074e+08	1.79346e+08	1.81134e+08	2.07428e+08	1.80339e+08	1.48483e+08	104	147	123	136	113	113	122	97
Q6PBG2	1	59.3	0.999518	0.840366	397187	393478	424478	79080.1	323556	271906	318936	215214	261472	292000	1	1	1	1	1	0	1	1
