# Supplementary material for: microRNA regulatory circuits in a mouse model of inherited retinal degeneration
Source: Sci Rep. 2016 Aug 16;6:31431. doi: 10.1038/srep31431 (PMC4985623; doi:10.1038/srep31431)
Supplement: Supplementary Table 3 [file srep31431-s4.xls]

## Sheet: Sheet 1
Targeting miRNA	Target gene (MGI) symbol	Name	Description	Associted disease	Protein ID (UniProt and UniPark)	wt/R347 protein level in whole retina protein extract	wt/R347 protein level in retinal membrane protein extract	p value (wt/R347 protein level in whole retina protein extract)	p value (wt/R347 protein level in retinal membrane protein extract)	Peptide count (wt/R347 protein level in whole retina protein extract)	Peptide count (wt/R347 protein level in retinal membrane protein extract)	Confidence score (wt/R347 protein level in whole retina protein extract)	Confidence score (wt/R347 protein level in retinal membrane protein extract)	Prediction method
miR-1	Acat1	acetyl-Coenzyme A acetyltransferase 1	reversible formation of acetoacetyl-CoA (mitochondrial)	3-ketothiolase deficiency	Q3TQP7	2	1.34	0.011	0.444	4	3	229	389	DM
	Alpl	Alkaline Phosphatase, Liver/Bone/Kidney	proposed function: matrix mineralization	hypophosphatasia	Q3TJD3		1.83		0.018		1		70	DMT
	Amph	Amphiphysin	localised at cytoplasmic surface of synaptic vesicles	stiff-man syndrome, breast cancer	Q7TQF7; Q8R1C4	1.3		0.007		1		99		DMT
	Ap1b1	Adaptor-Related Protein Complex 1, Beta 1 Subunit	at cytoplasmic face of coated vesicles, Golgi complex	meningioma candidate	Q3TVN4	1.73	1.38	0.001	0.098	2	3	193	134	DT
	Api5	Apoptosis Inhibitor 5	apoptosis inhibitory protein		O35841; Q3U517; Q922L2	1.55		0.001		1		95		DMT
	Cadm2	Cell Adhesion Molecule 2	member of synaptic cell adhesion molecule 1 (SynCAM) family		B1B1A5; B1B1A6; B2RTL0; Q8BLQ9; Q8BXJ7; Q8BYP1; Q8BZP4	1.34	1.36	0.058	0.04	2	6	199	746	DMT
	Ctbp2	C-Terminal Binding Protein 2	alternative transcripts two distinct proteins: a transcriptional repressor, and a component of synaptic ribbons		O54855; O88462; P56546	1.86		0.007		3		163		DMT
	Dgke	Diacylglycerol Kinase, Epsilon 64kDa	regeneration of phosphatidylinositol (PI) from diacylglycerol in the PI-cycle during cell signal transduction	nephrotic syndrome, type ; immunoglobulin-mediated membranoproliferative glomerulonephritis	B2KGR9	1.87	2.31	0.003	0.003	1	2	40	133	DM
	Foxp1	Forkhead Box P1	transcription factor	cancer, mental retardation, intellectual disability-severe speech delay-mild dysmorphism syndrome	P58462; Q6P221; Q8C5V2; Q8CCD9	1.99		0.031		1		29		MT
	Gnb1	Guanine Nucleotide Binding Protein (G Protein), Beta Polypeptide 1	heterotrimeric guanine nucleotide-binding proteins (G proteins) integrate signals between receptors and effector proteins	familial hemiplegic migraine, hemiplegic migraine	Q3U1B1	2.42	2.64	0	0	4	10	583	824	MT
	Hnrnpk	Heterogeneous Nuclear Ribonucleoprotein K	pre-mRNA processing, mRNA metabolism and transport	spinocerebellar ataxia 10	Q3TG17	1.96	0.86	0.002	0.545	2	2	229	172	DMT
	Hnrnpk				Q3U6X2	1.62		0		4		293		DMT
	Kdm2b	Lysine (K)-Specific Demethylase 2B	member of the F-box protein family; phosphorylation-dependent ubiquitination		Q3V396; Q6P1G2; Q6PFD0; Q6ZPE8; Q9CSF7; Q9QZN6	1.93		0.02		2		59		DT
	Ktn1	Kinectin 1 (Kinesin Receptor)	integral membrane protein in endoplasmic reticulum membrane, binds kinesin, may be involved in intracellular organelle motility		Q6A0E9		1.3		0.028		4		206	DMT
	Lin7c	Lin-7 Homolog C (C. Elegans)	forms membrane-associated multiprotein complexes, role in establishing and maintaining the asymmetric distribution of channels and receptors	wagr syndrome, mood disorder	Q3UX93		3.45		0.002		1		43	DMT
	Mtx1	Metaxin 1; Mitochondrial Outer Membrane Import Complex Protein 1	transport of proteins into the mitochondrion	Gaucher's disease	E9Q6T4; Q8R5C0	1.73	1.07	0.01	0.643	1	2	30	128	MT
	Ndufaf4	NADH Dehydrogenase (Ubiquinone) Complex I, Assembly Factor 4	NADH:ubiquinone oxidoreductase (complex I) first step of the mitochondrial respiratory chain; this gene encodes a complex I assembly factor	mitochondrial complex I deficiency	Q3TV72; Q9D1H6		2.44		0.016		1		29	DMT
	Pfas	Phosphoribosylformylglycinamidine Synthase	catalyzes the fourth step of inosine monophosphate (IMP) biosynthesis	partial fetal alcohol syndrome, fetal alcohol syndrome	A4FUJ6; Q5SUR0; Q6A080	1.51		0.031		1		33		DT
	Rdh8	Retinol Dehydrogenase 8 (All-Trans)	catalyzes the reduction of all-trans-retinal to all-trans-retinol, first step of the rhodopsin regeneration	Leber congenital amaurosis	UPI00001E4495		4.2		0.018		1		32	DM
	Sfxn5	Sideroflexin 5	cation transmembrane transporter activity, citrate transmembrane transporter activity		Q8BRQ9	1.52	1.55	0.01	0	3	8	102	691	DMT
	Slc25a27	Solute Carrier Family 25, Member 27; Mitochondrial Uncoupling Protein 4	uncoupling proteins are mitochondrial transporter proteins that create proton leaks across the inner mitochondrial membrane, thus uncoupling oxidative phosphorylation from ATP synthesis, brain specific		Q9CX10		1.27		0.047		1		70	DT
	Thbs1	Thrombospondin 1	subunit of a disulfide-linked homotrimeric protein, which is an adhesive glycoprotein that mediates cell-to-cell and cell-to-matrix interactions	cerebral arteriovenous malformation, leiomyomatosis, renal cell cancer	Q3TP59	7.85		0		1		36		DMT
	Usp9x	Ubiquitin Specific Peptidase 9, X-Linked	member of the peptidase C19 family and encodes a protein that is similar to ubiquitin-specific proteases	Turner syndrome	A2AD18	0.76	1.68	0.199	0	1	1	41	31	MT
	Zkscan1	Zinc Finger With KRAB And SCAN Domains 1	transcriptional regulator		Q7TS88; Q8BGS3; Q8BJ55; Q9CRN6		2.82		0.001		1		33	MT
miR-133	Arl3	ADP-Ribosylation Factor-Like 3	member of the ADP-ribosylation factor family of GTP-binding proteins	retinitis pigmentosa 2, retinitis pigmentosa	Q9WUL7	1.68		0.001		1		77		DT
	Ctbp2	C-Terminal Binding Protein 2	alternative transcripts two distinct proteins: a transcriptional repressor, and a component of synaptic ribbons		O54855; O88462; P56546	1.86		0.007		3		163		DMT
	Eif4a1	Eukaryotic Translation Initiation Factor 4A1	RNA helicase which is a subunit of the eIF4F complex involved in cap recognition and is required for mRNA binding to ribosome	skin atrophy	Q3TFG3	0.72	1.94	0.024	0.01	3	1	252	48	DMT
	Garnl3	GTPase Activating Rap/RanGAP Domain-Like 3	GTPase activator		B1AW32	4.6		0		1		34		DT
	Mtch2	Mitochondrial Carrier 2	substrate transported is not yet known		A2AFW6	0.54	1.25	0.006	0.029	2	5	120	314	DT
	Ogdhl	Oxoglutarate Dehydrogenase-Like	thiamine pyrophosphate binding, oxoglutarate dehydrogenase		B2RXT3	2.8	1.03	0	0.839	1	1	26	45	DT
	Papd5	PAP Associated Domain Containing 5	catalytic subunit of a TRAMP-like complex which has a poly(A) RNA polymerase activity and is involved in a post-transcriptional quality control mechanism		B7ZMU2	1.76		0.017		1		27		DT
	Prph2	Peripherin 2 (Retinal Degeneration, Slow)	member of the transmembrane 4 superfamily, cell surface glycoprotein found in the outer segment of both rod and cone photoreceptor cells	retinitis pigmentosa, progressive macular degeneration, macular dystrophy	P15499	1.97	1.43	0.003	0.051	1	8	73	592	MT
	Rdh12	Retinol Dehydrogenase 12 (All-Trans/9-Cis/11-Cis)	NADPH-dependent retinal reductase	Leber congenital amaurosis	Q8BYK4; Q91WA5; Q9D1Y4	2.19	2.76	0	0	5	8	336	863	DMT
	Sfxn5	Sideroflexin 5	cation transmembrane transporter activity, citrate transmembrane transporter activity		Q8BRQ9	1.52	1.55	0.01	0	3	8	102	691	DMT
miR-142	Apc	Adenomatous Polyposis Coli	tumor suppressor protein that acts as an antagonist of the Wnt signaling pathway, cell migration and adhesion, transcriptional activation, and apoptosis	adenomatous polyposis coli, desmoid disease	Q8BRD8		2.79		0.034		1		34	DT
	Ccdc126	Coiled-Coil Domain Containing 126	alpha-1,6-mannosylglycoprotein 6-beta-N-acetylglucosaminyltransferase activity		Q3TXH2; Q501L9; Q8BIS8		5		0.001		1		81	DM
	Itsn1	Intersectin 1 (SH3 Domain Protein)	cytoplasmic membrane-associated protein, calcium ion binding, guanine nucleotide exchange factor, endocytic membrane traffic, could be involved in synaptic vesicle recycling		UPI0000F22184	1.51		0.037		1		33		DM
	Lrrc49	Leucine Rich Repeat Containing 49			UPI00015AA5FB		2.8		0.003		1		31	DM
	Mtus1	Microtubule Associated Tumor Suppressor 1	one transcript variants encodes a mitochondrial protein that acts as a tumor suppressor and partcipates in AT2 signaling, other variants may encode nuclear or transmembrane proteins	hepatocellular carcinoma	Q3UP60; Q5HZI1; Q6ITD2; Q6ZPU5; Q80YG5; Q80YV9; Q80ZZ2; Q8BH23; Q8BMM8; Q8C0C8		1.91		0.032		1		29	DMT
	Padi2	Peptidyl Arginine Deiminase, Type II	post-translational deimination of proteins, known substrates include myelin basic protein in the central nervous system and vimentin in skeletal muscle and macrophages	Alzheimer disease, multiple sclerosis, glaucoma	A3KME9	2.5		0.003		1		30		DM
	Rac1	Ras-Related C3 Botulinum Toxin Substrate 1	GTPase which belongs to the RAS superfamily of small GTP-binding proteins, members of this superfamily regulate diverse cellular events, including control of cell growth, cytoskeletal reorganization, activation of protein kinases		Q3TLP8	0.29	1.66	0	0.016	2	2	190	200	DMT
miR-182	Arcn1	Archain 1 (COPD)	associates with Golgi non-clathrin-coated vesicles, mediates biosynthetic protein transport from the ER, via the Golgi up to the trans Golgi network		Q3TDU1	0.72		0.013		1		47		DMT
	Arcn1				Q3U4S9	0.52		0.004		1		29		DMT
	Arf4	ADP-Ribosylation Factor 4	GTP-binding protein, functions as activator of the cholera toxin catalytic subunit, an ADP-ribosyltransferase, involved in protein trafficking, may modulate vesicle budding and uncoating within the Golgi	cholera	Q9DD04	0.78	0.66	0.002	0.055	2	2	130	145	DMT
	Atp1b3	ATPase, Na+/K+ Transporting, Beta 3 Polypeptide	Na+/K+ -ATPase, an integral membrane protein, this is the non-catalytic component of the active enzyme, which is an ion pump maintaining Na+ and K+ electrochemical gradients across the plasma membrane		Q3U9D4	0.85	0.76	0.295	0	1	2	33	289	DMT
	Atp2b4	ATPase, Ca++ Transporting, Plasma Membrane 4	magnesium-dependent enzyme, which catalyzes the hydrolysis of ATP coupled with the transport of Ca2+ out of the cell, critical in intracellular Ca2+ homeostasis		Q6Q477		0.54		0.003		4		362	MT
	Bcl2l13	BCL2-Like 13 (Apoptosis Facilitator)	mitochondrially-localized protein, overexpression of the protein results in apoptosis	cat eye syndrome	Q3TNR7		0.74		0.021		2		185	DMT
	Bcl2l13				Q3UGC5		0.49		0.001		4		247	DMT
	Cacna2d1	Calcium Channel, Voltage-Dependent, Alpha 2/Delta Subunit 1	the preproprotein encoded by this gene is cleaved into multiple chains that comprise the alpha-2 and delta subunits of the voltage-dependent Ca2+ channel complex, this channels mediates the influx of Ca2+ into the cell upon membrane polarization	Brugada syndrome and short QT syndrome	Q14BH8		0.67		0.005		3		152	MT
	Cadm3	Cell Adhesion Molecule 3	calcium-independent homophilic and heterophilic cell-cell adhesion activity, brain-specific		Q8BSQ8; Q8K1H8; Q99N28		0.71		0.024		5		308	DM
	Dlg2	Discs, Large Homolog 2 (Drosophila)	forms a heterodimer with a related family member that may interact at postsynaptic sites to form a multimeric scaffold for the clustering of receptors, ion channels, and associated signaling proteins	bilateral retinoblastoma	UPI0000DBED80	0.54		0		3		128		DMT
	Fat3	FAT Atypical Cadherin 3	may play a role in the interactions between neurites derived from specific subsets of neurons during development		Q08ED4; Q8BNA6	0.74		0.045		1		33		DMT
	Gna14	Guanine Nucleotide Binding Protein (G Protein), Alpha 14	G-proteins are modulators or transducers in various transmembrane signaling systems	pertussis	Q8C3M7		0.7		0.013		1		41	DM
	Gria3	Glutamate Receptor, Ionotropic, AMPA 3	glutamate receptors are the predominant excitatory neurotransmitter receptors in the brain, these receptors are heteromeric protein complexes composed of multiple subunits, the subunit encoded by this gene belongs to the AMPA-sensitive glutamate receptors	x-linked intellectual disability due to gria3 anomalies; rasmussen encephalitis	B0QZW1		0.46		0.005		2		171	DT
	Igf1r	Insulin-Like Growth Factor 1 Receptor	this receptor binds insulin-like growth factor with a high affinity, it has tyrosine kinase activity; plays a critical role in transformation events	insulin-like growth factor 1; insulin-like growth factor 1 resistance to	Q3U1L4	0.65		0		2		57		DMT
	Kpnb1	Karyopherin (Importin) Beta 1	nucleocytoplasmic transport (signal- and energy-dependent) takes place through nuclear pore complexes, the protein encoded by this gene is a member of the importin beta family	campomelic dysplasia	Q3TFE8	1.37	0.25	0.016	0.001	2	1	120	64	MT
	Lrrc8c	Leucine Rich Repeat Containing 8 Family, Member C	component of the volume-regulated anion channel required to maintain a constant cell volume		Q3TEP9; Q8C296; Q8R0N7; Q8R3G5; Q8R502		0.14		0		1		56	MT
	Mtch2	Mitochondrial Carrier 2	substrate transported is not yet known		A2AFW6	0.54	1.25	0.006	0.029	2	5	120	314	DMT
	Nap1l1	Nucleosome Assembly Protein 1-Like 1	amy be involved in modulating chromatin formation and contribute to regulation of cell proliferation		Q3TF41	0.73		0.027		2		106		DMT
	Ndufb2	NADH Dehydrogenase (Ubiquinone) 1 Beta Subcomplex, 2, 8kDa	a subunit of the multisubunit NADH:ubiquinone oxidoreductase (complex I)		Q9CPU2		0.37		0		1		114	DMT
	Negr1	Neuronal Growth Regulator 1	may be involved in cell-adhesion, may function as a trans-neural growth-promoting factor in regenerative axon sprouting		A0A4W9		0.68		0.015		3		304	DMT
	Pdia6	Protein Disulfide Isomerase Family A, Member 6	endoplasmic reticulum (ER) resident proteins that catalyze formation, reduction, and isomerization of disulfide bonds in proteins		Q3TJL8	0.77	0.83	0.023	0.4	3	1	225	66	DT
	Pfn1	Profilin 1	small actin-binding protein, role in actin dynamics by regulating actin polymerization in response to extracellular signals	Miller-Dieker syndrome, Huntington disease, amyotrophic lateral sclerosis	Q3U7V7	0.71		0.037		1		71		MT
	Plekhb1	Pleckstrin Homology Domain Containing, Family B (Evectins) Member 1	protein homodimerization activity and signal transducer activity, Required for proper localization of retinogeniculate projections		Q9QYB3; Q9QYB4; Q9QYD2; Q9QYD3; Q9QYE9		0.28		0		1		28	DMT
	Rab10	RAB10, Member RAS Oncogene Family	member of RAS superfamily of small GTPases, RAB proteins localize to exocytic and endocytic compartments and regulate intracellular vesicle trafficking		Q3U621	0.42	0.89	0.036	0.383	1	6	88	347	DMT
	Rab1b	RAB1B, Member RAS Oncogene Family	member of RAS superfamily of small GTPases, RAB1B functions in the early secretory pathway and is essential for vesicle transport between the endoplasmic reticulum (ER) and Golgi	platelet storage pool deficiency	Q3V3C2		0.79		0.03		4		281	MT
	Rab2a	RAB2A, Member RAS Oncogene Family	member of RAS superfamily of small GTPases, Rab2a is a resident of pre-Golgi intermediates, and is required for protein transport from the endoplasmic reticulum (ER) to the Golgi complex	vaginal cancer, duane retraction syndrome	Q6PDZ3	0.73	1.19	0.008	0.156	2	2	122	134	DMT
	Rac1	Ras-Related C3 Botulinum Toxin Substrate 1	GTPase which belongs to the RAS superfamily of small GTP-binding proteins, members of this superfamily regulate diverse cellular events, including control of cell growth, cytoskeletal reorganization, activation of protein kinases		Q3TLP8	0.29	1.66	0	0.016	2	2	190	200	DMT
	Rap1gds1	RAP1, GTP-GDP Dissociation Stimulator 1	stimulates GDP/GTP exchange reaction of a group of small G protein including Rap1a/Rap1b, RhoA, RhoB and KRas, by stimulating the dissociation of GDP from and the subsequent binding of GTP to each small G protein		Q3TYN8	0.49		0		1		29		DT
	Rasef	RAS And EF-Hand Domain Containing	member of the Rab family of GTPases that are involved in regulation of membrane traffic, a potential tumor suppressor		B2RQ59; Q5RI75; Q5RI76		0.46		0		1		29	DM
	Rhbdd2	Rhomboid Domain Containing 2	serine-type endopeptidase activity		Q3TT71; Q4G0C4; Q8VEK2		0.37		0.025		1		57	DM
	Rtn4	Reticulon 4	Reticulons are associated with the endoplasmic reticulum, and are involved in neuroendocrine secretion or in membrane trafficking in neuroendocrine cells, a potent neurite outgrowth inhibitor	schizophrenia	Q8BH78	0.97	0.63	0.765	0.009	4	6	348	629	DMT
	Slc12a6	Solute Carrier Family 12 (Potassium/Chloride Transporter), Member 6	K-Cl cotransporter, integral membrane proteins that lower intracellular chloride concentrations below the electrochemical equilibrium potential, activated by cell swelling induced by hypotonic conditions	agenesis of the corpus callosum with peripheral neuropathy, hereditary motor and sensory neuropathy with agenesis of the corpus callosum	A2AGJ6	0.52		0		1		45		MT
	Slc23a2	Solute Carrier Family 23 (Ascorbic Acid Transporter), Member 2	sodium/ascorbate cotransporter, mediates electrogenic uptake of vitamin C		Q80Y23; Q8C327; Q9EPR4; Q9JM78		0.27		0.001		1		62	DMT
	Slc33a1	Solute Carrier Family 33 (Acetyl-CoA Transporter), Member 1	probable acetyl-CoA transporter necessary for O-acetylation of gangliosides	spastic paraplegia 42, autosomal dominant; congenital cataracts, hearing loss, neurodegeneration	Q3UWI3		0.43		0.02		1		52	DMT
	Slc3a2	Solute Carrier Family 3 (Amino Acid Transporter Heavy Chain), Member 2	heavy chain of a heterodimer, covalently bound through di-sulfide bonds to one of several possible light chains, The transporter plays a role in regulation of intracellular calcium levels and transports L-type amino acids	heavy chain disease, halo nevi	Q3TIP1	0.92	0.64	0.476	0.001	1	1	67	82	DM
	Slc3a2				Q3TN39	0.31	0.58	0.077	0	1	11	46	629	DM
	Slc44a2	Solute Carrier Family 44 (Choline Transporter), Member 2	signal transducer activity and choline transmembrane transporter activity.		Q8BY89; Q8K2F1		0.51		0.048		1		40	DMT
	Slc4a1	Solute Carrier Family 4 (Anion Exchanger), Member 1 (Diego Blood Group)	expressed in the erythrocyte plasma membrane, functions as a chloride/bicarbonate exchanger involved in carbon dioxide transport from tissues to lungs	spherocytosis, type 4; renal tubular acidosis, distal, ad; (Diego blood group system)	Q3TA19		0.53		0.045		1		54	DM
	Slc6a9	Solute Carrier Family 6 (Neurotransmitter Transporter, Glycine), Member 9	Glycine transporters (GlyTs) are high affinity Na+- and Cl--dependent neurotransmitter transporters, this is GlyT1 (type 1); glial GlyTs regulate synaptic glycine concentration, influencing NMDA receptor-mediated neurotransmission; neuronal GlyTs are crucial for efficient transmitter loading of synaptic vesicles	schizophrenia	B1ASI9; P28571; Q8VC47	0.57	0.6	0.037	0	1	6	74	431	MT
	Srrm1	Serine/Arginine Repetitive Matrix 1	part of pre- and post-splicing multiprotein mRNP complexes; involved in numerous pre-mRNA processing events		UPI00001F1779	0.54		0.019		1		30		DT
	Syn1	Synapsin I	synapsins encode neuronal phosphoproteins which associate with the cytoplasmic surface of synaptic vesicles; this member of the synapsin family plays a role in regulation of axonogenesis and synaptogenesis	x-linked epilepsy	A2AE14	0.61		0		4		146		DT
	Tagln3	Transgelin 3			Q9R1Q8	0.71		0.001		2		115		DMT
	Trim7	Tripartite Motif Containing 7	localizes to both the nucleus and the cytoplasm, and may represent a participant in the initiation of glycogen synthesis		Q5NCB7		0.25		0.017		1		35	DM
	Zer1	Zyg-11 Related, Cell Cycle Regulator	ubiquitin-protein transferase activity, probably acts as target recruitment subunit in the E3 ubiquitin ligase complex ZER1-CUL2-Elongin BC		A2BEA2; Q6PGH5; Q80ZJ6; Q8BG38	0.57		0.002		1		27		MT
miR-183	Arcn1	Archain 1 (COPD)	associates with Golgi non-clathrin-coated vesicles, mediates biosynthetic protein transport from the ER, via the Golgi up to the trans Golgi network		Q3TDU1	0.72		0.013		1		47		DT
	Arcn1				Q3U4S9	0.52		0.004		1		29		DT
	Asph	Aspartate Beta-Hydroxylase	thought to play an important role in calcium homeostasis	traboulsi syndrome, regular astigmatism	A2AL74		0.54		0.001		1		124	DT
	Atp2b4	ATPase, Ca++ Transporting, Plasma Membrane 4	magnesium-dependent enzyme, which catalyzes the hydrolysis of ATP coupled with the transport of Ca2+ out of the cell, critical in intracellular Ca2+ homeostasis		Q6Q477		0.54		0.003		4		362	MT
	Csnk2a1	Casein Kinase 2, Alpha 1 Polypeptide	Casein kinase II is a serine/threonine protein kinase that phosphorylates acidic proteins such as casein, it is involved in various cellular processes, including cell cycle control, apoptosis and circadian rhythm	malaria	Q60737; Q8R0X4	0.44		0.022		2		97		DM
	Dclk1	Doublecortin-Like Kinase 1	member of the protein kinase superfamily and the doublecortin family, functions include neuronal migration, retrograde transport, neuronal apoptosis and neurogenesis		A3KN70	0.24		0.003		1		36		DT
	Gabrb3	Gamma-Aminobutyric Acid (GABA) A Receptor, Beta 3	one the subunits of a multi-subunit chloride channel that serves as the receptor for gamma-aminobutyric acid, a major inhibitory neurotransmitter of the mammalian nervous system	epilepsy, childhood disintegrative disease	Q8C446		0.72		0.002		5		237	DT
	Gng4	Guanine Nucleotide Binding Protein (G Protein), Gamma 4	G-proteins are involved as a modulator or transducer in various transmembrane signaling systems; the beta and gamma chains are required for the GTPase activity		P50153		0.67		0.023		1		38	DT
	Itgb1	Integrin, Beta 1 (Fibronectin Receptor, Beta Polypeptide, Antigen CD29 Includes MDF2, MSK12)	Integrins are heterodimeric proteins made up of alpha and beta subunits; integrins are membrane receptors involved in cell adhesion and recognition in a variety of processes including embryogenesis, hemostasis, tissue repair, immune response and metastatic diffusion of tumor cells	Fraser syndrome, frozen shoulder	P09055; Q3TIW5; Q3TWH6; Q8BTU0; Q8BVU1		0.56		0.005		1		40	DT
	Mtdh	Metadherin	transcription coactivator activity and NF-kappaB binding		Q3TAB3		0.75		0.042		2		153	DT
	Nfasc	Neurofascin	L1 family immunoglobulin cell adhesion molecule, functions in neurite outgrowth, neurite fasciculation, and organization of the axon initial segment (AIS) and nodes of Ranvier, may be involved in neurite extension, axonal guidance, synaptogenesis, myelination and neuron-glial cell interactions		Q810U3		0.57		0		4		286	DT
	Rala	V-Ral Simian Leukemia Viral Oncogene Homolog A (Ras Related)	belongs to the small GTPase superfamily, Ras family of proteins, GTP-binding proteins mediate the transmembrane signaling, involved in gene expression, cell migration, cell proliferation, oncogenic transformation and membrane trafficking		Q9CXY0	0.47	1.26	0.028	0.076	1	3	43	216	DMT
	Slc23a2	Solute Carrier Family 23 (Ascorbic Acid Transporter), Member 2	sodium/ascorbate cotransporter, mediates electrogenic uptake of vitamin C		Q80Y23; Q8C327; Q9EPR4; Q9JM78		0.27		0.001		1		62	DT
	Syn1	Synapsin I	synapsins encode neuronal phosphoproteins which associate with the cytoplasmic surface of synaptic vesicles; this member of the synapsin family plays a role in regulation of axonogenesis and synaptogenesis	x-linked epilepsy	A2AE14	0.61		0		4		146		DT
	Tmpo	Thymopoietin-Related Peptide Isoforms Beta/Gamma	may help direct the assembly of the nuclear lamina and thereby help maintain the structural organization of the nuclear envelope. Possible receptor for attachment of lamin filaments to the inner nuclear membrane	dilated cardiomyopathy	Q3TNH0		0.67		0.004		4		389	DMT
	Tmpo				UPI00001E53C2	0.73	0.59	0.005	0.052	4	3	203	351	DMT
	Tpm1	Tropomyosin 1 (Alpha)	actin-binding proteins involved in the contractile system of striated and smooth muscles and the cytoskeleton of non-muscle cells	cardiomyopathy, familial hypertrophic, 3; sudden cardiac death multi-gene panels	UPI0000F22412	0.69		0.001		1		28		DT
	Vdac1	Voltage-Dependent Anion Channel 1	voltage-dependent anion channel protein in the outer mitochondrial membrane, also forms channels in the plasma membrane and may be involved in transmembrane electron transport	gonorrhea, cystic fibrosis	Q3THL7	0.8	0.79	0.001	0.023	4	8	419	883	DT
	Vdac1				Q3U6K8	0.79	0.87	0.17	0.035	5	11	402	1326	DT
	Vdac2	Voltage-Dependent Anion Channel 2	voltage-dependent anion channel pore-forming family of proteins that are considered the main pathway for metabolite diffusion across the mitochondrial outer membrane, mitochondrial apoptotic pathway		Q60930; Q78MH6; Q99L98	0.81	1.05	0.031	0.195	7	9	541	918	DT
	Ythdf3	YTH N(6)-Methyladenosine RNA Binding Protein 3	specifically recognizes and binds N6-methyladenosine (m6A)-containing RNAs, M6A is a modification present at internal sites of mRNAs and some non-coding RNAs and plays a role in the efficiency of mRNA splicing, processing and stability		Q7TN20		0.62		0.015		1		29	DT
miR-96	Arcn1	Archain 1 (COPD)	associates with Golgi non-clathrin-coated vesicles, mediates biosynthetic protein transport from the ER, via the Golgi up to the trans Golgi network		Q3TDU1	0.72		0.013		1		47		MT
	Arcn1				Q3U4S9	0.52		0.004		1		29		MT
	Arf4	ADP-Ribosylation Factor 4	GTP-binding protein, functions as activator of the cholera toxin catalytic subunit, an ADP-ribosyltransferase, involved in protein trafficking, may modulate vesicle budding and uncoating within the Golgi	cholera	Q9DD04	0.78	0.66	0.002	0.055	2	2	130	145	DMT
	Asph	Aspartate Beta-Hydroxylase	thought to play an important role in calcium homeostasis	traboulsi syndrome, regular astigmatism	A2AL74		0.54		0.001		1		124	MT
	Bcl2l13	BCL2-Like 13 (Apoptosis Facilitator)	mitochondrially-localized protein, overexpression of the protein results in apoptosis	cat eye syndrome	Q3TNR7		0.74		0.021		2		185	MT
	Bcl2l13				Q3UGC5		0.49		0.001		4		247	MT
	Cacna2d1	Calcium Channel, Voltage-Dependent, Alpha 2/Delta Subunit 1	the preproprotein encoded by this gene is cleaved into multiple chains that comprise the alpha-2 and delta subunits of the voltage-dependent Ca2+ channel complex, this channels mediates the influx of Ca2+ into the cell upon membrane polarization	Brugada syndrome, short QT syndrome	Q14BH8		0.67		0.005		3		152	MT
	Cav1	Caveolin 1	may act as a scaffolding protein within caveolar membranes, interacts directly with G-protein alpha subunits	lipodystrophy, congenital generalized, type 3; pulmonary hypertension, primary, 3	P49817; Q8C1X7; Q8CBP4; Q9QYH3; Q9QYH4		0.5		0.001		1		52	DMT
	Epb4.1l3	Erythrocyte Membrane Protein Band 4.1-Like 3	tumor suppressor that inhibits cell proliferation and promotes apoptosis	adenocarcinoma, benign meningioma	A7YY80	0.76		0.013		4		200		DM
	Fat3	FAT Atypical Cadherin 3	may play a role in the interactions between neurites derived from specific subsets of neurons during development		Q08ED4; Q8BNA6	0.74		0.045		1		33		MT
	Flot2	Flotillin 2	caveolae-associated, integral membrane protein, which is thought to function in neuronal signaling	toxic megacolon, megacolon	Q3UEG9		0.74		0.005		1		71	MT
	Grin2b	Glutamate Receptor, Ionotropic, N-Methyl D-Aspartate 2B	N-methyl-D-aspartate (NMDA) receptors are a class of ionotropic glutamate receptors, which are predominant excitatory	mental retardation, autosomal dominant 6; epileptic encephalopathy, early infantile, 27	Q01097; Q9DCB2		0.02		0		1		31	MT
	Hnrnpa1	Heterogeneous Nuclear Ribonucleoprotein A1	associated with pre-mRNAs in the nucleus and appear to influence pre-mRNA processing and other aspects of mRNA metabolism and transport	amyotrophic lateral sclerosis 20; inclusion body myopathy wtih early-onset paget disease without frontotemporal dementia 3	Q3TIK8	0.71		0.001		1		67		DT
	Igf1r	Insulin-Like Growth Factor 1 Receptor	this receptor binds insulin-like growth factor with a high affinity, it has tyrosine kinase activity; plays a critical role in transformation events	insulin-like growth factor 1; insulin-like growth factor 1 resistance to	Q3U1L4	0.65		0		2		57		MT
	Itgb1	Integrin, Beta 1 (Fibronectin Receptor, Beta Polypeptide, Antigen CD29 Includes MDF2, MSK12)	Integrins are heterodimeric proteins made up of alpha and beta subunits; integrins are membrane receptors involved in cell adhesion and recognition in a variety of processes including embryogenesis, hemostasis, tissue repair, immune response and metastatic diffusion of tumor cells	Fraser syndrome, frozen shoulder	P09055; Q3TIW5; Q3TWH6; Q8BTU0; Q8BVU1		0.56		0.005		1		40	DT
	Kpnb1	Karyopherin (Importin) Beta 1	nucleocytoplasmic transport (signal- and energy-dependent) takes place through nuclear pore complexes, the protein encoded by this gene is a member of the importin beta family	campomelic dysplasia	Q3TFE8	1.37	0.25	0.016	0.001	2	1	120	64	DMT
	Mapt	Microtubule-Associated Protein Tau	promotes microtubule assembly and stability, and might be involved in the establishment and maintenance of neuronal polarity	Alzheimer's disease, Pick's disease, frontotemporal dementia, cortico-basal degeneration, progressive supranuclear palsy	B1AQW2	0.45		0.041		3		181		MT
	Mtch2	Mitochondrial Carrier 2	substrate transported is not yet known		A2AFW6	0.54	1.25	0.006	0.029	2	5	120	314	MT
	Nap1l1	Nucleosome Assembly Protein 1-Like 1	may be involved in modulating chromatin formation and contribute to regulation of cell proliferation		Q3TF41	0.73		0.027		2		106		MT
	Pfn1	Profilin 1	small actin-binding protein, role in actin dynamics by regulating actin polymerization in response to extracellular signals	Miller-Dieker syndrome, Huntington disease, amyotrophic lateral sclerosis	Q3U7V7	0.71		0.037		1		71		MT
	Rab10	RAB10, Member RAS Oncogene Family	member of RAS superfamily of small GTPases, RAB proteins localize to exocytic and endocytic compartments and regulate intracellular vesicle trafficking		Q3U621	0.42	0.89	0.036	0.383	1	6	88	347	MT
	Rab2a	RAB2A, Member RAS Oncogene Family	member of RAS superfamily of small GTPases, Rab2a is a resident of pre-Golgi intermediates, and is required for protein transport from the endoplasmic reticulum (ER) to the Golgi complex	vaginal cancer, Duane retraction syndrome	Q6PDZ3	0.73	1.19	0.008	0.156	2	2	122	134	DMT
	Rac1				Q3TLP8	0.29	1.66	0	0.016	2	2	190	200	DMT
	Slc12a5	Solute Carrier Family 12 (Potassium/Chloride Transporter), Member 5	integral membrane K-Cl cotransporter that can function in either a net efflux or influx pathway, depending on the chemical concentration gradients of potassium and chloride, chloride homeostasis in neurons	Gitelman syndrome, hypothalamic hamartomas	A2A5L0; Q3UHQ2; Q7TQC9; Q80TI5; Q91V14; Q9Z0M7	0.67	0.68	0.002	0.007	4	23	203	2097	DMT
	Slc12a6	Solute Carrier Family 12 (Potassium/Chloride Transporter), Member 6	K-Cl cotransporter, integral membrane proteins that lower intracellular chloride concentrations below the electrochemical equilibrium potential, activated by cell swelling induced by hypotonic conditions	agenesis of the corpus callosum with peripheral neuropathy, hereditary motor and sensory neuropathy with agenesis of the corpus callosum	A2AGJ6	0.52		0		1		45		DMT
	Slc23a2	Solute Carrier Family 23 (Ascorbic Acid Transporter), Member 2	sodium/ascorbate cotransporter, mediates electrogenic uptake of vitamin C		Q80Y23; Q8C327; Q9EPR4; Q9JM78		0.27		0.001		1		62	MT
	Slc25a25	Solute Carrier Family 25 (Mitochondrial Carrier; Phosphate Carrier), Member 25	calcium-dependent mitochondrial solute carrier, shuttle metabolites, nucleotides, and cofactors through the mitochondrial inner membrane, may act as a ATP-Mg/Pi exchanger that mediates the transport of Mg-ATP in exchange for phosphate, catalyzing the net uptake or efflux of adenine nucleotides into or from the mitochondria		A2ASZ1; A2ASZ5; A2ASZ8; A2ASZ9; Q6NXM8; Q80T78; Q8BHG0; Q8JZT8; Q8VBT4; Q99KD3		0.57		0.021		2		96	DT
	Slc33a1	Solute Carrier Family 33 (Acetyl-CoA Transporter), Member 1	probable acetyl-CoA transporter necessary for O-acetylation of gangliosides	spastic paraplegia 42, autosomal dominant; congenital cataracts, hearing loss, neurodegeneration	Q3UWI3		0.43		0.02		1		52	DMT
	Slc44a2	Solute Carrier Family 44 (Choline Transporter), Member 2	signal transducer activity and choline transmembrane transporter activity		Q8BY89; Q8K2F1		0.51		0.048		1		40	DMT
	Slc6a9	Solute Carrier Family 6 (Neurotransmitter Transporter, Glycine), Member 9	glycine transporters (GlyTs) are high affinity Na+- and Cl--dependent neurotransmitter transporters, this is GlyT1 (type 1); glial GlyTs regulate synaptic glycine concentration, influencing NMDA receptor-mediated neurotransmission; neuronal GlyTs are crucial for efficient transmitter loading of synaptic vesicles	schizophrenia	B1ASI9; P28571; Q8VC47	0.57	0.6	0.037	0	1	6	74	431	DMT
	Srrm1	Serine/Arginine Repetitive Matrix 1	part of pre- and post-splicing multiprotein mRNP complexes; involved in numerous pre-mRNA processing events		UPI00001F1779	0.54		0.019		1		30		DT
	Tagln3	Transgelin 3			Q9R1Q8	0.71		0.001		2		115		DT
	Tnik	TRAF2 And NCK Interacting Kinase	serine/threonine kinase that acts as an essential activator of the Wnt signaling pathway,may regulate neuronal dendrite extension and arborization during development		B2RQ80	0.48		0.011		1		28		DM
	Tpi1	Triosephosphate Isomerase 1	catalyzes the isomerization of glyceraldehydes 3-phosphate (G3P) and dihydroxy-acetone phosphate (DHAP) in glycolysis and gluconeogenesis	hemolytic anemia due to triosephosphate isomerase deficiency; giardiasis	UPI0001548AB2	0.62	1.12	0.001	0.502	8	3	800	177	DT
	Tpm1	Tropomyosin 1 (Alpha)	actin-binding proteins involved in the contractile system of striated and smooth muscles and the cytoskeleton of non-muscle cells	cardiomyopathy, familial hypertrophic, 3; sudden cardiac death multi-gene panels	UPI0000F22412	0.69		0.001		1		28		DT
	Vat1l	Vesicle Amine Transport 1-Like	oxidoreductase activity		Q6PGM9; Q80TB8	0.72		0.031		2		165		DMT
	Zer1	Zyg-11 Related, Cell Cycle Regulator	ubiquitin-protein transferase activity, probably acts as target recruitment subunit in the E3 ubiquitin ligase complex ZER1-CUL2-Elongin BC		A2BEA2; Q6PGH5; Q80ZJ6; Q8BG38	0.57		0.002		1		27		MT
