# Supplementary material for: microRNA regulatory circuits in a mouse model of inherited retinal degeneration
Source: Sci Rep. 2016 Aug 16;6:31431. doi: 10.1038/srep31431 (PMC4985623; doi:10.1038/srep31431)
Supplement: Supplementary Table 4 [file srep31431-s5.xls]

## Sheet: Sheet 1
miRNA assay	Capture 1	Capture 2	Scrambled 2	Scrambled 1	Count	Minimum count	SD Capture	SD Scramble	Average dcq Capture	Average dcq Scramble	ddcq Capture - Scramble	Fold change Capture vs Scrambled	av scr									p value (Student t-Test)
mmu-miR-103-3p	-33.291	-33.3281	-36.1819	-36.9453	4	2	0.0262332	0.539802	-33.3096	-36.5636	3.25402	9.54022	-36.5636	3.27257	3.23547	0.381698	-0.381698	9.66367	9.41834	1.30287	0.767534	0.00119614
mmu-miR-125a-5p	-32.9399	-32.3214	ND	-35.5146	3	1	0.437319	ND	-32.6307	-35.5146	2.88394	7.38164	#VALUE!	#VALUE!	#VALUE!	#VALUE!	#VALUE!	#VALUE!	#VALUE!	#VALUE!	#VALUE!
mmu-let-7e-5p	-33.7231	-32.5591	-35.2354	-35.9808	4	2	0.823053	0.527019	-33.1411	-35.6081	2.467	5.52892	-35.6081	1.88501	3.04899	0.372659	-0.372659	3.69356	8.2763	1.29474	0.772358	0.164891
mmu-miR-7a-5p	-33.0489	-32.0068	-33.5294	-36.4156	4	2	0.736874	2.04083	-32.5279	-34.9725	2.44459	5.4437	-34.9725	1.92354	2.96564	1.44308	-1.44308	3.79352	7.8117	2.71901	0.367781	0.208782
mmu-miR-9-5p	-34.971	-34.5712	-36.5733	-37.8205	4	2	0.282687	0.881916	-34.7711	-37.1969	2.42585	5.37344	-37.1969	2.22596	2.62574	0.623609	-0.623609	4.67821	6.172	1.54072	0.649045	0.0380625
mmu-miR-191-5p	-35.1115	-33.9692	-35.7299	-38.1168	4	2	0.807765	1.68779	-34.5403	-36.9234	2.38302	5.21627	-36.9234	1.81184	2.9542	1.19345	-1.19345	3.5109	7.74999	2.28698	0.437257	0.206218
mmu-miR-125b-5p	-33.6395	-33.1667	-36.8882	-34.6622	4	2	0.334312	1.57402	-33.4031	-35.7752	2.37211	5.17699	-35.7752	2.13572	2.60851	-1.113	1.113	4.39456	6.09872	0.462331	2.16295	0.0822452
mmu-miR-96-5p	-33.9791	-34.0557	-36.7746	-35.9457	4	2	0.0541509	0.586143	-34.0174	-36.3602	2.34278	5.07278	-36.3602	2.38107	2.30449	-0.414465	0.414465	5.20922	4.93991	0.750297	1.3328	0.00627059
mmu-miR-30b-5p	-35.8257	-34.0908	-37.2502	ND	3	1	1.22677	ND	-34.9582	-37.2502	2.29199	4.8973	#VALUE!	#VALUE!	#VALUE!	#VALUE!	#VALUE!	#VALUE!	#VALUE!	#VALUE!	#VALUE!
mmu-miR-26a-5p	-32.6282	-31.7364	-33.6821	-35.173	4	2	0.630587	1.05426	-32.1823	-34.4275	2.24527	4.74126	-34.4275	1.79938	2.69116	0.745478	-0.745478	3.4807	6.45834	1.67653	0.59647	0.136595
mmu-let-7c-5p	-32.9835	-32.4835	-34.8142	-34.8971	4	2	0.353529	0.0586698	-32.7335	-34.8556	2.12213	4.35335	-34.8556	1.87214	2.37211	0.0414858	-0.0414858	3.66076	5.17697	1.02917	0.971654	0.0458885
mmu-miR-378a-3p	-33.7006	-33.8312	-35.8152	ND	3	1	0.0923838	ND	-33.7659	-35.8152	2.04935	4.1392	#VALUE!	#VALUE!	#VALUE!	#VALUE!	#VALUE!	#VALUE!	#VALUE!	#VALUE!	#VALUE!
mmu-miR-16-5p	-32.2904	-31.7459	-33.3618	-34.6934	4	2	0.385076	0.941601	-32.0182	-34.0276	2.00943	4.02623	-34.0276	1.73714	2.28172	0.665812	-0.665812	3.33374	4.86258	1.58646	0.630334	0.0801576
mmu-miR-93-5p	ND	-35.2674	-37.249	ND	2	1	ND	ND	-35.2674	-37.249	1.9816	3.94932	#VALUE!	#VALUE!	#VALUE!	#VALUE!	#VALUE!	#VALUE!	#VALUE!	#VALUE!	#VALUE!
mmu-miR-204-5p	-32.9802	-32.1298	-34.5351	ND	3	1	0.601371	ND	-32.555	-34.5351	1.98008	3.94514	#VALUE!	#VALUE!	#VALUE!	#VALUE!	#VALUE!	#VALUE!	#VALUE!	#VALUE!	#VALUE!
mmu-miR-320-3p	-33.1256	-32.4098	-34.7279	-34.7415	4	2	0.506179	0.0096594	-32.7677	-34.7347	1.96697	3.90946	-34.7347	1.60905	2.32489	0.00683023	-0.00683023	3.0505	5.01028	1.00475	0.995277	0.0905791
mmu-miR-181b-5p	-32.9619	-32.7129	-34.3743	-35.1557	4	2	0.176113	0.55257	-32.8374	-34.765	1.92763	3.80429	-34.765	1.8031	2.05216	0.390726	-0.390726	3.48969	4.14726	1.31105	0.762746	0.0228762
mmu-miR-7b-5p	-35.0611	-32.8417	-35.8333	ND	3	1	1.56934	ND	-33.9514	-35.8333	1.88186	3.68551	#VALUE!	#VALUE!	#VALUE!	#VALUE!	#VALUE!	#VALUE!	#VALUE!	#VALUE!	#VALUE!
mmu-miR-484	-34.6185	-33.7813	-35.98	-36.1788	4	2	0.592007	0.1406	-34.1999	-36.0794	1.87946	3.67936	-36.0794	1.46084	2.29807	0.0994194	-0.0994194	2.75269	4.91799	1.07134	0.933409	0.120666
mmu-miR-182-5p	-30.2724	-30.4348	-31.8424	-32.5834	4	2	0.114823	0.524021	-30.3536	-32.2129	1.85927	3.62824	-32.2129	1.94046	1.77808	0.370539	-0.370539	3.83828	3.42968	1.29284	0.773494	0.0157583
mmu-miR-106b-5p	-36.2393	-35.7119	-39.2881	-36.2144	4	2	0.372926	2.17339	-35.9756	-37.7513	1.77567	3.42397	-37.7513	1.51197	2.03937	-1.53682	1.53682	2.852	4.11066	0.344644	2.90154	0.322102
mmu-miR-24-3p	-33.2521	-33.8235	-35.2073	-35.3225	4	2	0.40401	0.0814223	-33.5378	-35.2649	1.7271	3.31063	-35.2649	2.01278	1.44143	0.0575743	-0.0575743	4.0356	2.71589	1.04071	0.960878	0.0694972
mmu-miR-134-5p	-36.2065	-34.2221	-36.4618	-37.3972	4	2	1.40322	0.661389	-35.2143	-36.9295	1.71519	3.2834	-36.9295	0.722964	2.70742	0.467673	-0.467673	1.65057	6.53151	1.38288	0.72313	0.342642
mmu-miR-151-5p	-35.4786	-34.3722	ND	-36.6285	3	1	0.782341	ND	-34.9254	-36.6285	1.70311	3.25602	#VALUE!	#VALUE!	#VALUE!	#VALUE!	#VALUE!	#VALUE!	#VALUE!	#VALUE!	#VALUE!
mmu-miR-101a-3p	-36.0008	-35.3266	ND	-37.3561	3	1	0.476725	ND	-35.6637	-37.3561	1.69246	3.23206	#VALUE!	#VALUE!	#VALUE!	#VALUE!	#VALUE!	#VALUE!	#VALUE!	#VALUE!	#VALUE!
mmu-miR-30c-5p	-34.2371	-33.9805	-35.8234	-35.6599	4	2	0.181466	0.115614	-34.1088	-35.7416	1.63281	3.10117	-35.7416	1.5045	1.76113	-0.0817513	0.0817513	2.83726	3.38963	0.94491	1.0583	0.0173614
mmu-miR-181a-5p	-31.3455	-31.572	-32.6951	-33.3824	4	2	0.16018	0.486022	-31.4587	-33.0387	1.57999	2.98968	-33.0387	1.69325	1.46673	0.34367	-0.34367	3.23385	2.76394	1.26898	0.788034	0.0279011
mmu-let-7g-5p	-33.9142	-32.9361	-33.7187	-36.2125	4	2	0.691645	1.76338	-33.4252	-34.9656	1.54043	2.90882	-34.9656	1.05137	2.0295	1.2469	-1.2469	2.07249	4.08263	2.37331	0.421353	0.35321
mmu-miR-99a-5p	-36.7531	-37.1457	-38.4865	ND	3	1	0.277595	ND	-36.9494	-38.4865	1.53709	2.90208	#VALUE!	#VALUE!	#VALUE!	#VALUE!	#VALUE!	#VALUE!	#VALUE!	#VALUE!	#VALUE!
mmu-miR-324-5p	ND	-34.9115	-36.2967	-36.5346	3	1	ND	0.168206	-34.9115	-36.4157	1.50417	2.83661	-36.4157	#VALUE!	1.50417	0.11894	-0.11894	#VALUE!	2.83661	1.08594	0.920864
mmu-miR-124-3p	-28.5987	-28.955	-30.5891	-29.9513	4	2	0.251983	0.450993	-28.7768	-30.2702	1.49335	2.81541	-30.2702	1.67153	1.31517	-0.318901	0.318901	3.18551	2.48831	0.801681	1.24738	0.0483653
mmu-miR-744-5p	ND	-36.4836	-37.9756	ND	2	1	ND	ND	-36.4836	-37.9756	1.49206	2.8129	#VALUE!	#VALUE!	#VALUE!	#VALUE!	#VALUE!	#VALUE!	#VALUE!	#VALUE!	#VALUE!
mmu-miR-328-3p	-34.3167	-35.3226	-36.2784	-36.3233	4	2	0.711249	0.0317225	-34.8196	-36.3008	1.4812	2.79181	-36.3008	1.98413	0.978271	0.0224312	-0.0224312	3.95624	1.9701	1.01567	0.984572	0.186738
mmu-miR-211-5p	-33.1511	-32.7124	-33.5598	-35.2311	4	2	0.310211	1.18185	-32.9317	-34.3954	1.46372	2.75818	-34.3954	1.24437	1.68307	0.835691	-0.835691	2.36914	3.21111	1.78471	0.560315	0.161385
mmu-miR-23b-3p	-35.7308	-36.5816	-35.7512	-39.3612	4	2	0.601642	2.55268	-36.1562	-37.5562	1.39999	2.63899	-37.5562	1.82541	0.974563	1.80502	-1.80502	3.54408	1.96505	3.49434	0.286177	0.676538
mmu-miR-20a-5p	-34.6242	ND	-36.0088	ND	2	1	ND	ND	-34.6242	-36.0088	1.38455	2.6109	#VALUE!	#VALUE!	#VALUE!	#VALUE!	#VALUE!	#VALUE!	#VALUE!	#VALUE!	#VALUE!
mmu-miR-29a-3p	-36.8146	ND	-38.4264	-37.9356	3	1	ND	0.347029	-36.8146	-38.181	1.36637	2.57821	-38.181	1.36637	#VALUE!	-0.245386	0.245386	2.57821	#VALUE!	0.84359	1.18541
mmu-miR-183-5p	-32.0925	-32.2623	-33.1799	-33.8565	4	2	0.120087	0.478427	-32.1774	-33.5182	1.34078	2.53288	-33.5182	1.42569	1.25586	0.338299	-0.338299	2.68644	2.3881	1.26426	0.790973	0.0326625
mmu-miR-3107-5p	-37.2467	-36.7404	-38.2458	ND	3	1	0.358011	ND	-36.9935	-38.2458	1.25227	2.38215	#VALUE!	#VALUE!	#VALUE!	#VALUE!	#VALUE!	#VALUE!	#VALUE!	#VALUE!	#VALUE!
mmu-miR-184-3p	-36.4941	-36.5117	-38.2216	-37.1113	4	2	0.0124141	0.785108	-36.5029	-37.6665	1.16359	2.24015	-37.6665	1.17237	1.15482	-0.555155	0.555155	2.25382	2.22656	0.680584	1.46933	0.0980985
mmu-let-7d-5p	-33.4892	-32.6188	-33.5677	-34.7671	4	2	0.615458	0.848109	-33.054	-34.1674	1.11334	2.16346	-34.1674	0.678144	1.54853	0.599703	-0.599703	1.60008	2.92519	1.51541	0.65989	0.274714
mmu-miR-107-3p	-35.8788	-35.598	ND	-36.8396	3	1	0.198585	ND	-35.7384	-36.8396	1.10118	2.1453	#VALUE!	#VALUE!	#VALUE!	#VALUE!	#VALUE!	#VALUE!	#VALUE!	#VALUE!	#VALUE!
mmu-miR-676-3p	-35.8515	-36.9121	-37.7724	-37.1357	4	2	0.749926	0.450175	-36.3818	-37.4541	1.07223	2.10268	-37.4541	1.60251	0.541954	-0.318322	0.318322	3.03671	1.45594	0.802002	1.24688	0.27512
mmu-miR-15b-5p	ND	-36.9782	ND	-37.9949	2	1	ND	ND	-36.9782	-37.9949	1.01663	2.02319	#VALUE!	#VALUE!	#VALUE!	#VALUE!	#VALUE!	#VALUE!	#VALUE!	#VALUE!	#VALUE!
mmu-miR-21a-5p	ND	-36.313	-36.5923	-37.8006	3	1	ND	0.854377	-36.313	-37.1965	0.883502	1.84485	-37.1965	#VALUE!	0.883502	0.604136	-0.604136	#VALUE!	1.84485	1.52007	0.657865
mmu-let-7i-5p	-36.6093	-36.7372	-36.6679	-38.4296	4	2	0.0904003	1.24571	-36.6733	-37.5488	0.875499	1.83464	-37.5488	0.939422	0.811577	0.880853	-0.880853	1.91776	1.75513	1.84146	0.543046	0.428633
mmu-miR-99b-5p	-36.2676	ND	-37.1132	ND	2	1	ND	ND	-36.2676	-37.1132	0.845694	1.79713	#VALUE!	#VALUE!	#VALUE!	#VALUE!	#VALUE!	#VALUE!	#VALUE!	#VALUE!	#VALUE!
mmu-miR-133b-3p	ND	-37.1442	ND	-37.9764	2	1	ND	ND	-37.1442	-37.9764	0.832214	1.78042	#VALUE!	#VALUE!	#VALUE!	#VALUE!	#VALUE!	#VALUE!	#VALUE!	#VALUE!	#VALUE!
mmu-miR-185-5p	-35.6897	-38.0051	-37.6774	ND	3	1	1.63721	ND	-36.8474	-37.6774	0.829979	1.77766	#VALUE!	#VALUE!	#VALUE!	#VALUE!	#VALUE!	#VALUE!	#VALUE!	#VALUE!	#VALUE!
mmu-miR-132-3p	ND	-35.2773	-36.2493	-35.9522	3	1	ND	0.210091	-35.2773	-36.1008	0.823524	1.76972	-36.1008	#VALUE!	0.823524	-0.148557	0.148557	#VALUE!	1.76972	0.902153	1.10846
mmu-miR-361-5p	ND	-35.1816	-35.3098	-36.6926	3	1	ND	0.977764	-35.1816	-36.0012	0.819612	1.76493	-36.0012	#VALUE!	0.819612	0.691383	-0.691383	#VALUE!	1.76493	1.61483	0.61926
mmu-miR-345-3p	-36.1291	-36.7078	-36.219	-38.1176	4	2	0.409222	1.34248	-36.4184	-37.1683	0.749863	1.68163	-37.1683	1.03923	0.4605	0.949277	-0.949277	2.05513	1.37602	1.9309	0.517892	0.594907
mmu-let-7a-5p	-31.8707	-31.589	-32.2441	-32.654	4	2	0.199209	0.289817	-31.7299	-32.449	0.719167	1.64623	-32.449	0.578305	0.860029	0.204931	-0.204931	1.49309	1.81508	1.15263	0.86758	0.0957387
mmu-miR-210-3p	-34.0433	ND	-34.7971	-34.6948	3	1	ND	0.0723105	-34.0433	-34.7459	0.702596	1.62743	-34.7459	0.702596	#VALUE!	-0.0511313	0.0511313	1.62743	#VALUE!	0.965179	1.03608
mmu-miR-149-5p	-36.4633	-34.1825	-36.0106	ND	3	1	1.6128	ND	-35.3229	-36.0106	0.687708	1.61072	#VALUE!	#VALUE!	#VALUE!	#VALUE!	#VALUE!	#VALUE!	#VALUE!	#VALUE!	#VALUE!
mmu-miR-25-3p	-36.9556	ND	-36.8901	-38.3474	3	1	ND	1.03043	-36.9556	-37.6188	0.663162	1.58355	-37.6188	0.663162	#VALUE!	0.728624	-0.728624	1.58355	#VALUE!	1.65706	0.603479
mmu-miR-423-3p	-35.7695	-35.4649	-36.2388	ND	3	1	0.215345	ND	-35.6172	-36.2388	0.621613	1.53859	#VALUE!	#VALUE!	#VALUE!	#VALUE!	#VALUE!	#VALUE!	#VALUE!	#VALUE!	#VALUE!
mmu-let-7b-5p	-33.1566	-32.36	-32.7328	-34.0114	4	2	0.563278	0.904143	-32.7583	-33.3721	0.613795	1.53028	-33.3721	0.215497	1.01209	0.639325	-0.639325	1.1611	2.01683	1.5576	0.642013	0.516738
mmu-miR-27b-3p	-36.059	ND	-37.1832	-35.481	3	1	ND	1.20361	-36.059	-36.3321	0.273162	1.20845	-36.3321	0.273162	#VALUE!	-0.851084	0.851084	1.20845	#VALUE!	0.554368	1.80386
mmu-miR-30e-5p	-35.7313	-36.0328	-36.1376	ND	3	1	0.213157	ND	-35.8821	-36.1376	0.255534	1.19378	#VALUE!	#VALUE!	#VALUE!	#VALUE!	#VALUE!	#VALUE!	#VALUE!	#VALUE!	#VALUE!
mmu-miR-351-5p	-37.8848	-37.2563	ND	-37.8141	3	1	0.444411	ND	-37.5705	-37.8141	0.243574	1.18392	#VALUE!	#VALUE!	#VALUE!	#VALUE!	#VALUE!	#VALUE!	#VALUE!	#VALUE!	#VALUE!
mmu-miR-425-5p	-38.4131	ND	ND	-38.3099	2	1	ND	ND	-38.4131	-38.3099	-0.103186	-1.07414	#VALUE!	#VALUE!	#VALUE!	#VALUE!	#VALUE!	#VALUE!	#VALUE!	#VALUE!	#VALUE!
mmu-miR-376c-3p	-38.4006	-36.8985	-36.997	-37.8608	4	2	1.06211	0.61084	-37.6495	-37.4289	-0.220621	-1.16524	-37.4289	-0.97165	0.530407	0.431929	-0.431929	0.509923	1.44434	1.34904	0.74127	0.914017
mmu-miR-346-5p	-37.1865	ND	ND	-36.9639	2	1	ND	ND	-37.1865	-36.9639	-0.22263	-1.16686	#VALUE!	#VALUE!	#VALUE!	#VALUE!	#VALUE!	#VALUE!	#VALUE!	#VALUE!	#VALUE!
mmu-miR-342-3p	-38.7841	-34.8262	ND	-36.4163	3	1	2.79867	ND	-36.8051	-36.4163	-0.388813	-1.30932	#VALUE!	#VALUE!	#VALUE!	#VALUE!	#VALUE!	#VALUE!	#VALUE!	#VALUE!	#VALUE!
mmu-miR-382-5p	-38.9912	ND	-38.4727	ND	2	1	ND	ND	-38.9912	-38.4727	-0.518556	-1.43252	#VALUE!	#VALUE!	#VALUE!	#VALUE!	#VALUE!	#VALUE!	#VALUE!	#VALUE!	#VALUE!
mmu-miR-490-3p	-32.7183	-33.5872	-32.693	-32.4818	4	2	0.614452	0.149344	-33.1528	-32.5874	-0.565392	-1.47979	-32.5874	-0.130909	-0.999875	-0.105602	0.105602	0.913256	0.500043	0.929417	1.07594	0.30939
mmu-miR-342-5p	ND	-38.0145	-37.3671	ND	2	1	ND	ND	-38.0145	-37.3671	-0.647391	-1.56633	#VALUE!	#VALUE!	#VALUE!	#VALUE!	#VALUE!	#VALUE!	#VALUE!	#VALUE!	#VALUE!
mmu-miR-15a-5p	-38.0184	-39.41	-38.0147	ND	3	1	0.984061	ND	-38.7142	-38.0147	-0.699466	-1.6239	#VALUE!	#VALUE!	#VALUE!	#VALUE!	#VALUE!	#VALUE!	#VALUE!	#VALUE!	#VALUE!
mmu-miR-532-5p	ND	-38.0321	-37.3003	ND	2	1	ND	ND	-38.0321	-37.3003	-0.731816	-1.66073	#VALUE!	#VALUE!	#VALUE!	#VALUE!	#VALUE!	#VALUE!	#VALUE!	#VALUE!	#VALUE!
mmu-miR-29c-3p	ND	-39.5669	ND	-38.7917	2	1	ND	ND	-39.5669	-38.7917	-0.775163	-1.71138	#VALUE!	#VALUE!	#VALUE!	#VALUE!	#VALUE!	#VALUE!	#VALUE!	#VALUE!	#VALUE!
mmu-miR-100-5p	-37.4819	ND	ND	-36.4676	2	1	ND	ND	-37.4819	-36.4676	-1.01429	-2.01991	#VALUE!	#VALUE!	#VALUE!	#VALUE!	#VALUE!	#VALUE!	#VALUE!	#VALUE!	#VALUE!
mmu-miR-742-3p	ND	-38.1332	-36.4659	ND	2	1	ND	ND	-38.1332	-36.4659	-1.66732	-3.17625	#VALUE!	#VALUE!	#VALUE!	#VALUE!	#VALUE!	#VALUE!	#VALUE!	#VALUE!	#VALUE!
mmu-miR-128-3p	-35.0575	-37.7479	-33.9001	-33.7308	4	2	1.90236	0.119666	-36.4027	-33.8154	-2.58725	-6.00953	-33.8154	-1.24208	-3.93242	-0.0846164	0.0846164	0.422763	0.0654971	0.943035	1.06041	0.0564341
mmu-miR-574-3p	-35.81	ND	-32.7161	ND	2	1	ND	ND	-35.81	-32.7161	-3.09394	-8.53824	#VALUE!	#VALUE!	#VALUE!	#VALUE!	#VALUE!	#VALUE!	#VALUE!	#VALUE!	#VALUE!
mmu-miR-298-5p	ND	-38.2821	ND	-35.079	2	1	ND	ND	-38.2821	-35.079	-3.20314	-9.20958	#VALUE!	#VALUE!	#VALUE!	#VALUE!	#VALUE!	#VALUE!	#VALUE!	#VALUE!	#VALUE!
mmu-let-7f-5p	-37.9124	-37.4697	ND	ND	2	0	0.313048	ND	-37.6911	ND	ND	ND
mmu-miR-127-3p	ND	-35.7958	ND	ND	1	0	ND	ND	-35.7958	ND	ND	ND
mmu-miR-129-2-3p	ND	ND	-37.2238	ND	1	0	ND	ND	ND	-37.2238	ND	ND
mmu-miR-129-5p	-38.6724	ND	ND	ND	1	0	ND	ND	-38.6724	ND	ND	ND
mmu-miR-135a-5p	ND	ND	ND	-37.7506	1	0	ND	ND	ND	-37.7506	ND	ND
mmu-miR-139-5p	-37.4636	-36.6358	ND	ND	2	0	0.585343	ND	-37.0497	ND	ND	ND
mmu-miR-143-3p	ND	ND	-37.8443	ND	1	0	ND	ND	ND	-37.8443	ND	ND
mmu-miR-145a-5p	ND	-37.078	ND	ND	1	0	ND	ND	-37.078	ND	ND	ND
mmu-miR-146b-5p	ND	ND	-39.4223	ND	1	0	ND	ND	ND	-39.4223	ND	ND
mmu-miR-148a-3p	ND	-36.631	ND	ND	1	0	ND	ND	-36.631	ND	ND	ND
mmu-miR-148b-3p	ND	-37.1043	ND	ND	1	0	ND	ND	-37.1043	ND	ND	ND
mmu-miR-151-3p	-36.9426	-36.0568	ND	ND	2	0	0.626302	ND	-36.4997	ND	ND	ND
mmu-miR-17-5p	ND	ND	-36.7803	ND	1	0	ND	ND	ND	-36.7803	ND	ND
mmu-miR-187-3p	-36.9279	-35.7771	ND	ND	2	0	0.813693	ND	-36.3525	ND	ND	ND
mmu-miR-192-5p	ND	ND	ND	-36.6646	1	0	ND	ND	ND	-36.6646	ND	ND
mmu-miR-193b-3p	-36.1129	ND	ND	ND	1	0	ND	ND	-36.1129	ND	ND	ND
mmu-miR-19b-3p	ND	-36.0847	ND	ND	1	0	ND	ND	-36.0847	ND	ND	ND
mmu-miR-1a-3p	ND	ND	ND	-37.0356	1	0	ND	ND	ND	-37.0356	ND	ND
mmu-miR-203-3p	ND	-35.0429	ND	ND	1	0	ND	ND	-35.0429	ND	ND	ND
mmu-miR-205-5p	ND	-37.0958	ND	ND	1	0	ND	ND	-37.0958	ND	ND	ND
mmu-miR-206-3p	ND	ND	-38.4738	ND	1	0	ND	ND	ND	-38.4738	ND	ND
mmu-miR-212-3p	-36.5892	ND	ND	ND	1	0	ND	ND	-36.5892	ND	ND	ND
mmu-miR-216a-5p	ND	ND	ND	-39.0304	1	0	ND	ND	ND	-39.0304	ND	ND
mmu-miR-221-3p	ND	-35.8699	ND	ND	1	0	ND	ND	-35.8699	ND	ND	ND
mmu-miR-222-3p	ND	-36.9252	ND	ND	1	0	ND	ND	-36.9252	ND	ND	ND
mmu-miR-22-3p	ND	ND	ND	-38.7211	1	0	ND	ND	ND	-38.7211	ND	ND
mmu-miR-26b-5p	ND	-36.7394	ND	ND	1	0	ND	ND	-36.7394	ND	ND	ND
mmu-miR-291a-3p	ND	ND	ND	-37.5988	1	0	ND	ND	ND	-37.5988	ND	ND
mmu-miR-297a-3p	ND	ND	ND	ND	0	0	ND	ND	ND	ND	ND	ND
mmu-miR-297a-5p	ND	ND	ND	ND	0	0	ND	ND	ND	ND	ND	ND
mmu-miR-301a-3p	-35.7306	ND	ND	ND	1	0	ND	ND	-35.7306	ND	ND	ND
mmu-miR-30a-5p	-37.6818	-35.9917	ND	ND	2	0	1.19504	ND	-36.8368	ND	ND	ND
mmu-miR-31-5p	ND	-36.5364	ND	ND	1	0	ND	ND	-36.5364	ND	ND	ND
mmu-miR-324-3p	ND	-37.2604	ND	ND	1	0	ND	ND	-37.2604	ND	ND	ND
mmu-miR-330-5p	ND	ND	ND	-37.7021	1	0	ND	ND	ND	-37.7021	ND	ND
mmu-miR-338-3p	-36.9097	ND	ND	ND	1	0	ND	ND	-36.9097	ND	ND	ND
mmu-miR-339-3p	-38.098	ND	ND	ND	1	0	ND	ND	-38.098	ND	ND	ND
mmu-miR-339-5p	-37.3522	ND	ND	ND	1	0	ND	ND	-37.3522	ND	ND	ND
mmu-miR-343	ND	ND	-36.7511	ND	1	0	ND	ND	ND	-36.7511	ND	ND
mmu-miR-376b-3p	ND	ND	-39.5853	ND	1	0	ND	ND	ND	-39.5853	ND	ND
mmu-miR-379-5p	-36.5244	ND	ND	ND	1	0	ND	ND	-36.5244	ND	ND	ND
mmu-miR-411-5p	ND	-39.2678	ND	ND	1	0	ND	ND	-39.2678	ND	ND	ND
mmu-miR-423-5p	ND	ND	-35.2861	ND	1	0	ND	ND	ND	-35.2861	ND	ND
mmu-miR-452-5p	ND	ND	ND	-38.0462	1	0	ND	ND	ND	-38.0462	ND	ND
mmu-miR-466c-5p	-38.1796	ND	ND	ND	1	0	ND	ND	-38.1796	ND	ND	ND
mmu-miR-501-3p	ND	-36.4845	ND	ND	1	0	ND	ND	-36.4845	ND	ND	ND
mmu-miR-503-5p	-34.5566	ND	ND	ND	1	0	ND	ND	-34.5566	ND	ND	ND
mmu-miR-541-5p	ND	-36.7975	ND	ND	1	0	ND	ND	-36.7975	ND	ND	ND
mmu-miR-598-3p	ND	ND	-35.8514	ND	1	0	ND	ND	ND	-35.8514	ND	ND
mmu-miR-652-3p	-38.4273	-37.7605	ND	ND	2	0	0.471446	ND	-38.0939	ND	ND	ND
mmu-miR-654-5p	ND	ND	ND	-36.5963	1	0	ND	ND	ND	-36.5963	ND	ND
mmu-miR-672-5p	-35.9099	-35.9782	ND	ND	2	0	0.0482555	ND	-35.944	ND	ND	ND
mmu-miR-680	ND	ND	-35.7498	ND	1	0	ND	ND	ND	-35.7498	ND	ND
mmu-miR-708-5p	ND	-35.1135	ND	ND	1	0	ND	ND	-35.1135	ND	ND	ND
mmu-miR-760-3p	ND	-35.9075	ND	ND	1	0	ND	ND	-35.9075	ND	ND	ND
mmu-miR-9-3p	-39.3931	ND	ND	ND	1	0	ND	ND	-39.3931	ND	ND	ND
